# Supplementary material for: Nuclear and mitochondrial tRNA-lookalikes in the human genome
Source: Front Genet. 2014 Oct 8;5:344. doi: 10.3389/fgene.2014.00344 (PMC4189335; doi:10.3389/fgene.2014.00344)
Supplement: Supplementary file 1 [file DataSheet1.XLSX]

## Sheet: Supp. File S1
Supp. File S1: genomic and sequence similarity information for all tRNA-lookalike loci and tRNA-Reference genes.
#Description	Percentage Identity	Number of mismatches	Present in RepeatMasker ?	Present in NUMTs ?	chromo some	strand	#FROM position inclusive	#TO position inclusive	tRNA Reference gene OR BestMatched tRNA Reference gene	50nt Upstream	Sequence	50nt Downstream
LOOKALIKEWhollyInKnownTranscript	98.48	1.mismatches	NotInRM	YesInNUMT	1	-	566376	566441	trnaMT_TyrGTA_MT_-_5826_5891	TTGTGGTTTGTAGAGAATAGTCAACGGTCGGCGAACATCAGTGGGGGTGA	GGTAAAATGGCTGAGTGAAGCATTGGACTGTAAATCTAAAGACAGGGGTTAAGCCTCTTTTTACCA	GCTCTGAGGTGATTTTCATATTGAATTGCAAATTCGAAGAAGCAGCTTCA
LOOKALIKEWhollyInKnownTranscript	98.48	1.mismatches	NotInRM	YesInNUMT	1	-	566311	566375	trnaMT_CysGCA_MT_-_5761_5826	GAAGCATTGGACTGTAAATCTAAAGACAGGGGTTAAGCCTCTTTTTACCA	GCTCTGAGGTGATTTTCATATTGAATTGCAAATTCGAAGAAGCAGCTTCAAACCTGCCGGGGCTT	CTCCCGCCTTTTTTCCCGGCGGCGGGAGAAGTAGATTGAAGCCAGTTGAT
LOOKALIKEWhollyInKnownTranscript	96.97	2.mismatches	NotInRM	YesInNUMT	14	+	32954083	32954148	trnaMT_CysGCA_MT_-_5761_5826	TGAAGCATTGGACTGTAAATCTAAAGACAGGGGCTAAGCCTCTTTTTACC	AGCTCTGAGGTGATTTTCATATTGAATTGCAAATTCGAAGAAGCAGCTTCAAACCTGGCGGGGCTT	CTCCCGCCTTTTTTTCCTGCGGCGGGAGAAGTAGATTGAAGCGTTGATTA
LOOKALIKEWhollyInKnownTranscript	96.97	2.mismatches	NotInRM	YesInNUMT	14	+	32954018	32954082	trnaMT_TyrGTA_MT_-_5826_5891	TTTGTGGTTTGTAGAGAACAATCAACGGTCGGCGAACATCAGTGGGATAA	GGTAAAATGGCTGAGTGAAGCATTGGACTGTAAATCTAAAGACAGGGGCTAAGCCTCTTTTTACC	AGCTCTGAGGTGATTTTCATATTGAATTGCAAATTCGAAGAAGCAGCTTC
LOOKALIKEWhollyInKnownTranscript	95.83	3.mismatches	YesInRM	YesInNUMT	7	+	63571998	63572066	trna26_GlnTTG_7_-_57253980_57254051	CCAACATTTTTGGGGTATGGGCCAGATAGCTTATTTAGCTGACCTTACTT	TAGGACATGGTGTGATAGGTAGCATGGGGAATTTTGGATTCTCGGGGTGAGTTCAATTCCTATAGTTCT	AGAAATAAGAGGATTTCAACCTCTATTGTTTACTCTATCAAAGTAATTCT
LOOKALIKEWhollyInKnownTranscript	95.65	3.mismatches	NotInRM	YesInNUMT	5	-	79946867	79946935	trnaMT_ValTAC_MT_+_1602_1670	GAGATAAGTCGTAACATGGTAAGTGTACTGGAAAGTGCACTTGGACGAAC	CAGAGTGTAGCTTAACATAAAGCACCCAACTTACACTTAGGAGATTTCAACTCAACTTGACCACTCTGA	GCTAAACCTAGCCCCAAACCCATTCCACCTTACTACCAAACAACCTTAAC
LOOKALIKEWhollyInKnownTranscript	95.65	3.mismatches	NotInRM	YesInNUMT	5	+	134259744	134259812	trnaMT_GluTTC_MT_-_14674_14742	GGTTAATTAATTTTATCAAGGGGTTAATTTTGCGTATTGGGGTCATTAGT	GTTCTTGTAGTTGAAATACAATGATGGTTTTTCATATCATTGGTCGTGGTTGTAGCCCGTGCAAGAATA	ATGATGTATGCTTTATTTCTGTTGAGTGTGGGTTTAGTAATGGGGTTTGT
LOOKALIKEWhollyInKnownTranscript	92.96	5.mismatches	NotInRM	YesInNUMT	5	-	79947884	79947954	trnaMT_PheGAA_MT_+_577_647	CTGCTAGCCCCATACCCCGAACCAACCAAACCCCAAAGACACCCCATACG	GTTTATGTAGCTTACTTCCTCAAAGCAATACACTGAAAATGTTTCGACAGGCTCATACCACCCCATAAACA	AATAGGTTTGGTCGTAGCCTATTAGCTCTTAGTAAGATTACACATGCAAG
LOOKALIKEWhollyInKnownTranscript	92.65	6.mismatches	NotInRM	YesInNUMT	9	+	95301741	95301808	trnaMT_AlaTGC_MT_-_5587_5655	TATTTAGCTGTTAACTACATTTTTATGGGTTTGAGTCCCATTTATCTAGT	AAGGGCTCAGCTTAATTAAAGTGATTGATTTGCGTTCAGTTGATGCAGAGTAGAGTTTTGCAGTCCTT	GGGTTTGCAGAAATTAAGTATAGCCTACTTACTAAGGGCTTTGAAGGCTC
LOOKALIKEWhollyInKnownTranscript	91.78	6.mismatches	NotInRM	YesInNUMT	14	+	32954180	32954250	trnaMT_AsnGTT_MT_-_5657_5729	TTCAAACCTGGCGGGGCTTCTCCCGCCTTTTTTTCCTGCGGCGGGAGAAG	TAGATTGAAGCGTTGATTAGGGTGTTTAGCTGTTAACTAAGTGTTTATGGGTTTAAGTCCAATTGATCTAG	TAAGGGCTTAGCTTAATTAAAGTGGCTGATTTGCGTTCAGTTGATGCAGA
LOOKALIKEWhollyInKnownTranscript	91.67	6.mismatches	YesInRM	YesInNUMT	11	+	103278039	103278108	trna14_GlnTTG_8_-_32872646_32872717	CCAGCATTTTCAGGGTATGGGCCTGATAGCTTATTTATCTGACCTTACTT	TAGGACATCGCGTAATAGGTAGCACAGACAATTTTGGATTCTCACGGGTAGGTTCAATTCCTATAGTTCT	AGAAATAAGAGGATTTAAACCTTGTTTACTCTATCAAAGTCATTCTTTTA
LOOKALIKEWhollyInKnownTranscript	91.53	5.mismatches	NotInRM	YesInNUMT	1	+	181391985	181392043	trnaMT_SerGCT_MT_+_12207_12265	AACATTAGATTGTGAATCTAACAATAGAAGCCTGCAACTTCTTGTCTACC	GAGAAAGTGTACAAGAACTGCTAACTCATGCCCCCATGCCTAGCAACATGGCTTTCTCA	ACTTTGAAAGGATTAGAGTCATCCGTTGGTCTTAGGAACCAAAAACATTG
LOOKALIKEWhollyInKnownTranscript	91.3	7.mismatches	YesInRM	YesInNUMT	7	+	63568931	63568996	trna10_SerTGA_2_+_132140142_132140211	TAACCTATAACTTTGACAAAGTTATGAAATAATTTTATTAATATCTTATT	GAGAAAGTCATAGAGGTTATGGGATTGACTTGAAACAGTCTCTGGAGGTTCGATTCCTTCCTTTTT	CGCTTAGGTCTTCATGTAGGTTGGTTCTTCGAATGTGTGATAGGGTGGTG
LOOKALIKEWhollyInKnownTranscript	91.3	5.mismatches	NotInRM	YesInNUMT	9	+	5095158	5095226	trnaMT_MetCAT_MT_+_4402_4469	ATCCCTGAGACTCCAAAATTCTCCATGCTACCTATTAAACCATATCCTAA	AGTAAGTTCAGCTAAATAAGCTATTGGGCCCATTCTCCTGAAAATGTTGGTTATACCCTTCCCATACTA	ATTAATCCATTAGCTCAACTTATTATCTCTCTTACTATTTTCACAGGAAC
LOOKALIKEWhollyInKnownTranscript	91.3	5.mismatches	NotInRM	YesInNUMT	8	-	70015240	70015307	trnaMT_TrpTCA_MT_+_5512_5579	CCTCGCCATCTTCCTCCTACCAATCTCCCTACTTACCCTGCTTATCTTCT	AGAAATTTAGGTTAAACAAGACCAAGAGCCTTCAAAGCCCTTAGTAAGTAGACTATACTTAATTTCTG	AAAACCCAAGGACTGCAAAACTCTACTCTGCAAATTTGAGAACTTTTCAG
LOOKALIKEWhollyInKnownTranscript	91.18	6.mismatches	NotInRM	YesInNUMT	5	-	93906454	93906521	trnaMT_ProTGG_MT_-_15956_16023	GGGTGGGTCAATACTTGGGTGGTACTCAAATTTGCTTCCCCATGAAAGTA	CAGAGAGTAGTTTAAATTAGAATCTTAGCTTTGGGTGCTGATGGTGAAGTCAAGTACTTTTTCTCTGA	TTTGTCCTTGGAAGGAAGTCTTCATTTCCAGTTTACAAGACCGGTGTATT
LOOKALIKEWhollyInKnownTranscript	91.18	6.mismatches	NotInRM	YesInNUMT	10	+	20036683	20036750	trnaMT_MetCAT_MT_+_4402_4469	ACCCCTGAGAATCCAGAATTCTCTGTGCTACCTATTACACCACGTCCTAG	AGCAAGGTCAGCTAAATAAGCTATCGGGCCCATACCTCACAAATGTAGGTTACACCCTTCCCGTACTA	ATTAATCCCTTAGCTCAACTTAGTATTTCTCTTACTATTTTCACAGGAAC
LOOKALIKEWhollyInKnownTranscript	91.04	5.mismatches	NotInRM	YesInNUMT	11	+	103276577	103276642	trnaMT_TyrGTA_MT_-_5826_5891	TTGTGGGTAGTTGAAAACAATCAATGATTGATGAACGTAAGTGAAAAAAA	GGTAAAATGGCTGAGTAAGCATTAGACTATAAATCTAAAGACAGAGGTCAAGGCCTCTTTTTACCA	GCCCTGAGGTGATTTCTCATGTTGAATTGCGAATTCAAAGGGGCAGCTTC
LOOKALIKEWhollyInKnownTranscript	90.91	6.mismatches	NotInRM	YesInNUMT	7	+	63570542	63570606	trnaMT_TyrGTA_MT_-_5826_5891	GGTTGGTTGAGAACGATCAACAGTTGGTGAACATAAGTGAAGTGAGAAAA	GGTAAAATGGCTGAGTAAGCATTAGACTGTAAATCTAAAGACAGAGGTCAAGGCCTCTTTTTTCC	TGTCCCGAGGTGATTTTCATGTTGAATTGCAAACTCAAAGGAGCAGCTTG
LOOKALIKEWhollyInKnownTranscript	90.54	8.mismatches	YesInRM	YesInNUMT	9	+	5094024	5094097	trna60_LeuTAA_1_-_238106956_238107030	TGATGCTATCTCAATCTAGGAAATCACCACACACCCAAGAACAGGGTTTC	TTAAGATGGCGGAGCCTGGCAATAGCATAAAACGTAAAACTTTACAATCAAAGGTTCAACTCCCCTTCTTAACA	ATATGCCTATAATTAACCTTTTCCTACTTATATTCCCACTCTAATTGCTA
LOOKALIKEWhollyInKnownTranscript	90.28	8.mismatches	YesInRM	NoInNUMT	16	+	2977663	2977734	trna119_LysCTT_1_-_145395522_145395594	GGGGGGAAATGTTATAATTGTGGCCAAATTGGTCGTCTAAAAAAGAATTC	CCCGGCTGGCTCAGTCAGTAGATCATGAGACTCTTAATCTCAGGGTCGTGGGTTCACGCCCCACACTGGGCG	CCAGGTGAAGGAGGCCTGCCGCTCCACACCTATGGATATTTCTCGTCAGG
LOOKALIKEWhollyInKnownTranscript	89.86	8.mismatches	NotInRM	YesInNUMT	10	-	101817590	101817658	trnaMT_LysTTT_MT_+_8294_8363	GATGGATATTCTAATTAGCCTAATTAGCCTGATTAGCCCTCGCCAGAGTT	CACTGTAAAGCTAACCCAGCATTAACCTTTTAAGTTAAAGACTAAGAGAATCATTATCTCTTTACAGTG	AAATGCCACAGCTAAATACCACTGTATGACCTGCTATCATCACCCCAATA
LOOKALIKEWhollyInKnownTranscript	89.71	7.mismatches	NotInRM	YesInNUMT	8	-	47739518	47739585	trnaMT_MetCAT_MT_+_4402_4469	ACCCCTGAGAACCCAAAATTCTCTGTGCTACTTATTACACCATGTCGTAA	AGTAAGTTCAGCTAAATAAGCTATCAGACCCATACCCTGAAAAAATTGGTTATACCCTTCCCTTACTA	ACTAATCCATTAGCTTAACTTATTATCTCCTTTACTATTGTCACAGGAAC
LOOKALIKEWhollyInKnownTranscript	89.55	9.mismatches	YesInRM	YesInNUMT	3	-	120441167	120441233	trna32_SerTGA_17_-_22028179_22028247	TGTAACTTAACTTTGACAAAGTTATGAAATAATTTTTCTAATATCTTGTT	GAAAAAGTCATAGAGGTTATGAGGTTGGCTTGAAACCAGTTTTAGGGGGTTGGATTCCTTCCTTTTT	CGTCTAGGTTTTATGTAGACTGGTTCTTCAAACGTATGGTAGGGTGGAGG
LOOKALIKEWhollyInKnownTranscript	89.39	7.mismatches	NotInRM	YesInNUMT	9	+	95301480	95301545	trnaMT_TyrGTA_MT_-_5826_5891	GGTTAGTTGAGAATAGTCAACGGTTGGCCAACGTAAGTGGAGTAGGGCGA	GGTAAAATGGCTGAGTAAAGCATTAGACTGTAAATCTAAGGACAGAGGCTAAACCTCTTTTTACCA	GCCCGGAGGTGACTTTCATGTTGAATTGCAAATTCAAAGAAGCAGCTTCA
LOOKALIKEWhollyInKnownTranscript	89.33	8.mismatches	YesInRM	YesInNUMT	8	+	47739585	47739656	trna1_GlnTTG_Y_-_8240140_8240214	AACCAATTTTTTCAGGGTATGGGTCTGATAGCTTATTTAGCTGAACTTAC	TTTACGACATGGTGTAATAAGTAGCACAGAGAATTTTGGGTTCTCAGGGGTAGGTTCAATTCCCATAGTTCT	AGAAATAAGAGGATTTTAACCTCCATTGTTTAGTCTATCAAAGTAATTCT
LOOKALIKEWhollyInKnownTranscript	88.73	9.mismatches	YesInRM	NoInNUMT	2	+	206218955	206219024	trna116_GluCTC_1_-_145399233_145399304	GGCACATGCCACCATGCTCAGCTAATTTTTAAAAAATCTTTTAAAAGTTC	CCCTGGTGGTCTAGTGGTTAGGATTCGGCACTCTCACCGCCACTGCCCCCGTTCAGTTACCGGTCAGGGA	ACCAAGAAATGGAGCAGGACGAGCTGCAGACAAAACCCCTCAGACAGCAG
LOOKALIKEWhollyInKnownTranscript	88.73	8.mismatches	YesInRM	NoInNUMT	1	-	161575286	161575356	trna128_GlyGCC_6_-_27870686_27870756	AGAGATAATCAGCTTTAAGAGATGACACTGCAGCTCTTTCATCGACATTA	GCATTGGTGGTGTAGTGGTAGACTTCTCGCCCGCAACGCGGGAGGCCCGCGTCCGATTACCGGCCAATGCA	CGCTTGGTTTTTTCCGATCCATTTCAATTCTTTTTCTCATCTAGGATTAA
LOOKALIKEWhollyInKnownTranscript	88.57	9.mismatches	NotInRM	YesInNUMT	X	-	69347267	69347336	trnaMT_LeuTAG_MT_+_12266_12336	GCATGCAAGAACTGCTAATTCATGTCCCCATATCTAACAATAAGGCTCAG	CTTTTAAAGGATAGAAGCTATTCATTGGCCTTAGGAGCCAAAAAGATTGGTGCAACTCCAAATAAAAGTA	ATACATATATTCTCCTCCTTTACCTTAACTTTTCCAATTATTATTACTTC
LOOKALIKEWhollyInKnownTranscript	88.24	8.mismatches	NotInRM	YesInNUMT	9	+	5098273	5098340	trnaMT_AspGTC_MT_+_7518_7585	TTCCAGAAACTGGTTTCAAGCCAATCAAAAACCTCTGTGACTTTCTCGAT	AAGATATTAGCAAATTCATTACGTAACTTTGTCAAAGTTAAGTTATAGGCTAAATCCTATATGTCTTA	ATGGCTCATCCAGTTCAATTAGGCCTTCAAGACGCTACATCCCCTATCAT
LOOKALIKEWhollyInKnownTranscript	88.24	8.mismatches	NotInRM	NoInNUMT	7	+	57257217	57257284	trnaMT_AspGTC_MT_+_7518_7585	CTCCACAGACTGTTTCAAGCCAATCCCATAACCTCTACAAGTTTCTCGAT	AAGATATTAGTAAAATTATTTCATAACTTTGTCAAAGTTAAGTTATAGGTTAAGCCCTATATATCTTA	ATGGCCCATCCAGTTCAATTAGGTCTTCAAGACGCTTCATCCCCTACTAT
LOOKALIKEWhollyInKnownTranscript	88.16	6.mismatches	YesInRM	NoInNUMT	3	+	15252973	15253046	trna143_LysTTT_6_-_27559593_27559665	CTTATGCGTGAATTCATAAATTTTCAATGATATGTTAAAATTGAGAGAGA	GCCTGGATAGCTCCTTCGGTAGAGCATCATCAGACTTTTAATGTGAGGGTCCAGGGTTCAAGTTCCTGTTTGGG	CGTGTCCTGTGGCTTTTAGCACCTAATTCTGACTCTATCTTTGAAAAAGC
LOOKALIKEWhollyInKnownTranscript	87.93	8.mismatches	NotInRM	YesInNUMT	X	+	102057841	102057898	trnaMT_SerGCT_MT_+_12207_12265	CTGCACATGTACCCCAGAACTTAAAGTAAAATTAAAAAATAAAAAATAAA	AGAAAGTGTATAAGAACTACTAACTCATGCCCCCATGTATAACAATATGGCTTTCTCA	ACTTTTAAAGGGTAGAAGTAATCTGTTGGCCTTAGGAGCCAAAAAATCGA
LOOKALIKEWhollyInKnownTranscript	87.67	9.mismatches	NotInRM	YesInNUMT	9	+	95301667	95301739	trnaMT_AsnGTT_MT_-_5657_5729	CTTCCCCCGCTCCCCCACCCCCCACCCCAACCCACTGCCTGTGGAAGAAG	TAGATTGAAGCCAGTTGATTAGGGTATTTAGCTGTTAACTACATTTTTATGGGTTTGAGTCCCATTTATCTAG	TAAGGGCTCAGCTTAATTAAAGTGATTGATTTGCGTTCAGTTGATGCAGA
LOOKALIKEWhollyInKnownTranscript	87.32	9.mismatches	NotInRM	YesInNUMT	15	-	40426763	40426833	trnaMT_LeuTAG_MT_+_12266_12336	CGTAAGAACTACTAACTCAGGCCCCCATGCCTAACAACACGGCTTTCTCA	ACTTTTAGAGGATGAGAGTTATCCATTGGTCTTAGGAACCAAAAATATTTGTGCAATTCCAAATAAAAGTA	ATAACCATGTATTTTTCCATTACTATAATAACCTTAATCTCCTTAACCTT
LOOKALIKEWhollyInKnownTranscript	87.14	10.mismatches	NotInRM	YesInNUMT	4	+	66931100	66931169	trnaMT_LeuTAG_MT_+_12266_12336	ACGCAGTCCCCATAACTCATGACCCCAAATTTAACAATATAACTTTCTCA	ACTTTTAAAGGATAAGAGTTTTCTGTTGGTCTTAGGAACCAAAAACATTGGTGCAACTCCAAATAAAAGT	GATAAATGTATTTTCTTCCCTTACTATAACTTCCCTAGTCCTTCTAATTA
LOOKALIKEWhollyInKnownTranscript	86.96	9.mismatches	NotInRM	YesInNUMT	X	+	142521752	142521820	trnaMT_IleGAT_MT_+_4263_4331	TGACACCTTTCAGTGCCCATCGTAATATCTAGTATCCTGCCACAAACATA	AGAAATATGTCTGATAAAATAGTTATTTTGATAGAGTAAATCATAAAGGTTTAAGCCCTCTTATTTCTA	GAATTATAGGAATTGAATCTACCCCTGAGAATTCAAAATTCTTTGTGCTA
LOOKALIKEWhollyInKnownTranscript	86.96	9.mismatches	NotInRM	YesInNUMT	7	+	63570778	63570846	trnaMT_AlaTGC_MT_-_5587_5655	GTGTTTAGCTGTTAACTAAATTTTCGTGGTTTAAGTCCCACCAATCTAGC	AAGGGCTTAGCTTAATTAAAGTGATTGATTTGCATTCAATTGATACAGAATAGAGTTTTTCAGTCCTTA	GGGATTTTTTAGAAATTAAGTATAATTTACTTGCTAAGAGCTTTGAAGGC
LOOKALIKEWhollyInKnownTranscript	86.96	9.mismatches	NotInRM	YesInNUMT	2	-	212642663	212642731	trnaMT_AlaTGC_MT_-_5587_5655	GGTTTAACTGTTAACTAAATTTTCGTGGTTTTGAATTCCACCAGTCTAGT	AAGGGCTTAGCTTAATTAAAGTGGTTTATTTGCGTTCAACTGATGCAGAATAGAGTCTTGCAGCCCTTA	GGTCTGTTACAGAAATTAAGTGTCATTTACTTACTAAGGGCTTTGAAGGC
LOOKALIKEWhollyInKnownTranscript	86.84	9.mismatches	YesInRM	YesInNUMT	4	+	93623418	93623493	trna2_LeuTAA_4_-_156384978_156385052	ATTATCTTAAGCTAACAAATCACCTCATATCTTACCCAAAAGTAGGGTTT	GTTAAGGTGGCAGAAGCCCGGTAATTGCATAAAATGTAAAACTTTATAATCAGAGGTTCAATGAATCTTCTTAACA	ACATGCCTATAATCAACCTCCTACTACTTATATCTACTCTGGCTGCCGTA
LOOKALIKEWhollyInKnownTranscript	86.76	9.mismatches	NotInRM	YesInNUMT	7	-	68798924	68798990	trnaMT_TrpTCA_MT_+_5512_5579	GCACTCCATCCTGGGCGACAGAGTGAGACTCCGTCTCAAAAAAAAAAAAG	GAAATTTAGGTTACATGAGACCAAGAGCCTTCAAAGCCCTTAGTAAGTAAATTATACTTAATTTCTG	TAACAAATCTAGGGATTGCAAGACTATCCTGCATCGATTGAATGCAAATC
LOOKALIKEWhollyInKnownTranscript	86.57	8.mismatches	NotInRM	YesInNUMT	2	-	212642838	212642903	trnaMT_CysGCA_MT_-_5761_5826	AAGCATTAGACTGTAAATCTGAAGACAGAGGTCAAGGCCACTGTTCACCA	GCCCTGAAGTGATTTCTCATGTTGAATTGCAAATTCAAAGGAGCAGCTTCAATCCTGCCGTGGCTT	CTCCTGCCTTTTTCCCCCAATGGTGGGAGAAGTAGATTGAAGCCAGTTGA
LOOKALIKEWhollyInKnownTranscript	86.49	11.mismatches	YesInRM	YesInNUMT	8	+	32871530	32871596	trna2_LeuTAA_4_-_156384978_156385052	ATCCTATCTCAATCCAACAAATCATCACACACCCTACCCAAGAACAGGGC	TTAAGATGGCAGAGGCCGGAAATTGCATAAAACTTTATAATCAGAGGTTCAACTCCTCTTCTTAACA	ATATGCCTATAATTAACCTTTTCCTACTCATTATCCCCACTCTTATTGCT
LOOKALIKEWhollyInKnownTranscript	86.36	9.mismatches	NotInRM	YesInNUMT	10	-	127508443	127508506	trnaMT_TyrGTA_MT_-_5826_5891	TTTTTTTTTTCTTTTCTTTTTCATCAATGATTGATGAACATAAGTATGAG	GGTAAAATGGCAGAGCAAGCATTAGACTGTAAATCTAGAGACAGGTTGAGCCCTCTTTTTACCA	GTGCCGAGGTGAGTTTCATGTTGGAAGCTTCAGGAGCAGCTTCATTTCTG
LOOKALIKEWhollyInKnownTranscript	86.3	11.mismatches	YesInRM	NoInNUMT	X	-	3833686	3833758	trna5_IleGAT_X_-_3833271_3833344	CGCGAACACGGAGCCCTTTCAGACGCTCGGGCAGCACTAGATGGTCGGGC	GGTCGGTTATCTCAGTTGGTGAGCGCGTGGTGCTGATACCGCCATGGTCGCGGGCTTGATCCCCGCACCGGCC	CTAGTCCCAGTTTTTTGTTGGTTTGTTTCTTTGTTTTCTCCCCATGAACT
LOOKALIKEWhollyInKnownTranscript	86.3	11.mismatches	YesInRM	NoInNUMT	X	-	3795257	3795329	trna5_IleGAT_X_-_3833271_3833344	CGCGAACACGGAGCCCTTTCAGACGCTCGGGCAGCACTAGATGGTCGGGC	GGTCGGTTATCTCAGTTGGTGAGCGCGTGGTGCTGATACCGCCATGGTCGCGGGCTTGATCCCCGCACCGGCC	CTAGTCCCAGTTTTTTGTTGGTTTGTTTCTTTGTTTTCTCCCCATGAACT
LOOKALIKEWhollyInKnownTranscript	86.11	10.mismatches	YesInRM	YesInNUMT	19	+	12206964	12207035	trna1_GlnTTG_X_+_55206666_55206737	TAAACATTTTCAAGGTATGGGCTGGGTAGCTTATTTAGCTTACCCTACTG	TAGGATATGGTGTCCTAGGTACCATGGAGAATCTGGAATTCTCAGGAGTGGGTTCAGTTCCTACAGTTCTAG	TAATAAGAGGGTTTAAACCTCTATAATTTATTATATTAAAGTAACCATTC
LOOKALIKEWhollyInKnownTranscript	86.11	10.mismatches	YesInRM	NoInNUMT	1	-	7990339	7990407	trna116_GluCTC_1_-_145399233_145399304	GTGAGTTTCAATGGAACTGTAATCCATTTTTTAAAAGTTTTTAGGACACT	CCCTGGTAGTCTAGTGGTTAGGATTCCGCGCTCGCCATCACGACCCGGGTTCGATTCCTGGTCAGGGAA	GCCTTCCTTCTGGCTGGGCGCTGTGGCTCACGCCTGTAATCCTAGCATTC
LOOKALIKEWhollyInKnownTranscript	85.71	10.mismatches	YesInRM	YesInNUMT	2	-	212644496	212644564	trna10_SerTGA_2_+_132140142_132140211	TATAAATTAACTCTGACAAAGTTGTGTAACAATTTTACTGATATCTTATC	GAGAGAGTCATAGAGGTTATGGGATGGGCTTGAAACCAGTTTCTGGGAGTTTGATTCCTTCTTTTCTCA	TTTAGGTTTTCCTTTAGGCTGGCTCTTCGAATGTGCGGTAAGGTGGTGGA
LOOKALIKEWhollyInKnownTranscript	85.51	9.mismatches	NotInRM	YesInNUMT	12	-	26725632	26725699	trnaMT_TrpTCA_MT_+_5512_5579	CATGTCAACCCTGTTTCTACTACTCTCACCAATACTTTCAACATGAAACT	AGAAATTTAGGTTAAGTCAGACCAAGAACCTTCAAAGCCCCAAGTAAGGAAACCATACTTAATTTCTG	TTAACCAAAAATAAGGACTGCAAGATCTTATCTTACATCAACTGAATGCA
LOOKALIKEWhollyInKnownTranscript	85.51	10.mismatches	NotInRM	YesInNUMT	7	-	112014306	112014373	trnaMT_GluTTC_MT_-_14674_14742	ATAGTTAATTTTTATTAGCGGGTGTCTTTTGCGGGTATTCGTCATCAGTA	TTCTTACAGTTGAAGTACAATGATGGTTTTTCATATCATTAGGTCATGGTTATAGTCCATGTGGAATA	ATGGTATATGCTTTATTTTTATTAAATGTTCTCTTGGTTATAGAGTTCGT
LOOKALIKEWhollyInKnownTranscript	85.51	10.mismatches	NotInRM	YesInNUMT	15	-	58447086	58447154	trnaMT_GluTTC_MT_-_14674_14742	GACTAATAATTTTTATTAGCAGGTGCGTTGTGCATATTTTGGTCATTAGT	GTTCTTATAGTTGAAATACAATGATGGTTTTTCATACCATTAGTCATGGTTATAGTCCATGTAGGAATA	ATGGCTTATGATTTATTATTAAGTATTCTTTTAGTTATAGGGTTTGCAGG
LOOKALIKEWhollyInKnownTranscript	85.51	10.mismatches	NotInRM	YesInNUMT	11	+	103276799	103276865	trnaMT_AlaTGC_MT_-_5587_5655	TGTTTAGCTGTTAACTAAATTATCCTGGGTTTGAATTCCACCAATCTAGC	AAGGGCTTAGGTTAATTAAAGTGATTGATTTGCATTCAATTGATGCAGAATAGTCTTGCAGTCCTTA	GATCTGTTACAGAAATTAAGTGTAATTTACTTACTAAGGGCTTTGAAGGC
LOOKALIKEWhollyInKnownTranscript	85.29	11.mismatches	NotInRM	YesInNUMT	10	+	20036525	20036592	trnaMT_IleGAT_MT_+_4263_4331	GACATATCTCAATGCCTGTCTTAATTTCCAGCATCCCACACCAAACATAT	GAAATATGTCTGACAAAAGAATTACTTTGATAGAGTAAACAATAGAGGTTAAAATGCTCTTATTTCTA	GGATTTGAAATAATTCCTAGGTTCTATAGGAATTGAACCTACCCCTGAGA
LOOKALIKEWhollyInKnownTranscript	85.29	10.mismatches	NotInRM	YesInNUMT	17	+	22028251	22028318	trnaMT_AspGTC_MT_+_7518_7585	TCCTAAGGCTGGTTTCAAGCCAGCCTCATAACCCCTATGACTTTTTCAAC	AAGATATTAGGAAAACTATTTCATAACTTCGTCAAAGTTAAGTTACAGGTTAAACCCCGTATATCTTA	ATGGCACACGCAGCCCAGCTAGGTCTTCAAGACGCCACATCCCCTATCAT
LOOKALIKEWhollyInKnownTranscript	85.07	8.mismatches	NotInRM	YesInNUMT	9	+	5107570	5107636	trnaMT_ArgTCG_MT_+_10405_10469	CCTAGGCTTAATTTACAAAAGAACTCAAAAAGGGTTAGATTGAATTGAAT	TGGTAAATAGTTTAAGTCAAAAGAAATGATTTCGATTCATTAGATTATAATAAACCATATTTACCAA	ATGCCCTCTATTTACATCAACATTATATTACCATATACCATATCACTACT
LOOKALIKEWhollyInKnownTranscript	85.07	8.mismatches	NotInRM	YesInNUMT	15	+	58443165	58443231	trnaMT_ArgTCG_MT_+_10405_10469	CCTAGGCTTGACTTATGAATGAACCCAAAAAGGATTAGACTGAATTGAAT	TGGTAGATAGTTTAAGTTAAAATAAATGATTTCGACTCATTAGATTATGATAGACTATATTTACCAA	ATGCCCTTTATTTATATCAATATTATATTAACATACACCATAGCATTGCT
LOOKALIKEWhollyInKnownTranscript	85.07	12.mismatches	NotInRM	YesInNUMT	9	+	5095020	5095086	trnaMT_IleGAT_MT_+_4263_4331	CATATATCTCAATGCCTTTCCTAATTTCCAGCATTCCACCCCAAACATAG	GAAATATGTCTGACAAAAGAATTACTTTGATAGAGTAAACAAGAGAGGTTAAAATCCTCTTATTTCT	GGAACTATAGGAATTGAACCTATCCCTGAGACTCCAAAATTCTCCATGCT
LOOKALIKEWhollyInKnownTranscript	84.93	12.mismatches	YesInRM	NoInNUMT	X	-	3756833	3756905	trna5_IleGAT_X_-_3833271_3833344	CGCGAACACGGAGCCCTTTCAGACGCTCGGGCAGCACTAGATGGTCGGGC	GGTCGGTTATCTCAGTTGGTGAGCGCGTGGTGCTGATACCGCCATGGTCGCAGGCTTGATCCCCGCACCGGCC	CTAGTCCCAGTTTTTTGTTGGTTTGTTTCTTTGTTTTCTCCCCATGAACT
LOOKALIKEWhollyInKnownTranscript	84.62	11.mismatches	NotInRM	YesInNUMT	2	-	212642904	212642967	trnaMT_TyrGTA_MT_-_5826_5891	GTTGAAAACAATCAACAATTGGTGAACACAGGGGGGCGGCGGCGGGGGTA	TAAAATGGCTGAGCAAGCATTAGACTGTAAATCTGAAGACAGAGGTCAAGGCCACTGTTCACCA	GCCCTGAAGTGATTTCTCATGTTGAATTGCAAATTCAAAGGAGCAGCTTC
LOOKALIKEWhollyInKnownTranscript	84.51	8.mismatches	NotInRM	YesInNUMT	8	+	32874566	32874633	trnaMT_TrpTCA_MT_+_5512_5579	TTCTTCTACCCTCCTCCTACCTATGTCTCCATTAATACTAACTATAACTA	AGAAATTAAGGTTACATAAGACCAAGGGCCTTCAAAGCCCTTAGTAAGTAAATTACACTTAATTTCTG	TAACAGCCCTAAGTACTGCAAGACTCTATTCTGCATCAATTGAACGCAAG
LOOKALIKEWhollyInKnownTranscript	84.51	11.mismatches	NotInRM	YesInNUMT	8	-	68497633	68497703	trnaMT_LeuTAG_MT_+_12266_12336	TGCAGGAACTGCTAACTCATGCCCCCATGTCTAACAACATGGCTTTCTCA	ACTTTTAAAGGATGAGAGTCATCCGTTGGTCTTAAGAACCAAAAACACTGGTGCAACTCCAAATAAAAGTA	ACAAGCATGTATTCTTCCACTGATGCAACAGCCCTAGTCCCCTTGCCTAC
LOOKALIKEWhollyInKnownTranscript	84.51	11.mismatches	NotInRM	YesInNUMT	1	+	181392044	181392114	trnaMT_LeuTAG_MT_+_12266_12336	TACAAGAACTGCTAACTCATGCCCCCATGCCTAGCAACATGGCTTTCTCA	ACTTTGAAAGGATTAGAGTCATCCGTTGGTCTTAGGAACCAAAAACATTGATGCAACTCCAAATAAAAGTA	GCAAACATGTATTTTTCCACTACCATAATAACCCTAATCCCCTTAATCTT
LOOKALIKEWhollyInKnownTranscript	84.29	9.mismatches	NotInRM	YesInNUMT	9	+	5096263	5096330	trnaMT_TrpTCA_MT_+_5512_5579	TTCTTCTACCTTCCTCTTACCCATCTCTCCACTGATTCTAGTTATAACTT	AGAAATTTAGGTTAAATAAGACCAGGGACCTTCAAAACCCTTAGTAAATGAATTATACTTAATTTCTG	TAACAAACCCAAGGACTGCAAAACTCTATTCTGCATCAGTTGAACGCAAA
LOOKALIKEWhollyInKnownTranscript	83.82	12.mismatches	NotInRM	YesInNUMT	8	+	32872547	32872613	trnaMT_IleGAT_MT_+_4263_4331	GATATATCTCAATGCCGGTCGTAATTTCCAGCATGCCACCCCAAACATAG	GAAATATGTCTGACAAAATAATTACTTTGATAGAGTAAACAATACAGGTTAAAATCTCTCATTTCTA	GAACTACAATAGAGGTTAAAATCCTCTTATTTCTAGAACTATAAGAATTG
LOOKALIKEWhollyInKnownTranscript	83.58	9.mismatches	NotInRM	YesInNUMT	3	-	106615256	106615322	trnaMT_ArgTCG_MT_+_10405_10469	CTTCAGTCTAGCCTACAAATGAACCCAAAAAGGATTAGAATGAATTGAGT	TGGTGAATAGTTTAAGTCAAAATAAATGATTTCGATTCTTTAGATTATGATATATCATAATTACCAA	ATGCCTTCTATTTATATTAATATTATATTAGCTTTTATTATGTCTTTAGT
LOOKALIKEWhollyInKnownTranscript	83.56	10.mismatches	NotInRM	YesInNUMT	14	-	52054413	52054483	trnaMT_PheGAA_MT_+_577_647	ACCACTTGTTTCTTCTTCATATTTTAATTTTATACTTAAGCATTTTTACA	GTTAATGCAGCTTAACTATTCAAAGCAAAACACTGAAAATGTCTAGATGGGTCTGCACAACCCCATAAACA	GATAGGTTTGGTCCTGGCCTTTTTATCAGCTCTTAGTAAGATTACACATG
LOOKALIKEWhollyInKnownTranscript	83.1	12.mismatches	NotInRM	YesInNUMT	9	+	5109422	5109492	trnaMT_LeuTAG_MT_+_12266_12336	TGCAAGAACTGCTAACTCATGCCCCCATGCCTAACAATATGGCTTTCTCA	ACTTTTAAAGGATTGGAGTCATCCGTTGGCCTTAGGAACCAAAAACATTGGTGCAACTCCAAAGAAAAGTA	ACAAATATGTATTTTTCCACTACTATAATAGCCCTAATCGCCTTAATCAC
LOOKALIKEWhollyInKnownTranscript	83.1	12.mismatches	NotInRM	YesInNUMT	3	-	106612990	106613060	trnaMT_LeuTAG_MT_+_12266_12336	TGCAAGAACTGCTAACTCATGCCCCCATATTTAACAATATGGCTTTCTCA	ACTTTTAAAGGATAGGAGTTATCTATTGATCTTAGGAACCAAAAACATTGGTTCAACTCCAAGTAAAGGTA	ATAAAATATATTCTCCTCCCTTACTTTAACCTCCCTAGTACCACTCTTGT
LOOKALIKEWhollyInKnownTranscript	82.86	14.mismatches	YesInRM	NoInNUMT	1	-	147634490	147634559	trna134_GluTTC_1_-_16861774_16861845	GAAACAGTCACTTAAATGGCAATAAGGTTGAGAAAGACTCTCCCGTGCCC	CCGTGCTGGTGTAGTGGCTGTGATTCAGTCCTTTCACCACCGCATCCCGGGTTCGATTACCGGTCAGGGA	GTTGTTTTGCACTGACTGCCCACCCGCAGTAATCTTTCTTTACTCCGCTG
LOOKALIKEWhollyInKnownTranscript	82.86	14.mismatches	YesInRM	NoInNUMT	1	-	146092658	146092727	trna134_GluTTC_1_-_16861774_16861845	GAAACAGTCACTTAAATGGCAATAAGGTTGAGAAAGACTCTCCCGTGCCC	CCGTGCTGGTGTAGTGGCTGTGATTCAGTCCTTTCACCACCGCATCCCGGGTTCGATTACCGGTCAGGGA	GTTGTTTTGCACTGACTGCCCACCCGCAGTAATCTTTCTTTACTCCGCTG
LOOKALIKEWhollyInKnownTranscript	82.61	13.mismatches	NotInRM	YesInNUMT	9	+	5099335	5099402	trnaMT_LysTTT_MT_+_8294_8363	TAATCCTCTTAAAATATTTCAAAACCTGATCCACATCTACACTAAAATAT	CACTGTAAAGCTATTCAGCATTTACCTTTTAAGTTAAAGATTGACGGAGTCTACACCTCTCTGCAGTG	AATGCCTCAACTAGATACTTCCACATGATCCATTATTATCCTGTCAATAA
LOOKALIKEWhollyInKnownTranscript	82.61	12.mismatches	NotInRM	YesInNUMT	8	-	47739656	47739723	trnaMT_IleGAT_MT_+_4263_4331	TGTGGACTCCCCTTCCTATACCAGATCTTCTAATTCCACACCAAACATAG	GAAATATGTTCAACAAAAGAATTACTTTGATAGACTAAACAATGGAGGTTAAAATCCTCTTATTTCTA	GAACTATGGGAATTGAACCTACCCCTGAGAACCCAAAATTCTCTGTGCTA
LOOKALIKEWhollyInKnownTranscript	82.43	13.mismatches	YesInRM	NoInNUMT	19	+	12299376	12299449	trna121_ThrCGT_6_-_28615984_28616057	AACTACAAGGAAGGTTTTCCATTATACTTTTAAAGTCATTTGAGGGCTCT	GGCTCTGTGGCTTTGTGGGTTAAAGTACTTGTCTGGCAAACAGGAGATGCTGGATTTCAATCCCAGCAGGGCCT	CACTAGTTGAGGTATTGAATTTGAACAGATGTTTTGGCTCTGGCTGGGTG
LOOKALIKEWhollyInKnownTranscript	82.19	13.mismatches	YesInRM	NoInNUMT	11	+	41810778	41810845	trna94_GluTTC_1_-_149664355_149664427	CAAACTACCTCCCTTGATTCCCTGTGGAATTTGCAAAATAAGACACACCA	CCCTGTGGTCTAGTAGCTGGGATTTGCACTTTCACTGCCATGGCTCAGGTTTGATTCCTGGTCAGGGA	AGTAGTCTCGGCAGATATAAGTCCTTTAACTCTGGAAAAGAAAAATTGAG
LOOKALIKEWhollyInKnownTranscript	82.19	13.mismatches	NotInRM	YesInNUMT	2	-	212642733	212642805	trnaMT_AsnGTT_MT_-_5657_5729	TCAATCCTGCCGTGGCTTCTCCTGCCTTTTTCCCCCAATGGTGGGAGAAG	TAGATTGAAGCCAGTTGATTAGGGGGTTTAACTGTTAACTAAATTTTCGTGGTTTTGAATTCCACCAGTCTAG	TAAGGGCTTAGCTTAATTAAAGTGGTTTATTTGCGTTCAACTGATGCAGA
LOOKALIKEWhollyInKnownTranscript	81.16	13.mismatches	NotInRM	YesInNUMT	X	-	69347393	69347461	trnaMT_HisGTG_MT_+_12138_12206	TCTCCTCTTCCTGTCACTGAACCCCAAAATGATTTTGGGCTTCATATATT	GTAAATACAGTTGAACCAAAACATTAGATTGTGAGTCTAATAATAGAAGCCTCCAACTTCTTATTTACC	AAGAAAGCATGCAAGAACTGCTAATTCATGTCCCCATATCTAACAATAAG
LOOKALIKEWhollyInKnownTranscript	80.88	13.mismatches	NotInRM	YesInNUMT	15	+	58442766	58442833	trnaMT_GlyTCC_MT_+_9991_10058	AGATATAGTAAGACTATTCTTATATGTCTCTATCTACTGATGAGGATCCT	ACTCTTTTAGTATAAGCAATACCATTGACTTCCAATCAATAAGCTTTGATAATATTTGAAAAAGAGTA	ATTAGCTTTACACTAGCCCTAGTGACCGACACCTTACTAGCAATTACATT
LOOKALIKEWhollyInKnownTranscript	80.28	14.mismatches	YesInRM	NoInNUMT	1	-	147747674	147747744	trna133_GlyCCC_1_-_16872434_16872504	CAAGTCTGTGTCTTAACTGTTTCCAAGGCTGCAGAGCTCAGGGTCAGGAG	GCACTGGCAGTTCAGTGGTAGAAATTACACCTCCCACCCGGGAGACCTGGATTCCATTTCTGGCAAATGCA	GGGTCCTGTCTTTGTGCCCTGTGGTTTTTACATTTACTTACTGTAATTGT
LOOKALIKEWhollyInKnownTranscript	80.28	14.mismatches	NotInRM	YesInNUMT	19	+	38063596	38063664	trnaMT_LeuTAG_MT_+_12266_12336	TGCAAGAACTGCTAACTCATGCCTCCATATATAACAATGTGGCTTTCTGA	ACTTTTAAAGGTTAGAAGTAATCTGTTGGCCTTAGGAGCCAAAAATTGGTGCAACTTCAAATAAAATTA	ATTAATTTCTTCTGTTCTTCTATCATAATTTTACTTACCAACTTATTTTT
LOOKALIKEWhollyInKnownTranscript	80	14.mismatches	NotInRM	YesInNUMT	7	-	68795611	68795680	trnaMT_LysTTT_MT_+_8294_8363	AATTAGTTCCCTTAAAATGCTTTGAAACCTGAGCAACATCTACACTATAT	CACTGTAAAGCTAATCTAGCACCAACCTTTTAAGTTAAAGACTGAGGAGATCTAAGCCCCCTCTATAGTG	AAATGCCTCAACTAGATACTTCCACATGGTCCATTGTTATCCTATATTAA
LOOKALIKEWhollyInKnownTranscript	79.41	15.mismatches	YesInRM	YesInNUMT	2	-	202414212	202414279	trna32_SerTGA_17_-_22028179_22028247	AATTAACTTTGACAAAGTTATGTAACATTTTTACTAGTATCTTGCTTGTT	GAAAAAGTCATAATGGTTATGAAGCTAGCCTGAAACCAGTTATAGGGGGTTTGACTCCTTGCTTTCTT	ATTTTTAGCTTCTACGTATATGGGCTTTTTGATTGTATAATATGGTTATG
LOOKALIKEWhollyInKnownTranscript	78.87	15.mismatches	NotInRM	YesInNUMT	X	+	102057899	102057968	trnaMT_LeuTAG_MT_+_12266_12336	TATAAGAACTACTAACTCATGCCCCCATGTATAACAATATGGCTTTCTCA	ACTTTTAAAGGGTAGAAGTAATCTGTTGGCCTTAGGAGCCAAAAAATCGATACAACTCCAAATAAAAGTA	AATAAATATATTTTTTCATTTTTTTCACAATTTCACTAATCCTCCTAATT
LOOKALIKEWhollyInKnownTranscript	78.26	15.mismatches	NotInRM	YesInNUMT	15	-	40426893	40426961	trnaMT_HisGTG_MT_+_12138_12206	CATTGTCCTACGATCTCTAAATCCTAAAATTATTATAGGATTTCTAACCT	GTAAATATAGTTTAATCAAAACGTTAGATTGTGGGTCTAATAATAGAAGCCTTCAACTTCTTATTTCCC	AGGAAAGTACGTAAGAACTACTAACTCAGGCCCCCATGCCTAACAACACG
LOOKALIKEWhollyInKnownTranscript	78.26	14.mismatches	NotInRM	YesInNUMT	11	+	74278050	74278117	trnaMT_ProTGG_MT_-_15956_16023	GCTAGTTGATTAATACTGACATAGTAGTTAAAGTATGTCTGAGAAGAATT	CAGGGAGTAGTTTAATTAGAATTTCAGCTTTGGGTGTTGACGGTGAAGTGGGAATACTTCTTCCCTGA	GTTGTCCTGGGGAGGGATTCTCCATTTCTGGTTTACAAGACCAGAGTATT
LOOKALIKEWhollyInKnownTranscript	77.94	16.mismatches	NotInRM	YesInNUMT	2	+	143851736	143851801	trnaMT_GluTTC_MT_-_14674_14742	GTTAATAATTTTTATTAGCGGGTGTGTTTTGCGTATTTTGGTCATTAGCA	TTCTTACAGTTGAAATACAATGATTTTTTTATACCATTAGTTATGATTATAGTCCGTGTAGGAATA	ATGGCATATATTTTATTCGTATTAAGTATTCTTTTTCTTATAGGATTTGT
LOOKALIKEWhollyInKnownTranscript	77.46	16.mismatches	NotInRM	YesInNUMT	2	+	217744487	217744557	trnaMT_LeuTAG_MT_+_12266_12336	ATGCAAGAGCTGCTAATTCATGCCTCAGTATTAACAATATGGCTCTCTCA	ACTTTTAAATAATAGAAGTAATACATTGGCCTTAAAAGCCAAGAAAATTGGTGCAGCTCCAAATAAAAGTA	GTAAATATATTCAGCCACAAAGTCACAGTGGCTTTGTTGCACAACATCAA
LOOKALIKEWhollyInKnownTranscript	77.33	15.mismatches	NotInRM	NoInNUMT	X	-	39125646	39125718	trna11_SupCTA_14_-_78700838_78700910	AAAGTTCCCCTCAAAACATTTTTTTTGTGTGTTCAATTGCATTAACTTGA	GGAGGGATACAATTTAGTGGTTAAGAAAGCAGTCTCCAGAGCCAGACATTCTGGGTTCAAATTCCAGCTCTGC	CACTCTCAGCTATATGATCTTGGGCAAGCAGTGGTGTTCAGCAACACCCT
LOOKALIKEWhollyInKnownTranscript	76.81	16.mismatches	NotInRM	YesInNUMT	8	+	47750332	47750400	trnaMT_GluTTC_MT_-_14674_14742	AGCTAATAATTTGTATTAGTGGATGTGTTTTGCAGGTATTGGTCATTAGT	GTTCTTATAAATGTAGTACAAAAATGGTTTTTCATATCATTAGTCATTTTTATAGTTCATGTGGGAATA	ATGGCATATGCTTTATTTTTATTAAGTATTCTCTGGTTATAGGGTTTTTA
LOOKALIKEWhollyInKnownTranscript	76.81	16.mismatches	NotInRM	YesInNUMT	3	-	106621748	106621815	trnaMT_ValTAC_MT_+_1602_1670	GAGATAAGTTGTAACATGGTAAGCGTACTGGAAAGTGCTCTTGGACTAAC	CAAAGTGTAGCTTAACTTAAAGCACCCGGCTTACACCCGGAAGATTTCATATCACCTGACCACTTTGA	GGCAACTCTAGCCCCAACTTTATTAAACTGTATTACCAGATCTCCTTAAA
LOOKALIKEWhollyInKnownTranscript	76.06	17.mismatches	YesInRM	NoInNUMT	10	+	97473300	97473370	trna14_GluTTC_14_-_32236816_32236886	TCAAACTGCCTGCTTTGAATTCCCTGTGGGATTTACAAATAAGGCATTCC	ACCTTGTGGTGCAGTGGCTAAGATTCTGTGCTTTCACACCTGTGGCCTGGGTTTGATTCCTTGTCAGAGAA	TCAGTCCCTGTAGTACTTGTAAGCTCTTTAACTCAACAGCACAAACATTT
LOOKALIKEWhollyInKnownTranscript	75.68	18.mismatches	NotInRM	NoInNUMT	3	+	177545800	177545871	trna21_GlnCTG_16_+_71724890_71724963	TGGGAGCTAATATTTCAATGTTAAGGACTCGGAAGAGACAGCATAGTTGA	GGCAGTGTAGCAAAGTGGTTAGGGGCACAACTCTGGAGCCAGCCAGCCTTGGTTTCAATGCTGGTTCTGTCA	TGTACTTGTGGTGTGATCTTGGGAAAGTTACCAAATGCCTGAGTTCCTCA
LOOKALIKEWhollyInKnownTranscript	75.34	18.mismatches	NotInRM	NoInNUMT	16	+	7517504	7517576	trna23_GlnTTG_5_-_77318776_77318848	AAACCCCAAATGCCCAGAGAGAACATTCAACCCTTAGAATGTTAGAGAGG	GCAGTATAATATAATGGGTGAGAACATGGATTTTGGAATGAAATAAACGTGGGTTCAAATCCCAGCTCTGTCA	TTTAGTAGCTGTGGGACTTTGGGCAGATAATTCAACTGTAAAATTGTGGT
LOOKALIKEWhollyInKnownTranscript	75	17.mismatches	NotInRM	NoInNUMT	8	+	67698505	67698570	trna1_SupCTA_3_+_13833886_13833953	TTCCCAAATTGGTTGCCAGAGGACTCTGTAAAGCATGTACATGTGGTGGA	GGCAGGGTAGTATAATGGATAGAAGCCCTGAAGTCAGACCACCTGGGTTCAAATCCTGCTTCTGCC	ATCTGGGGCAGGGTCCTTCATCCTTTCATGCTTCAGTTTCTCCTCAATTT
LOOKALIKEWhollyInKnownTranscript	74.32	19.mismatches	YesInRM	NoInNUMT	6	-	24468955	24469019	trna10_IleAAT_14_+_102783429_102783502	ACATTTTAGGGAGACTTGGGACATCAATCAATAAATGCGAAATGGCTGTT	GGCCAGTTAGCTCAGTTGTGGTGCTAATGACACCAGGGTCGCAGGTTCAGTCCCCTTACAGGTCA	GTTGTTTTGGCCAGGCATGGTGGCGCATGCCTGTAGTCTCAGCTGCTTGG
LOOKALIKEWhollyInKnownTranscript	73.53	19.mismatches	YesInRM	NoInNUMT	7	-	131006818	131006885	trna6_GluTTC_2_+_75124046_75124114	ACAAACACACAAACAAAAAAATGAAAACAAAAACAAAGAAAACACCCCAT	CCAGTGGTATAATGGCTAGGATTTGGTGCTTTCACCACTGTAGCCTGAGTTCAATTCCTAGCCAGGGA	GCTAATCTCATTTGTTTTAAAGTATTGTATGATTCTTAACCTTTTGGGAT
LOOKALIKEWhollyInKnownTranscript	73.24	21.mismatches	YesInRM	NoInNUMT	3	-	4376373	4376442	trna94_GluTTC_1_-_149664355_149664427	ATCAGGGCTTGAGTTCGTTTCCTAATCTGGGAACAACAAAGGCTACTCCA	CCTTGTGGCCTAATAGTTAAAATTCTGCAGTTTTACCTCCACTGCATGGGTTTGATTCCTGGTCAGGGAA	CCCACCCCTCTTGGTTTGATACTTGTGTGAATGTCTTTTAGGGTACCAAC
LOOKALIKEWhollyInKnownTranscript	71.6	13.mismatches	YesInRM	NoInNUMT	19	+	39951955	39952035	trna7_AspGTC_12_+_122860924_122860994	GGGCGACAGAGTGAGACTCCGTCTCGGGGTGGGTAGGGGGTGGAATGTCT	TCCTCATTATTATAGTAATAAGTGTCCCTGCCTGTCATGGGTGAGATTGGGATTTGTGGGGTATGATTCCCCAACAGGGAG	GTTGAAAAGGTACCTTTTGGCTAGGTGTGGTGGCTAATGTCTGTAATACC
LOOKALIKEWhollyInKnownTranscript	100	0.mismatches	YesInRM	YesInNUMT	1	-	567997	568065	trnaMT_SerTGA_MT_-_7446_7514	TATAATTTAACTTTGACAAAGTTATGAAATGGTTTTTCTAATATCTTTTT	GAAAAAGTCATGGAGGCCATGGGGTTGGCTTGAAACCAGCTTTGGGGGGTTCGATTCCTTCCTTTTTTG	TCTAGATTTTATGTATACGGGTTCTTCGAATGTGTGGTAGGGTGGGGGGC
LOOKALIKEWhollyInKnownTranscript	100	0.mismatches	YesInRM	YesInNUMT	1	-	564879	564950	trnaMT_GlnTTG_MT_-_4329_4400	CCAACATTTTCGGGGTATGGGCCCGATAGCTTATTTAGCTGACCTTACTT	TAGGATGGGGTGTGATAGGTGGCACGGAGAATTTTGGATTCTCAGGGATGGGTTCGATTCTCATAGTCCTAG	AAATAAGGGGATTTAAACTCCTATTATTTACTCTATCAAAGTAACTCTTT
LOOKALIKEWhollyInKnownTranscript	100	0.mismatches	NotInRM	YesInNUMT	5	-	93905172	93905240	trnaMT_GluTTC_MT_-_14674_14742	GGTTAATTAATTTTATTAACGAGTTGGTTTTGCGTGTTGGGGTCATTAGT	GTTCTTGTAGTTGAAATACAACGATGGTTTTTCATATCATTGGTCGTGGTTGTAGTCCGTGCGAGAATA	ATGACATATGCTTTATTTTTGTTAAGTGTGGTTTTAGTAATGGGGTTTGT
LOOKALIKEWhollyInKnownTranscript	100	0.mismatches	NotInRM	YesInNUMT	14	+	32954252	32954320	trnaMT_AlaTGC_MT_-_5587_5655	TGTTTAGCTGTTAACTAAGTGTTTATGGGTTTAAGTCCAATTGATCTAGT	AAGGGCTTAGCTTAATTAAAGTGGCTGATTTGCGTTCAGTTGATGCAGAGTGGGGTTTTGCAGTCCTTA	GCTGCAAATGAGTCCTTAGCAAGGGACTCATTCTTTTTTATGGCTGCATA
LOOKALIKEWhollyInKnownTranscript	100	0.mismatches	NotInRM	YesInNUMT	1	-	566207	566279	trnaMT_AsnGTT_MT_-_5657_5729	TTCAAACCTGCCGGGGCTTCTCCCGCCTTTTTTCCCGGCGGCGGGAGAAG	TAGATTGAAGCCAGTTGATTAGGGTGCTTAGCTGTTAACTAAGTGTTTGTGGGTTTAAGTCCCATTGGTCTAG	TAAGGGCTTAGCTTAATTAAAGTGGCTGATTTGCGTTCAGTTGATGCAGA
LOOKALIKEWhollyInKnownTranscript	100	0.mismatches	NotInRM	YesInNUMT	1	-	566137	566205	trnaMT_AlaTGC_MT_-_5587_5655	TGCTTAGCTGTTAACTAAGTGTTTGTGGGTTTAAGTCCCATTGGTCTAGT	AAGGGCTTAGCTTAATTAAAGTGGCTGATTTGCGTTCAGTTGATGCAGAGTGGGGTTTTGCAGTCCTTA	GCTGTTGCAGAAATTAAGTATTGCAACTTACTGAGGGCTTTGAAGGCTCT
LOOKALIKE	98.61	1.mismatches	YesInRM	NoInNUMT	1	+	16879957	16880028	trna129_GlnCTG_1_-_17180900_17180971	ACTACGGCTGCTCTGTGAACTCAGTGCCCTCCAGTTACGAGCTATTGTGA	GGTTCCATGATGTAATGGCGAGCGCTTTGGACTCTGAGTACGGTGATCAGCGTTCAAGTCTCAGTGGGACCT	TTCTGTATAATGCCAATGATATTCCTATTGCTCCCTAAGCGGAATGGGGG
LOOKALIKE	98.55	1.mismatches	NotInRM	YesInNUMT	5	-	134262280	134262348	trnaMT_HisGTG_MT_+_12138_12206	TATCCTCCTCCTATCCCTCAACCCCGATATCATTACCGGGTTTTCCTCCT	GTAAATATAGTTTAACCAAAACATCAGATTGTGAATCTGACAACAGAGGCTCACGACCCCTTATTTACC	GAGAAAGCGCATAAGAACTGCTAACTCATATCCCCATGTCTAACAACATG
LOOKALIKE	98.55	1.mismatches	NotInRM	YesInNUMT	11	-	10530736	10530804	trnaMT_ValTAC_MT_+_1602_1670	GAGATAAGTCGTAACATGGTAAGTGTACTGGAAAGTGCACTTGGACGAAC	CAGAGTGTAGCTTAACACAAAGCACCCAACTTACACTTAGGAGATTTCAACTCAACTTGACCGCTCTGA	GCCAAACCTAGCCCCAAACCCATTCCACCTTACTACCGAACAGCTTTAAC
LOOKALIKE	98.53	1.mismatches	NotInRM	YesInNUMT	1	+	568069	568136	trnaMT_AspGTC_MT_+_7518_7585	CCCCAAAGCTGGTTTCAAGCCAACCCCATGGCCTCCATGACTTTTTCAAA	AAGATATTAGAAAAACCATTTCATAACTTTGTCAAAGTTAAATTATAGGCTAAATCCTATATATCTTA	ATGGCACATGCAGCGCAAGTAGGTCTACAAGACGCTACTTCCCCTATCAT
LOOKALIKE	98.53	1.mismatches	NotInRM	YesInNUMT	1	+	564952	565019	trnaMT_MetCAT_MT_+_4402_4469	ATCCCTGAGAATCCAAAATTCTCCGTGCCACCTATCACACCCCATCCTAA	AGTAAGGTCAGCTAAATAAGCTATCGGGCCCATACCCCGAAAATGTTGGTTATATCCTTCCCGTACTA	ATTAATCCCCTGGCCCAACCCGTCATCTACTCTACCATCTTTGCAGGCAC
LOOKALIKE	98.48	1.mismatches	NotInRM	YesInNUMT	21	-	10492972	10493037	trnaMT_TyrGTA_MT_-_5826_5891	TGTATATATCTAATGACATTGAGAGATAAGGAAAGGTATTGATCTGGTGA	GGTAAAATGGCTGAGTGAAGCATTGGACTGTAAATCTAAAGACAGGGGTTAAGCCTCTTTTTACCA	GCTCTGAGGTGATTTTCATATTGAATTGCAAATTCGAAGAAGCAGCTTCA
LOOKALIKE	98.48	1.mismatches	NotInRM	YesInNUMT	21	-	10492907	10492971	trnaMT_CysGCA_MT_-_5761_5826	GAAGCATTGGACTGTAAATCTAAAGACAGGGGTTAAGCCTCTTTTTACCA	GCTCTGAGGTGATTTTCATATTGAATTGCAAATTCGAAGAAGCAGCTTCAAACCTGCCGGGGCTT	CTCCCGCCTTTTTTCCCGGCGGCGATCTATTTAAATAGTTTCAGCTAAAA
LOOKALIKE	98.46	1.mismatches	NotInRM	YesInNUMT	5	-	134264017	134264081	trnaMT_ArgTCG_MT_+_10405_10469	CCTAAGTCTGGCCTACGAATGATTATAAAAAGGGTTAGACTGAGCCGAAT	TGGTATATAGTTCAAACAAAACGAATGATTTCGACTCATTAAATTATGATAATCATATTTACCAA	ATGCCTCTCATTTACATAAATATTATACTAGAATTTACCATCTCACTTCT
LOOKALIKE	97.18	2.mismatches	NotInRM	YesInNUMT	5	-	99384490	99384560	trnaMT_LeuTAG_MT_+_12266_12336	CATAAGAACTGCTAACTCATACTCCCATGTCTAACAACATGGCTTTCTCG	ACTTTTAAAGGATAACAGCCATCCGTTGGTCTTAGGCCCCAAAAATTTTGGTGCAACTCCAAATAAAAGTA	ATAACCATGTATGCCACCATAACCATCCTAGCCCTAACTTCCTTAATTCC
LOOKALIKE	97.18	2.mismatches	NotInRM	YesInNUMT	5	-	134262150	134262220	trnaMT_LeuTAG_MT_+_12266_12336	CATAAGAACTGCTAACTCATATCCCCATGTCTAACAACATGGCTTTCTCA	ACTTTTAAAGGATAACAGCCATCCGTTGGTCTTAGGCCCCAAAAATTTTGGTGCAACTCCAAATAAAAGTA	ATAACCATGTACGCTACTATACCCACCCTAGCCCTAACTTCCTTAATTCC
LOOKALIKE	97.18	2.mismatches	NotInRM	YesInNUMT	4	-	163342607	163342677	trnaMT_LeuTAG_MT_+_12266_12336	GATGATTAAGAAAAAATCTTGCATTTCTAGAATTCAACATGGCTTTCTCA	ACTTTTAAAGGATAACAGCCATCCGTTGGTCTTAGGCCCCAAAAATTTTGGTGCAACTCCAAATAAAAGTA	ATAACCATGTATGCCACTATAACCACCCTAGCCCTAACTTCCTTAATTCC
LOOKALIKE	97.1	2.mismatches	NotInRM	YesInNUMT	5	+	105889151	105889219	trnaMT_GluTTC_MT_-_14674_14742	GGTTAATTAATTTTATTAACGGGTTGATTTTGCGTGTTGGGTTCATTAGT	GTTCTTGTAGTTGAAATACAACGATGGTTTTTCATATCACTGGTCGTGGTTGTAGTCCATGCGAGAATA	ATGACATATGCGTTATGTCATAATTTCCACTTAGAAATTCCACTGTTCAG
LOOKALIKE	97.1	2.mismatches	NotInRM	YesInNUMT	2	+	156120525	156120593	trnaMT_AlaTGC_MT_-_5587_5655	TATTTAGCTGTTAACTAAATTTTTGTGGGTTTAAGTCCCGTTAATCTAGT	AAGGGTTTAGCTTAATTAAAGTGGCTGATTTGCGTTCAGTTGATGCAGAGTAGGGTTTTGCAGTCCTTA	GGTATTGCAGAAATTAAGTATTATTTACTTACTGAGGGCTTTGAAGGCTC
LOOKALIKE	97.1	2.mismatches	NotInRM	YesInNUMT	1	+	564813	564881	trnaMT_IleGAT_MT_+_4263_4331	TGATATGTCTCCATACCCATTACAATCTCCAGCATTCCCCCTCAAACCTA	AGAAATATGTCTGATAAAAGAGTTACTTTGATAGAGTAAATAATAGGAGTTTAAATCCCCTTATTTCTA	GGACTATGAGAATCGAACCCATCCCTGAGAATCCAAAATTCTCCGTGCCA
LOOKALIKE	97.01	3.mismatches	NotInRM	NoInNUMT	7	+	57254054	57254120	trnaMT_MetCAT_MT_+_4402_4469	CCCCTGAGAATCCAAAATTCCCCATGCTACCTATCACACCACGTCCTAAG	GTAAGGTCAGCTAAATAAGCTATCAGGCCCATACCCCGAAAATGTTGGTTATACCCTTCCCGTCCTA	ATTAACCCATAAGGTCAACTTATTATTTTACCTTACTATTTTTACAGGTA
LOOKALIKE	95.95	2.mismatches	YesInRM	NoInNUMT	6	+	26752630	26752701	trna161_AlaAGC_6_-_26771290_26771362	GCATGCTCCTAATAACCAGGAAAATGGGTGGGGTGAAAAGTTTCTCCTCT	GGGGAATTAGCTCAGGCGGTGGAGCGCTCGCTTAGCTATGCGAGAGGTAGCGAGATCGACGCCCGCATTCTC	CAGTTTCTTGTCTGGTTTATGTCTCTTAGTTTGTATTCCCCGTTGTTTCT
LOOKALIKE	95.65	3.mismatches	NotInRM	YesInNUMT	3	-	96337080	96337148	trnaMT_ValTAC_MT_+_1602_1670	GAAACAAGTCGTAACATGGTAAGTGTAGTGGAAAGTGCACTTGGACGAAC	CAGAGTGTAGCTTAACATAAAGCACCCAACTTACACTTAGGAGATTTCAACTCAACTTGACCACTCTGA	GCCAAACCTAGCCCTAAACCCGTTCCACCTTACTATCAAATAACCTTAAC
LOOKALIKE	95.59	4.mismatches	NotInRM	YesInNUMT	17	-	22026338	22026405	trnaMT_AlaTGC_MT_-_5587_5655	TATTTAGCTGTTAACCAAATTTTTGTGGGTTTAAGTCCCATTGATCTAGC	AAGGGCTTAGCTTAATTAAAGTGGCTGATTTGCGTTCAGTAGATGCAAAGTAGGGTTTTGCAGTCCTT	GGGTGCTGCAGAAATTAAGTATTATTAACTTACTAAGGGCTTTGAAGGCT
LOOKALIKE	95.59	3.mismatches	NotInRM	YesInNUMT	X	-	55206597	55206664	trnaMT_MetCAT_MT_+_4402_4469	ACCCCTGAGAATCCAAAATTCTCCATGCTACCTATCACACCATGTCCTAG	AGTAAGGTCAGCTAAATAAGCTATCGGGCCCATACTCCGAAAATGTTGGTTACACCCTTCCCATACTA	ATTAAACCCTTAGCTCAACTTGCTATTTCCCTTATTATTTTTACAGGAAC
LOOKALIKE	95.59	3.mismatches	NotInRM	YesInNUMT	17	+	22025157	22025224	trnaMT_MetCAT_MT_+_4402_4469	ATCCCTGAGAATCCAAAATTCTCCGTGCCACGTGTCACACCCTATCCTGG	AGTAAGGTCAGCTAAATAAGCTATCAGGCCCATACCCAGAAAATGTTGGTTATATCCTTCCCGTACTA	ATCAATCCACTGGCCCAACCTGTCATCTACTCCACCGTTTTCACAGGTAC
LOOKALIKE	95.59	3.mismatches	NotInRM	YesInNUMT	17	+	19506660	19506727	trnaMT_MetCAT_MT_+_4402_4469	ACCCCTGATAATCCAAAATTCTCCATGCCACCTATTACACCACATCCTAA	AGTAAGGTCAGCTAAATAAGCTATCGGGCCCATACCCCAAAAATGTTGGTCATACCCTTCCCATACTA	ATTAATCCATTAGCTTGGCCTTACTATTTTCACAGGAACTCTTATCACAA
LOOKALIKE	94.83	4.mismatches	NotInRM	YesInNUMT	5	-	99384562	99384619	trnaMT_SerGCT_MT_+_12207_12265	AACATCAGATTGTGAATCTGATAACAGAGGCTCACAGCCCCTTATTTACC	GAGAAAGCTCATAAGAACTGCTAACTCATACTCCCATGTCTAACAACATGGCTTTCTC	GACTTTTAAAGGATAACAGCCATCCGTTGGTCTTAGGCCCCAAAAATTTT
LOOKALIKE	94.67	4.mismatches	YesInRM	YesInNUMT	17	+	22023985	22024059	trna60_LeuTAA_1_-_238106956_238107030	ATATTATCTCAGCATTTTACTGTACCCACACCCACCCAAGAACAGGGTTT	GTTAAGATGGCAGACCCCAGCAATTGCATAAAATTTAAAACTTTACAACCAGAGGTTCAACCCCTCTTCTTAACA	ACATGTCCATAACTAACCTTCTACTTCTTATTGTACCTATCCTAATCGCC
LOOKALIKE	94.67	4.mismatches	YesInRM	YesInNUMT	10	-	20036367	20036441	trna60_LeuTAA_1_-_238106956_238107030	AGGCATTGAGATATGTCATATGCAAAAATGCTAGTGTAAGTGCTAAGTTT	GTTAAGATGGCAGAGCCCAGCAATTGCATAAAACCTAAAACTTTATAATCAGAATTTCAACTCCTCTTCTTAACA	ATATGCCTATAATTAACCTTCTCCTTATCCCCACTCTTACCGTTATAGCG
LOOKALIKE	94.59	5.mismatches	YesInRM	YesInNUMT	10	-	37890300	37890372	trna9_LeuTAA_2_+_117781417_117781491	TGCTATCTCAATCTAAAAAATCATCACCACCCTACCCAAGAACAGGGTTT	GTTAAGATGGCAGAGCCCAGCAATTGCATAAATCTTAAAACTTTGTAATCAGAGTTGAACTCCTCTTCTTAAC	TACATGCCTATAATTAACCTTCTCCTACTCATTATCCCCACTCTTATCAC
LOOKALIKE	94.44	4.mismatches	YesInRM	NoInNUMT	1	+	21740714	21740785	trna129_GlnCTG_1_-_17180900_17180971	GCTACGGCTGCTCTATGAACTCAGTGCCCTCCAGTTATGAGCTATTGTGA	GGTTCCATGATGTAATGGTGAGAGCTTTGGACTCTGAGTAACGTGATCAGCATTCAAGTCTCAGTGGGACCT	TTCTGTATAATGCCAGTGATGTTCCTATTGCTCCCTAAGCGGAATGGGGG
LOOKALIKE	94.37	4.mismatches	NotInRM	YesInNUMT	11	-	10531757	10531827	trnaMT_PheGAA_MT_+_577_647	CTGCTAGCCCCATACCCCGAGCCAACCAAACCCCAAAGACACCCCATACA	GTTTATGTAGCTTACTTCCCCAAAGCAATACACTGAAAATGTTTCGACGGGCTCATATCACCCCATAAACA	AATAGGTTTGGTCCTAGCCTTTCTATTAGCTCTTAGTAGGATTACACATG
LOOKALIKE	94.2	4.mismatches	NotInRM	YesInNUMT	5	-	99384620	99384688	trnaMT_HisGTG_MT_+_12138_12206	CATCCTCCTCCTATCCCTTAACCCTGATATCATTACCGGTTTTACCTCCT	GTAAATATAGTTTAACCAAAACATCAGATTGTGAATCTGATAACAGAGGCTCACAGCCCCTTATTTACC	GAGAAAGCTCATAAGAACTGCTAACTCATACTCCCATGTCTAACAACATG
LOOKALIKE	94.12	4.mismatches	NotInRM	YesInNUMT	7	-	63571929	63571996	trnaMT_MetCAT_MT_+_4402_4469	CACCCCGAGAATCCAAAATTCCCCATGCTACCTATCACACCATGTCCTAA	AGTAAGGTCAGCTAAATAAGCTATCTGGCCCATACCCCAAAAATGTTGGTTATACCCTTCCCATCCTA	ATTAACCCATTAGCTCAACTTATTATTTACCTTACTGTTTTTACAGGTAC
LOOKALIKE	94.12	4.mismatches	NotInRM	YesInNUMT	6	-	95156841	95156908	trnaMT_MetCAT_MT_+_4402_4469	ACCCCTGGGAATCCAAAATTATCTGTGCTACCCAATATACCACATCCTAT	AGTAAGGTCAGCTAAATAAGCTATTGGGTCCATACCCCAAAAATATTGGTTATACCCTTCCCGTACTA	ATTAACCCTCTAGTCCAATTTTCACCCGAACTTCTAGGTGATCGAGACAA
LOOKALIKE	94.12	4.mismatches	NotInRM	YesInNUMT	5	-	99386768	99386835	trnaMT_GlyTCC_MT_+_9991_10058	AGATGTAGTCTGACTATTTCTATACGTCTCAATCTACTGATGAGGATCCT	ACTCTTTTAGTATAAACAGTACCGTTAACTTCCAATTAACTAGTTTTGATGATATTCAAAAAAGAGTA	ATAAACTTCGCCCTAATTCTAATAGTCAATACCCTCCTAGCCCTACTATT
LOOKALIKE	94.12	4.mismatches	NotInRM	YesInNUMT	2	-	140977938	140978003	trnaMT_MetCAT_MT_+_4402_4469	ATCCCTGAGAATCCAAAATTCTCCATGTGACCTACCACACCACGTTCTAA	AGTAAGGTCAGCTATAAGCTATCGGGCCCATACCCCAAAAATGTTGGTTATATCCTTCCCGTACTA	ATTAACCTATTAGCTCAACTTATTATTTATCTTACTATTTTCACAGGAAC
LOOKALIKE	94.12	4.mismatches	NotInRM	YesInNUMT	1	-	238105793	238105860	trnaMT_MetCAT_MT_+_4402_4469	ACCCCTGAGAATCCAAATCTCTTCGTGCTACCTATTACACCAAGTCCTAA	AGTAAGGTCAGCTAAATAAGCTATCAGGCCCATACCCCAAAACTGTTGGTTATATCCTTCCCGTACTA	ATTAACCCATTAGCCCAACTTATTACTTTCCTCACTATTTTCATAGGAAC
LOOKALIKE	93.94	4.mismatches	NotInRM	YesInNUMT	2	-	131031334	131031398	trnaMT_CysGCA_MT_-_5761_5826	TAAGCATTAGACTGTAATCTAAAAACAGAGATCAAGACCTCTTTTTACCA	GCCCCGAGGTGATTTTCATGTTGAATTGCAAATTCAAAGAAGCAGCTTCAATCCTGCCGGGGCTT	CTCCCACCTTTCTCCCCCAATGGCAGGAGAAGTAGATTGAAGCCAGTTGA
LOOKALIKE	93.85	4.mismatches	NotInRM	YesInNUMT	5	-	99386357	99386421	trnaMT_ArgTCG_MT_+_10405_10469	CCTAAGCCTAGCCTACGAATGATCACAAAAGGGATTAGACTGAGCCGAAT	TGGTACATAGTTTAAATAAAACGAATGATTTCGACTGATTAAATTATGATAGTCATATTTACCAA	ATGCCCCTTATTTATATAAATATTATACTAGCATTTACTATCTCACTTCT
LOOKALIKE	93.22	4.mismatches	NotInRM	YesInNUMT	5	-	134262221	134262279	trnaMT_SerGCT_MT_+_12207_12265	AACATCAGATTGTGAATCTGACAACAGAGGCTCACGACCCCTTATTTACC	GAGAAAGCGCATAAGAACTGCTAACTCATATCCCCATGTCTAACAACATGGCTTTCTCA	ACTTTTAAAGGATAACAGCCATCCGTTGGTCTTAGGCCCCAAAAATTTTG
LOOKALIKE	92.96	6.mismatches	YesInRM	YesInNUMT	22	-	24349561	24349631	trna9_GlnTTG_3_-_106620878_106620949	CAGGGTATGGGCCCAATAGCTTACTTAGCTGTCCTTACTGTGGGGTGTGA	TAGGATGTGGTGTATTATGTAGCACGGAGAATTTTGGATTCTCATGGGTAGGTTCAATTCCTGTAATTCTA	GAAACAAAAGGGTTTAAACCTCTGTAATTTATTCTATCAAAGTAACTCTT
LOOKALIKE	92.75	6.mismatches	YesInRM	YesInNUMT	7	+	68796745	68796811	trna10_SerTGA_2_+_132140142_132140211	GGATTACAGGCGTGAGCCACCGTGCCTGGCTATTTTACTAATATCTTGTA	GAGAAAGTCATAGAAGTTATGGGATTGGCTTGAAACCAGTCTCTGGGAGTTCGATTCCTTCCTTTTT	CCTCTAGACTTTCACATAAGCTGGTTCCTCAAATGTGTGATAAGTTGGCG
LOOKALIKE	92.75	5.mismatches	NotInRM	YesInNUMT	5	+	99382083	99382151	trnaMT_GluTTC_MT_-_14674_14742	GGTTGATTAATTTTATTAACGGGTTGATTTTGCGTGTTGGGGTCATTAGT	GTTCTTGTAGTTGAAATGCAATGATGTTTTTTCATATCATTGGTCACGGTTGTAGTCCGTGCGAGAATA	ATGACATATGCTTTATTTTTATGGAGTGTGGGTTTAGTAATGGGGTTTGT
LOOKALIKE	92.75	5.mismatches	NotInRM	YesInNUMT	12	-	42093125	42093193	trnaMT_IleGAT_MT_+_4263_4331	TAACGTATCTCTGTGCCCATCATAATATCTAGTATTCCACCTCAAACATA	AGAAATATGTCTGATAAAAGAGTTACTCTGATAGAGTAAATAATAGAGGTTTAAACCCTCTTATTTCTA	GAATTATAGGAGTTGAGTGTATTCCTGAGAATCAAAAATTCTCCATGCTA
LOOKALIKE	92.65	6.mismatches	NotInRM	YesInNUMT	8	+	111947031	111947098	trnaMT_AlaTGC_MT_-_5587_5655	TGTTTAGCTGTTAACTAAATTTTCGTGGGTTTAATTCCACCAATCTAGAG	AGGGCTTAGCTTAATTAAAGTAGTTGATTTGCGTTCAATTGATGCAGAGTGGAGTCTTGCAGTCCTTA	GGTTTGTTGCAGAAATTAAGTATAATTTACTTGCTAAAGGCTTTGAAGGC
LOOKALIKE	92.65	5.mismatches	NotInRM	YesInNUMT	9	-	81357661	81357728	trnaMT_MetCAT_MT_+_4402_4469	CCTAGATCGCCACTGTGCTCCAGCCTGGATGATAGAGCCAGACGTCCTAG	AGTAAGGTCAGTTAAATAAGCTAACGGGCCCATACCCCGAAAATGTTAGTTACACCCTTCCTGTACTA	ATTAATTCCTTAGCCCAACTTATTATTTCCCTTACTATTTTCACAGGAAT
LOOKALIKE	92.59	8.mismatches	YesInRM	NoInNUMT	9	-	123117355	123117435	trna34_LeuCAG_1_+_161411323_161411405	ATAATAGTAATAAAATTATCAGCCAACATAAAACTAATAACAGCAAGCTG	GTCAGGGTGGCTGAGCAGTCTGAGGGGCTGCGTTCAGGTCGCAGTCTGCCCTGGAGGCGTGGGTTCGAATCCCACTCCTGA	AAGTTACCATTGGCCGGGAGTGGTGGCTCACTGAGCGCCTGTAATCCCAG
LOOKALIKE	92.54	4.mismatches	NotInRM	YesInNUMT	9	-	5096587	5096652	trnaMT_TyrGTA_MT_-_5826_5891	TGTGATTGGTTGAAAACAATCAACAATTGATGAACATAAGTGGAAAAAAG	GGTAAAATGGCTGAGTAAGCATTGGACTGTAAATCTAAAGACAGAGGTCAAGACCTCTTTTTACCA	GCCCTGAGGTAATTTTTTATGTTGAATTGCAAATTCAAAGGAGCAGCTTC
LOOKALIKE	92.54	4.mismatches	NotInRM	YesInNUMT	7	+	141501873	141501938	trnaMT_TyrGTA_MT_-_5826_5891	TATGGTTAGTTGAAAACAATCAACGATTGATGAACATAAGTGGAAAAAAA	GGTAAAATGGCTGAGTAAGCATTAGACTGTAAATCTAAAGACAGAGGTCAAGGCCTCTTTTTACCA	GCCCGGAGGTGATTTGTCACGTTGAATTGCAAATTCGAAGGAGCAGCTTC
LOOKALIKE	92.54	4.mismatches	NotInRM	YesInNUMT	2	+	203484634	203484699	trnaMT_TyrGTA_MT_-_5826_5891	GTGGTTAGTTGAAAACAATCAACGATTGATGAACATAGGTCGGGGGAGCG	GGTAAAATGGCTGAGCAAGCATTAGACTGTAAATCTAAAGACAGAGGTTAAGGCCTCTTTTTACCA	GCCCTGAGGAGATTTTTCATGTTGAATTGCAAATTCGAAGGTGCAGCTTC
LOOKALIKE	92	6.mismatches	YesInRM	YesInNUMT	Y	+	8239628	8239701	trna2_LeuTAA_4_-_156384978_156385052	GTTATCTTACTCTAATATATCACCATGCACCCTACCCAAGAGCAGGGTTT	GTTAAGATGGCAGAACCTGGCAGTTTCATAAAACTTAAAGTTTATAATCAGAGGTTCAACTCCTCTTCTTAACA	ACATGCCTATAATTAACTTTGTCCAACTTATTACTCCCACTCTAATTGCT
LOOKALIKE	91.89	7.mismatches	YesInRM	YesInNUMT	16	-	3420908	3420981	trna2_LeuTAA_X_-_55207755_55207829	GCTGTCTCAATCTAACAAATCATCACACACTCTACCATCTTAAACAGTGT	TTAAGATGGCAGACCCCGGCAATTACCTAAGACTTAAAACTTTAAAATCAGAGGTTCAACTCCTCTTCTTAACA	ATATGCCTATAATCAATCTTCTCCTACTTATTATTACCACTTTAATCGCT
LOOKALIKE	91.78	6.mismatches	YesInRM	NoInNUMT	17	-	38273554	38273626	trna19_ArgTCG_17_+_73031208_73031280	ACATGGTGAAACCCCCAGTCTCTACTAAAAATCCAAAAATTAGAGTAGGA	GACCGTGTGGCCTTAATGGATAAGGTGTCTGACTTCAGATCAGAAGATTGAGGGTTTGAGTCCCTTTGTGGTC	ATAACGTTTGGTCGGGTGCGGTGGCTCATGCCTGTAATCCCAGCACTTTA
LOOKALIKE	91.55	8.mismatches	YesInRM	NoInNUMT	7	+	149296363	149296432	trna9_TyrGTA_7_+_149255133_149255205	GTGTTCCCATACTGATAAAAGGTACTAACTAGGTAACCTCAGTGTGCCAT	GGGGGTAAAGCTCTGGGCTAGAGCTTTTGACTGTAGAGCAAGAGGTCCCTCGCTCAGATCCAGGTTCTCC	ATTCTTTATGTTCAATGTTGGTAGATAACTTTATCCACATACAACTTAGA
LOOKALIKE	91.55	7.mismatches	YesInRM	YesInNUMT	X	-	142521819	142521889	trna9_GlnTTG_3_-_106620878_106620949	TGGGTGGGGACACAGTCAAACCATATCAGCTTTTCTAGCTGGCCTTACTG	TAGGATATGGTATATTAGGTAGCACAAAGAATTTTGAATTCTCAGGGGTAGATTCAATTCCTATAATTCTA	GAAATAAGAGGGCTTAAACCTTTATGATTTACTCTATCAAAATAACTATT
LOOKALIKE	91.53	5.mismatches	NotInRM	NoInNUMT	7	+	57261851	57261909	trnaMT_SerGCT_MT_+_12207_12265	AACATTAGATTGTGGGTTTAGTAATAGAAGTCTGCAATTTCTTATTTACT	GAGAAAGTATGCAAGAACTGCTAACTCATGCCCCCATGCCTAACAACATGGCTTTCTCA	AGTTGTAGAGGATAAGAGCTATCCATTGGTCTCAGGAACCAAAAATATTG
LOOKALIKE	91.43	6.mismatches	NotInRM	YesInNUMT	5	-	99388465	99388534	trnaMT_LysTTT_MT_+_8294_8363	AATAGGACCCATATTCACCCTATAACACACCTTTCACCCCTCTCCAGAGC	CCACTGTAAAGTTAACCTAGCATTAACCTTTTAAGTTAAAGATTGAGAGAATCACTACCTCTTTACAGTG	AAAATGCCACAGCTAAACACCACTGTATGACCCACCATCATTACCCCAAT
LOOKALIKE	91.3	7.mismatches	YesInRM	YesInNUMT	7	-	67563246	67563313	trna10_SerTGA_2_+_132140142_132140211	ACTTAATTGTTTCTATTTTGTATGTGTAATGATTTTACTAATATCTTACT	GAGAAGGTCATAGAGGTTATGGGATTGGCTTGAAACCAGTTTCTGGAGGTTCCATTCTTTCCTTTTTC	GTTTAGGTTTTCATGTAGGTTGGCTCTTTGAATGTGTGGTAAGGAGGTGG
LOOKALIKE	91.3	7.mismatches	YesInRM	YesInNUMT	5	+	5396522	5396586	trna10_SerTGA_2_+_132140142_132140211	TAACTTAACTTTGACAAAGTTATGAAATAATTTTACTAATATCTTATCGA	AGAAGTCATGGAGGTTATGGGATTGGCTTGAAACCAGTCTTTGGGGGTTCAATTCCTTCCTTTTT	CATTTAGGTTTTCATGTAGGTTGGTTCTTCGAATGTGTGATAGGGTGGGG
LOOKALIKE	91.3	5.mismatches	NotInRM	YesInNUMT	9	-	95301816	95301883	trnaMT_TrpTCA_MT_+_5512_5579	CCTCTCCATCTTCCTCCTACCAATCTAGCCACTAACCCTGCTTATCTTCC	AGAAATTTAGGTTAAACAAGACCAAGAGCCTTCAAAGCCCTTAGTAAGTAGGCTATACTTAATTTCTG	CAAACCCAAGGACTGCAAAACTCTACTCTGCATCAACTGAACGCAAATCA
LOOKALIKE	91.18	7.mismatches	NotInRM	YesInNUMT	2	+	140975062	140975129	trnaMT_AlaTGC_MT_-_5587_5655	GTTTAGCTGTTAACTAAATTTTCGTAGGTTTGAATTCCACCAATCTGGTG	AGGGCTTAGCTTAATTAAAGTGGCTGATTTGTGTTCAATTGATGCAGAATAGAGTCTTGCAGTCCTTA	GGTCTGTTACAGAAATTAAGTATAATTTACTTGCTAAGGGCTTTGAAGGC
LOOKALIKE	91.18	6.mismatches	NotInRM	YesInNUMT	22	+	24349643	24349710	trnaMT_MetCAT_MT_+_4402_4469	ATCCAAAATTCTCCGTGCTACATAATACACCACATCCTATCACACCCCAC	AGTAAGGACAGCTAAGTAAGCTATTGGGCCCATACCCTGAAAATGTTGGTTATACCCTTCCTATACTA	ATTAATCCTCCAGTGTATGCCATGCAGAGGAGCCCAGAAACTTCCTGGCC
LOOKALIKE	91.18	6.mismatches	NotInRM	YesInNUMT	2	-	132143064	132143131	trnaMT_MetCAT_MT_+_4402_4469	ATCCCTGAGAATCCAAAATTCTCCGTGCTACCTATCACACCACGTCCTAA	AGTAAGGTCAGCTAAATAAGCTGTCAGGCCCATACCCCAAAAATGTTGGTTACATCCTTCCTGTACTA	ATTAACCTATTAGCTCAGCTTATCATCTACTTTACTATTTCTACAGGTAC
LOOKALIKE	91.18	6.mismatches	NotInRM	YesInNUMT	2	+	131029984	131030051	trnaMT_MetCAT_MT_+_4402_4469	ATCCCTGAGAATCCAAAATTCTCCATGCTACCTATCACACCACGTCCTAA	AGTAAGGTCAGCTAAATAAGCTATCAGGCCCATATCCCAAAAATGTTGGTTACATCCTTCCCATACTA	ATTAACCTATTAGCTCAGCTTATCATCTACTTTACTATTTCTACAGGTAC
LOOKALIKE	91.18	6.mismatches	NotInRM	YesInNUMT	17	-	22020111	22020178	trnaMT_ProTGG_MT_-_15956_16023	GGGTGGGTCGATACTTGGGTTGTACCCAAAATGGCTCCCTCATGAGAATA	CAGAGAGTAGTTTAAATTAGAATCTTAGCTTTGGGTGCTGATGGTGAAGTCAAGTACTTTTTCTCTGA	GTTGTCCTTGGGAGAGAGTCTCCATTTCTGGTTTACAAGACCAATATATT
LOOKALIKE	90.91	8.mismatches	NotInRM	YesInNUMT	4	-	156383819	156383884	trnaMT_MetCAT_MT_+_4402_4469	CCCTGAGAATCCAAAATTCTCTGTGCTACCTATCACACCACGTCCTAGAT	TAAGGTCAGCTAAATAAGCTATTGGGCCCATACACCAAAAATGTTGGTTATATCCTTCCTATACTA	ATTAATCCCTTACCTCAACTTATTTTTGCCCTCACCATTTTCACAGGAAC
LOOKALIKE	90.79	6.mismatches	YesInRM	YesInNUMT	14	+	84639100	84639174	trna2_LeuTAA_X_-_55207755_55207829	GCTATCTCAATCTAACAAATTATCACATACCTTATTCAATAACAGGGTTT	GTTAAGATGACAGAGCCTGGCAATTGCGTAAAACTTAAAACTTTATAATCAGAGGTTCAACTTCTGCTCTTAACA	ATATGCCCATACTTATTGTAAAAATACCTCTATACAGACTTCTCCTATGA
LOOKALIKE	90.41	7.mismatches	NotInRM	YesInNUMT	17	-	22026407	22026479	trnaMT_AsnGTT_MT_-_5657_5729	TCAATCCTGCCTGGGCTTCTCCCGCCTTTTTTCCCTTGCGGCGGGAGAAG	TAGATTGAAGCCAGTTGATTAAGGTATTTAGCTGTTAACCAAATTTTTGTGGGTTTAAGTCCCATTGATCTAG	CAAGGGCTTAGCTTAATTAAAGTGGCTGATTTGCGTTCAGTAGATGCAAA
LOOKALIKE	90.28	7.mismatches	YesInRM	YesInNUMT	2	+	140978005	140978074	trna22_GlnTTG_2_-_131029911_131029982	AACCAACATTTTTGGGGTATGGGCCCGATAGCTTATAGCTGACCTTACTT	TAGAACGTGGTGTGGTAGGTCACATGGAGAATTTTGGATTCTCAGGGATAGGCTCAATTCCTATAGTTCT	AGAAATAAAAGGAATTTATTATTTATCAAAGTAATTCTTTTATCAGACAT
LOOKALIKE	90.14	8.mismatches	YesInRM	YesInNUMT	6	+	95156910	95156979	trna9_GlnTTG_3_-_106620878_106620949	CCAATATTTTTGGGGTATGGACCCAATAGCTTATTTAGCTGACCTTACTA	TAGGATGTGGTATATTGGGTAGCACAGATAATTTTGGATTCCCAGGGGTTGGTTCAATTCCTCTAATTCT	AGAAATAAGAGGGTTTGAACCTCTATAATTTATTATATCAAAGTAACTCT
LOOKALIKE	90.14	7.mismatches	NotInRM	YesInNUMT	2	-	202077811	202077881	trnaMT_LeuTAG_MT_+_12266_12336	TGCAAGAACTGCTAACTCATGCCTCCATGCCTAACAACATAGTTTTCTCA	ACTTTTAGAGGATGAGAGTTATCCATTGGTCTTAGGAACCAAAAATATTGGTGCAACTCCAAATAAAAGTA	ATAATCATGTATTTTTCCATTACTATAATAACCTTAATCTCCTTAACCTT
LOOKALIKE	90.14	7.mismatches	NotInRM	YesInNUMT	10	-	36723413	36723483	trnaMT_LeuTAG_MT_+_12266_12336	TGCAAGAACTGCTAACTCATGCCCCCATGCCTAACAACATGGCTTTCTCA	ACTTTTAAAGTATAAGAGCGACCCATTGGTCTTAGGAACCAAAAATATTGGTGCAACTCCAAATAAAAGTA	ATAATCATGCATTTTTCCATTACTATAATAACCTTAATCTCCTTAACCTT
LOOKALIKE	90	6.mismatches	NotInRM	YesInNUMT	2	+	117782443	117782511	trnaMT_IleGAT_MT_+_4263_4331	ACATATATCTCAATGCCTGTCCTAATTTCCAGCATCCCACCCCAAACATA	AGAAATATGTCTGACAAAAGAATTACTTTGATAGAGTAAATAATAGAGATTAAATTCCTCTTATTTCTA	GAACTATAGGAATTGAACCTACCCCTGAGAATTCAAAATTCTCCATTCTA
LOOKALIKE	89.83	6.mismatches	NotInRM	YesInNUMT	12	-	130800223	130800281	trnaMT_SerGCT_MT_+_12207_12265	AACATTAGATTGTGGATCTAATAATAGAAGCCTGCAACTTCTTATCTACC	GAGAAAGCATGGAAGAACTGCTAACTCATGCCCCCATGCCTAACAACATGGGTTTCTCA	ACTTTTAAAGGATTAGAGTCATCTGTTGATCTTAGGAACCAAAAACTTTG
LOOKALIKE	89.83	6.mismatches	NotInRM	YesInNUMT	1	-	235703213	235703271	trnaMT_SerGCT_MT_+_12207_12265	AACATTAGATTGCAGATCTAATCATAGAAGCCTGCAACTTCTTACCTACT	GAGAAAGTATGCAAGAACTGCTAACTCGTGCCCCCATGCCTAACAACATGGCTTTCTCA	ACTTTTAAAGGATTAGAGTCATCCGTTGGTCTTAGGAGCCAAAAGCATTG
LOOKALIKE	89.71	8.mismatches	NotInRM	YesInNUMT	9	-	5096341	5096408	trnaMT_AlaTGC_MT_-_5587_5655	TATTTAGCTGTTAACTAAATTTTTGTGGGTTTGAATTCCACCGATCTAGC	AAGGACTTAGCTTAATTAAAGTGGTTGATTTGCGTTCAACTGATGCAGAATAGAGTTTTGCAGTCCTT	GGGTTTGTTACAGAAATTAAGTATAATTCATTTACTAAGGGTTTTGAAGG
LOOKALIKE	89.71	7.mismatches	NotInRM	YesInNUMT	5	-	99389244	99389311	trnaMT_AspGTC_MT_+_7518_7585	TCCTAAAGCTGGTTTCAAGCCAACCCCACAGCCTCTATGACTTTTTCAAA	AAGATATTAGAAAAACCATTTCATAACTTTGTCAAAGTTAAGTTACAGGTTAAACCCCGTATATCTTA	ATGGCACATGCAGCACAAGTAGGTCTACAAGACGCTACTTCTCCTATCAT
LOOKALIKE	89.71	7.mismatches	NotInRM	YesInNUMT	11	-	103277970	103278037	trnaMT_MetCAT_MT_+_4402_4469	ACCCGTGAGAATCCAAAATTGTCTGTGCTACCTATTACGCGATGTCCTAA	AGTAAGGTCAGATAAATAAGCTATCAGGCCCATACCCTGAAAATGCTGGTTATCTCCTTCCTGTACTA	ATTAATCCACCAGCCCAACTTATTATTTATTTAACTATTTTCACAGGAAC
LOOKALIKE	89.55	9.mismatches	YesInRM	YesInNUMT	5	+	99389315	99389381	trnaMT_SerTGA_MT_-_7446_7514	TGTAACTTAACTTTGACAAAGTTATGAAATGGTTTTTCTAATATCTTTTT	GAAAAAGTCATAGAGGCTGTGGGGTTGGCTTGAAACCAGCTTTAGGAGGTTTCATTCCTTCCTTTTT	CGTCTAGGTTTTATGTATATGGGTTCTTCGAACGTATGATAGGGTGGAAG
LOOKALIKE	89.55	6.mismatches	NotInRM	YesInNUMT	17	-	19508680	19508745	trnaMT_TyrGTA_MT_-_5826_5891	TTGTGGTTAGTTGAAAACAATCAACGACTGATGAACATAAGTGGGAAAAA	GGTAAAATGGCTGAGTAAGCATGAGACTGTAAATCTAAAGACAGAGGTCAAGACCTCTTTTTACCA	GCCCTGAAGTGATTTCTCATGTTGAATTGCAAATTCAAAGGAGCAGCTTC
LOOKALIKE	89.23	8.mismatches	NotInRM	YesInNUMT	2	+	156120290	156120353	trnaMT_TyrGTA_MT_-_5826_5891	TAGTTGAGAACAATCAGCGGTTGGTGAATATAGGTGGGGGGCGGGGGGGC	GTAAAATGGCTGAGTAAGGCATTAGACTGTAAATCTAAAGACAGAGGCTAAACCTCTTTTTACC	AGCCCTGAGGTGATTATCATGTTGAATTGCAAATTCAAAGGAGCAACTTC
LOOKALIKE	89.19	9.mismatches	YesInRM	YesInNUMT	8	+	104097809	104097877	trna60_LeuTAA_1_-_238106956_238107030	TAATCTCAACCTAATATACTATTAAATGTCCTGCCAAGAACAAGGGCTTA	TTAAGATGGCAGAGCCCAGTTATTGCATAAAACTTAAAACTTTACAATCAGCTCAACTCCTTCTTAACA	GCATGTTTATAGTTAATCTTCTACCTATTAGCCCCCCTCTCCTTGCAATA
LOOKALIKE	89.16	9.mismatches	YesInRM	NoInNUMT	11	-	113432996	113433078	trna83_LeuTAA_6_+_144537684_144537766	ATACCAAAGGGCTGTCCCGGGGACTGACTCAATAGGCAAGAACCACCTGT	ACCAGGATGGCCAAGTAGTTAAAGGCACTGGACTTAAGAGCCAATGGACATATGTCTGTGTGGGTTTGAACCCCACTCCTGGT	GGCTTCAGATTTTTCTCTTAAAATATTTTGGCCAGGTGCAGTGGCTCATG
LOOKALIKE	89.04	8.mismatches	YesInRM	NoInNUMT	6	-	158824648	158824720	trna12_ValAAC_5_-_180645270_180645342	CGCCCAAATTAAAATACTAGTTAAGCAGGGCTAATTAGAAATGTCCCAGG	GTTTCCATAGCGTAGTAATTATCAAGTTTGCCTAACACGCGAAATGTCCCCGGTTCAAAACCGGGCGGAAACA	GCTCCTTCTACTTTTTGGGAGGCCGAGGCGGGCGGATCACCTGAGGTCAG
LOOKALIKE	89.04	8.mismatches	YesInRM	NoInNUMT	2	+	85085876	85085948	trna16_ValTAC_11_-_59318460_59318532	CTGAAGTTCAGGACTGGTTTGGAGAGAAGCTACAAAGCTGCACCACACAT	GGTTCCATAGTGTAACAGTTATCATGTCTGCTTTACACACTGAAGGTCCTGGGTTCAAACTCCAGTGGAACCA	TGGGGTGGTTGATTCCCATTTGGCCATGCACAGTGGTCCACACCTGTAAT
LOOKALIKE	89.04	8.mismatches	NotInRM	YesInNUMT	2	-	131031229	131031301	trnaMT_AsnGTT_MT_-_5657_5729	TCAATCCTGCCGGGGCTTCTCCCACCTTTCTCCCCCAATGGCAGGAGAAG	TAGATTGAAGCCAGTTGATTAGGGTGTTTATCTGTTAATTAAATGTTCGTGGGTTTAAGTCCCATCAATCTAG	TAAGGGCTTAGCTTAATTAAAGTGATTGATTTGCGTTCAATTGATACAGA
LOOKALIKE	89.04	8.mismatches	NotInRM	YesInNUMT	2	+	156120451	156120523	trnaMT_AsnGTT_MT_-_5657_5729	TTCAATCCTGCGGGGGCTTCTCCCACCTTTTTCTCCCCGCGGCGGAGAAG	TAGATTGAAGCCACTTGATTAGGGTATTTAGCTGTTAACTAAATTTTTGTGGGTTTAAGTCCCGTTAATCTAG	TAAGGGTTTAGCTTAATTAAAGTGGCTGATTTGCGTTCAGTTGATGCAGA
LOOKALIKE	88.89	8.mismatches	YesInRM	NoInNUMT	7	-	66864547	66864616	trna39_TrpCCA_17_-_8124187_8124258	ATTCATCCCAGTATTTCAGTACCCTGTACAAAGTAGGTGCCCAGGGCAGG	CCTCATGGTGCAACAGTAGTGTGTCTGACTCCAGATCAGAAGGTTGTATGTTCAAATCACGTAGGGGTCA	AACCAGACATTGTTTTCCCTGATCAAAATAGGTGACCAGTAAATGTTTTT
LOOKALIKE	88.73	9.mismatches	YesInRM	YesInNUMT	17	-	22025084	22025154	trna6_GlnTTG_13_-_36639747_36639818	CAACATTTTCTGGGTATGGGCCTGATAGCTTATTTAGCTGACCTTACTCC	AGGATAGGGTGTGACACGTGGCACGGAGAATTTTGGATTCTCAGGGATAGGTTCAATTCCTATGGTCCTAG	AAATAAGAGGATTCAAACCTCTATTATTTACTCTATCAAAGTCACTCTTT
LOOKALIKE	88.73	8.mismatches	NotInRM	YesInNUMT	2	+	131037797	131037867	trnaMT_LeuTAG_MT_+_12266_12336	TGCAAGAACTGCTAACTCATGCCCCCATGCCTGACAATATGGCTTTCTCA	ACTTTTAGAGGATAAGAGCTATCTGTTGGTCCTAGGAACCAAAAATATTGGTGCAACTCCAAATAAAAGTA	ATAATCACATATTACCATAATAACCTTAATCTCCTTAACCTTACCAATTA
LOOKALIKE	88.73	8.mismatches	NotInRM	YesInNUMT	16	-	10815352	10815422	trnaMT_LeuTAG_MT_+_12266_12336	TGCATGAACTGCTAAGTCATGCCCCTGTGTCTCACAACATTGCGTTCTCA	ACTTTTAAAGGATAAGAGTTATCCATTGGTCTCAGGAACCAAAAACATCGGTGCAACTCCAAATAAAAGTA	ATAAACATGTACTTTTCCACTACTATAACAATTCTAATTCCCTTAATCTT
LOOKALIKE	88.73	5.mismatches	NotInRM	YesInNUMT	11	-	103276875	103276942	trnaMT_TrpTCA_MT_+_5512_5579	TCTTCTACCCCTCCTTTTACCCATCTCTCCAATAATACTAATCATAACTT	AGAAATTTAGGTTAAATAAGACCAAGAGCCTTCAAAGCCCTTAGTAAGTAAATTACACTTAATTTCTG	TAACAGATCTAAGGACTGCAAGACTATTCTGCATCAATTGAATGCAAATC
LOOKALIKE	88.73	10.mismatches	YesInRM	NoInNUMT	17	-	38238933	38239003	trna16_ValTAC_11_-_59318460_59318532	AATGAGACTCCATCTCAAAAAAAAAAAAAAAAAAAAAAAAAAGCATGCGA	TTCTATAGTGTAGCAGTTATCACATCTGCTTTACATGCAGAAGGTCCTAGGTTTGAGCCGCGGTGGAACCA	CGGCGGGGTCCACCCCTTGGCCGGGCGCGGTGGCTCATGCCTGTAATCCC
LOOKALIKE	88.57	10.mismatches	YesInRM	YesInNUMT	10	+	71355104	71355173	trna9_GlnTTG_3_-_106620878_106620949	CAGCATTTTTGGGGTATGGACCCCATAGCTTATTTAGCTGACCTTACTGC	AGGATATGGTATATTAGGTAGCATGGAGAATTTTGGATTCTCAGGGGTAGGCTCAACTCCTGTAATTCTA	GAAATAAGAGGATTTAAACCTCTATTATTTATTCTATCAATGTAACTCTT
LOOKALIKE	88.41	9.mismatches	YesInRM	YesInNUMT	3	+	89637790	89637857	trna10_SerTGA_2_+_132140142_132140211	TATAAATTAACTTTTACAAAGTTATGTAATGATTTTACTAGTATCTTATC	GAGAAAGTCATAGAGGTTATGGGATTGTCTTGAAACCAGTTTCTGGGGATTCAATTCCTTCCTTTCTC	GTTTAGGTTTTCACGTAGGTTGGCTCTTCGAATGTGTGGTAAGGTGGTGG
LOOKALIKE	88.41	8.mismatches	NotInRM	YesInNUMT	9	+	83179797	83179865	trnaMT_AlaTGC_MT_-_5587_5655	TGTTTAGCTGTTAACTGCATTTTCGTGGGTTTGAATTCCATCAATCTAGC	AAGGGCTTAGCTTAATTAAAGTGGTTGATTTGTGTTCAATTGATGCAGAACAGAGTCTTGCAGTCCTTA	GATCTGTTATAGAAATTAAGTGTAATTTACTTACTAAGGGCGTTGAAGGC
LOOKALIKE	88.41	8.mismatches	NotInRM	YesInNUMT	9	+	81356488	81356556	trnaMT_AlaTGC_MT_-_5587_5655	TGTTTAGCTGTTAACTAAATTTTTGTGGGTTTGAATTCCATCAATCTAGC	AAGAGCTTAGCTTAATTAAAGTGGTTGATTTGTGTTCAATTGATGCAGAATAGAGTCTTGCAGTCCTTA	GATCTGTTATAGAAATTAAGTGTAACCTACTTACTAAGGGCTTTGAAGGC
LOOKALIKE	88.41	8.mismatches	NotInRM	YesInNUMT	8	-	134767774	134767842	trnaMT_AlaTGC_MT_-_5587_5655	TGTTTAGCTGTTAACTAAATTTTCATGGGTTTGAATTCTGCGAATCTAGC	AAGGGCTTAGCTTAATTAAAGTGGCGGATTTGTGTTCAATTGATGCAGAATAGAGTCTTGCACTCCTTA	GGTCTGTTACAGAAATTAAGTGTAATTTACTTACTAAGGGCTTAGAAGGC
LOOKALIKE	88.41	8.mismatches	NotInRM	YesInNUMT	2	-	131031159	131031227	trnaMT_AlaTGC_MT_-_5587_5655	TGTTTATCTGTTAATTAAATGTTCGTGGGTTTAAGTCCCATCAATCTAGT	AAGGGCTTAGCTTAATTAAAGTGATTGATTTGCGTTCAATTGATACAGAGTAGAATTTTACAGTCCTTA	GGTTTTTGCAGAACTTAAGTATAATGTACTTGCTAAGAGCTTCGAAGGCT
LOOKALIKE	88.41	8.mismatches	NotInRM	YesInNUMT	17	+	22025018	22025086	trnaMT_IleGAT_MT_+_4263_4331	TGATACATCTCAATATCCGCTACAATTTCCAACATTCCCCCCTAAACTTA	AGAAATATGTCTGACAAAAGAGTGACTTTGATAGAGTAAATAATAGAGGTTTGAATCCTCTTATTTCTA	GGACCATAGGAATTGAACCTATCCCTGAGAATCCAAAATTCTCCGTGCCA
LOOKALIKE	88.41	8.mismatches	NotInRM	YesInNUMT	13	+	36639681	36639749	trnaMT_IleGAT_MT_+_4263_4331	TGATATATTTCAATATCCATCACAATCTCCAGCATCCCACCCCAAATGTA	AGAAATATGTCTGACAAAAGAATTACTTTGATAGAGTAAATAGTAGAGGTTTAAACCCTCTTATCTCTA	GAACTATAGGAATTGAACCTAACCCTGAGAATCCAAAATTCTCCATGCTA
LOOKALIKE	88.41	8.mismatches	NotInRM	YesInNUMT	10	-	71355172	71355240	trnaMT_IleGAT_MT_+_4263_4331	TGACATATTTCTATGCCTATCCTAATATCTAGTATTCCACCTCAGACATA	AGAAATATGTCCGATAAAAGAGTTACATTGATAGAATAAATAATAGAGGTTTAAATCCTCTTATTTCTA	GAATTACAGGAGTTGAGCCTACCCCTGAGAATCCAAAATTCTCCATGCTA
LOOKALIKE	88.41	8.mismatches	NotInRM	YesInNUMT	1	+	238104611	238104679	trnaMT_AlaTGC_MT_-_5587_5655	TATTTAGCTGTTAACTAAGTTTTCATGGGTTTGAATCCCACCGATCTAGC	AAGGGCTTAGCTTAATTAAAGTGGTTGATTTGCATTCAATTGATGCAGAATAGAGTCTCGCAGTCCTTA	GGTTTATTACAGAAATTAAGTAAAATGTACTTACTAAGGGCTTTGAAGGT
LOOKALIKE	88.41	7.mismatches	NotInRM	YesInNUMT	2	-	156120601	156120668	trnaMT_TrpTCA_MT_+_5512_5579	CCATCCTCGCCACCTTCCTCCTACCAATCTCCCCACTTTATCTATCTCCT	AGAAACTTAGGTTAAACAAGACAAAGAGCCTTCAAAGCCCTCAGTAAGTAAATAATACTTAATTTCTG	CAATACCTAAGGACTGCAAAACCCTACTCTGCATCAACTGAACGCAAATC
LOOKALIKE	88.41	7.mismatches	NotInRM	YesInNUMT	2	+	117783693	117783760	trnaMT_TrpTCA_MT_+_5512_5579	CTCTTCTACCCTCCTCTTACCCATCTCTCCATTAATACTAACCATAACTT	AGAAATTTAGGTTAAATAAGACCAAGGGCCTTCAAAGCCCTTAGTAAGTAAGTCACACTTAATTTCTG	TAACAGGTCTGAGGACTGCAAGACTCTATTCTGCATCAATTGAACGCAAA
LOOKALIKE	88.41	7.mismatches	NotInRM	YesInNUMT	10	-	71355033	71355101	trnaMT_MetCAT_MT_+_4402_4469	ACCCCTGAGAATCCAAAATTCTCCATGCTACCTAATATACCATATCCTGC	AGTAAGGTCAGCTAAATAAGCTATGGGGTCCATACCCCAAAAATGCTGATTTATACCCTTTCTGTACTA	ATTAATCCTCTAACCCAACTTACTGTCTCTTTCACTATCTTTTTTTTTTT
LOOKALIKE	88.41	7.mismatches	NotInRM	YesInNUMT	10	-	71353009	71353076	trnaMT_TrpTCA_MT_+_5512_5579	CTCCTCTGCTCTCCTCCTACCCATCTCCCCACTATTCCTAGCTATAACCT	AGAAATTTAGGTTAAATTAGACCAAGAGCCTTCAAAGCCCTTAGTAGGTAGACTCTACTTAATTTCTG	TAAATAAACTTTAAGGACTGCAAGACTCTGTCCTACATCAATTGTATGCA
LOOKALIKE	88.41	10.mismatches	NotInRM	NoInNUMT	7	+	57261912	57261980	trnaMT_LeuTAG_MT_+_12266_12336	CAAGAACTGCTAACTCATGCCCCCATGCCTAACAACATGGCTTTCTCAAG	TTGTAGAGGATAAGAGCTATCCATTGGTCTCAGGAACCAAAAATATTGGTGCAACTCCAAATACAAGTA	ATAATCATGTATTTTTCCATTACTATAAATTTAATCTCCTTAACCTTACA
LOOKALIKE	88.24	9.mismatches	NotInRM	YesInNUMT	17	+	19506522	19506589	trnaMT_IleGAT_MT_+_4263_4331	CATATGTTATATGGCCTGTCCTAATTTCCAGCATTCCACCTCAAACATAG	GAAATATGTCTGACAAAAGAATTACTTTGATAGAGTAAATAATAGAGGTTAAAATCCTCTTATTTCTA	GAACTATAGGAATTGAACCTACCCCTGATAATCCAAAATTCTCCATGCCA
LOOKALIKE	88.24	8.mismatches	NotInRM	YesInNUMT	5	-	5396449	5396516	trnaMT_AspGTC_MT_+_7518_7585	CCCAAAGACTGGTTTCAAGCCAATCCCATAACCTCCATGACTTCTTCGAT	AAGATATTAGTAAAATTATTTCATAACTTTGTCAAAGTTAAGTTATAGGTTAAGCCCTATATATCTTA	ATGGCCCATCCAGCTAAATTAGGCCTTCAGGATACCACATCCCCTATTAT
LOOKALIKE	88.24	8.mismatches	NotInRM	YesInNUMT	4	+	65473284	65473351	trnaMT_ProTGG_MT_-_15956_16023	GGGGCAGGTCAATACTTGCGTTATACCCAAATGGGTGCTTTATCAGAATA	CAGAGAGTAGTTTAAATTAGAATTTTAGCTTTGGGTGCTGATGGTGAAGTTAAGTCCTTTCTCTCTGA	GTTGTCCTGGGGAGGTCTCCATTTCCGGTTTACAAGACCAGTGTATTGGC
LOOKALIKE	88.24	8.mismatches	NotInRM	YesInNUMT	3	+	43271009	43271076	trnaMT_ProTGG_MT_-_15956_16023	GGGTGGGTCGATACTTGGGTAGTACCCAAAATTGCCTCCTCATGAAAATA	CAGAGAGTAGTTTAAATTAGAATCTTAGCTTTGGGCGCTGATGGTAAAGTCAAGTACTTTTTCTCTGA	GTTGCCCTTGGAAGGAGGTCTTCATTTCTGGCTTATAAGGCCGGTGTATT
LOOKALIKE	88.24	8.mismatches	NotInRM	YesInNUMT	3	+	120441237	120441304	trnaMT_AspGTC_MT_+_7518_7585	CCCTAAAACTGGTTTCAAGCCAACCTCATAACCTCTATGACTTTTTCAAC	AAGATATTAGAAAAATTATTTCATAACTTTGTCAAAGTTAAGTTACAGGTTAAGTCCCATATATCTTA	ATGGCACACGCAGCCCAACTAGGCCTTCAAGATGCCACATCCCCTATAAC
LOOKALIKE	88.24	8.mismatches	NotInRM	YesInNUMT	2	+	117782582	117782649	trnaMT_MetCAT_MT_+_4402_4469	ACCCCTGAGAATTCAAAATTCTCCATTCTACCTATTACACCATGTCCTAG	AGTAAGGTCACCTAAATAAACCATCAGACCCATACCCTGAAAATGTTGGTTACACCCTTCCCATACTA	ATTAATCCCTTGGCTCAACTTATTATTACTCTTACTATTTTCACAGGAAC
LOOKALIKE	88.14	7.mismatches	NotInRM	YesInNUMT	7	+	57238552	57238610	trnaMT_SerGCT_MT_+_12207_12265	AACATTAGATTGTGGGTCTAATAATAAAAGTCTGCAACTTCTTATTTACT	GAGAAAGTATGCAAGAACTGCTAACTCATGCCCCTGTGCCTAACAACATGGCTTTCTCA	AGTTGTAGAGGATAAGAGCTATCCGTTGGTCTTAGAAACCAAACATATTG
LOOKALIKE	88.14	7.mismatches	NotInRM	YesInNUMT	2	-	238432093	238432151	trnaMT_SerGCT_MT_+_12207_12265	AACATTAGATTGTGGACCTAACAATAGAAGCCTGCAACTTCTTATCTATG	GAGAAAGTATGCAAGAGCTGCTAACTCATGCCCCTGTGTCTAACAACATGGCTTTCTCA	GCTTTTAAAGGATTAGAGTTACCGTTGGTCTTGGGAACTAAAAACATTGG
LOOKALIKE	88.06	9.mismatches	NotInRM	YesInNUMT	17	+	22026263	22026329	trnaMT_TrpTCA_MT_+_5512_5579	TTACCACCCTCCTCCTACCAATCTCTCCACTTACACTACCCACCTCATAT	AAATTTATGTTAAACGCAGACTAAGAGCCTTCAAAGCCCTTAGTAAGTTAATAATACTTAATTTCTG	CAGCACCCAAGGACTGCAAAACCCTACTTTGCATCTACTGAACGCAAATC
LOOKALIKE	88.06	7.mismatches	NotInRM	YesInNUMT	4	+	156382402	156382466	trnaMT_TyrGTA_MT_-_5826_5891	TTGTGGTTAGTTGAAAACAATCAACGATTGATGAACATAAGTGGGGGAAA	GGTAAAGTGGCTGAATAAGCATTAGACTGTAAATCTAAAGACAGAGGTCAAGGCCTCTTTTTAGC	AGCCCTGAGGTGATTTCTCATGTTGAACTGAAAATTCAAAGGAGCAGCTT
LOOKALIKE	88.06	7.mismatches	NotInRM	YesInNUMT	2	+	140974886	140974952	trnaMT_CysGCA_MT_-_5761_5826	TAAACATTAGACTGTAAATCTAAATACAGAGGCCAAGGCCTCTTTTTACC	AGCCCTGAGGTGATTTTTCATATCGAATTGCAAATTCAAAGGAGCAGCTTCAATCCTGCCGGGGTTT	CTCCGGCCTTTTCCCCCTCCAACGGAGGGAGAAGTAGATTGAAGCCAGTT
LOOKALIKE	88.06	7.mismatches	NotInRM	YesInNUMT	10	+	71352697	71352762	trnaMT_TyrGTA_MT_-_5826_5891	TCTTTATGGTTAGTTGAAAATAGTCAGCGATAGATGAACATAGGTATAAG	GGTAAAATGGCTGAGCAAGCATTGGACTGTAAATCTAAAGACAGATGTTGAGCCATCTTTTTAGCA	GCCCTGAGGTGATATTTCATGTTGACTTGCAAATTCAAAGGAACAGCTTC
LOOKALIKE	88.06	7.mismatches	NotInRM	YesInNUMT	1	+	238104374	238104439	trnaMT_TyrGTA_MT_-_5826_5891	TTGTGATTAGTTGAAAACAATCAATGGTTGATGAACATTAGTGGAAAAAG	GGTAAAATGACTGAGTAAGCATTAGACTATAAATCTAAAGACAGAGGTCAAGACCTCTTTTTACCA	GCCCTGAGGTGATTTTTCATGTTGAATTGCAAATTCAAAGGAGCAGCTTC
LOOKALIKE	88.06	10.mismatches	NotInRM	YesInNUMT	X	+	55205422	55205488	trnaMT_AlaTGC_MT_-_5587_5655	TGTTTAGCTGTTAACGAAATTTTCGTGGGTTTGAATTCCACCAATCTAGC	AAGGGCTTAGCTTAATTAAGGTGGTTGATTTGCATTCAATTGATGCAGAATAGAGTCTTGCAGTCCT	CAGGTCTGTTACAGAAATTAAGTGTAATCTTCATGCTTTGAAGGCTCTTG
LOOKALIKE	87.88	8.mismatches	NotInRM	YesInNUMT	9	+	83179561	83179623	trnaMT_TyrGTA_MT_-_5826_5891	GTGGTTAGTTGAAAACAATCAACGATTGATGAACATAAGTGGGGAAAAAA	GGTAAAATGGCTGAGTAAGCATTAGACTATAAATCTAAAGACAGAGGTCAAGGCCTTTTTACC	AGCCCTGAGGTGATTTCTCATGTTGAATTGCAAATTCAAAGGAGCATCTT
LOOKALIKE	87.88	8.mismatches	NotInRM	YesInNUMT	2	+	132141716	132141781	trnaMT_CysGCA_MT_-_5761_5826	GTAAGCATTAGACTGTAATCTGAAAACAGAGGTCAAGACCTCTTTTTACC	AGCCCCGAGGTGATTTTCATGTTGAATTGCAAATTCAAACAAGCAGCTTCAATCTTGCTAGGGCTT	CTCCCTCCTGTCTCCTCCAATAGCAGGAGAAGTAGATTGAAGCCAGTTGA
LOOKALIKE	87.88	8.mismatches	NotInRM	YesInNUMT	17	-	22026512	22026577	trnaMT_CysGCA_MT_-_5761_5826	GATGGCTGAGCAAAGCATTAGACTGTAAATCTAAAAACTCTCTTTTTACC	AGCCCTGAGGTGCCTTTCATGTTGAATTGCAAATTCAAAGAAGCAGCTTCAATCCTGCCTGGGCTT	CTCCCGCCTTTTTTCCCTTGCGGCGGGAGAAGTAGATTGAAGCCAGTTGA
LOOKALIKE	87.5	9.mismatches	YesInRM	NoInNUMT	8	-	9939323	9939393	trna25_CysGCA_7_-_149052766_149052837	CCAAAGCCATGGATGAGGTTTTGATAGAAAATGAGACAAGAGTCAGCAGA	GGGGGTAGAATTCGGGGTAGAACATTTGACTGCAGATCAAGAGGTCCCCGCTTCGAATCTGGGTACCCCCT	CAATTTCCTTTACATTGGCCAGGCGTAGTGGCTCACACCTGTAATCCCAT
LOOKALIKE	87.5	9.mismatches	YesInRM	NoInNUMT	8	+	12570074	12570145	trna4_GluCTC_13_-_42030061_42030132	CCGACCCACTTCTAATGGTGGGCAATCTAGTTCTGACAAGGTTCTAAGTT	CCCCTGGTGGTCTAGTGGTTGGGATTTGGCGCTCTCACTGCTGCTGCCCGCATTCGATTCCTGATCAGGGAA	CCAAGAAATCAAATAGGAGAAGCAGGGGACCAAGTCCCTCAGACAGCGGA
LOOKALIKE	87.5	9.mismatches	YesInRM	NoInNUMT	6	-	28795190	28795261	trna108_AlaAGC_6_-_28763741_28763812	ATACTCAGATAATGGTGGTCACCAGTTTTCCAAATACACAGGAGGTATGA	GGGGGTATAGCTCAGTGGTAGAGAGTGTACTTATCATGCACGAGGTCTTGGGCTGATTCCCCAGTACCTCCA	GAGGTCCATTTTCTTCCCTGTGGCACTGTAAGAAGAGCTCCATGACCTTC
LOOKALIKE	87.5	10.mismatches	YesInRM	NoInNUMT	8	-	67025176	67025247	trna11_ArgACG_3_-_45730491_45730563	GTGTTCTCAACACACAGTAATCCAACGGCGACTGAAGGAGTAGCGTGGTA	GGCCAGTGGCGCAAGGGATAACGTGTCTGACCACGCATCAGAAGATTGTAGGTCCAGCTCCTGCCTGGCTCG	GCATTATTGTCACTTGAGGTTAACAAACCAGAAATCATTACCTCCTCTGG
LOOKALIKE	87.32	9.mismatches	YesInRM	NoInNUMT	1	+	149173911	149173981	trna133_GlyCCC_1_-_16872434_16872504	AAGTCTGTGTCTTAACTGTTTCCAAGGCTGCAGAGCTCGGGGGTCAGGAG	GCATTGGCGGTACAGTGGCAGAATTCTCGCCTCCCACACGGGAGACCTGGATTCCATTTCCGGCAAATGCA	GCGTCCTGTCTTTGTGCCCTGTGGTTTTCACATTTACTTACTGTGCCACG
LOOKALIKE	87.32	9.mismatches	YesInRM	NoInNUMT	1	+	147492714	147492784	trna133_GlyCCC_1_-_16872434_16872504	CAAGTCTGTGTCTTAACTCTTTCCAAGGCTGCACAGCTCGGGGTCAGGAG	GCGTTGGCAGTTCAGTGGTAGAATTCTCGCCTCCCACCCGGGAGACCTGGATTCCATTTCCGGCAAATGCA	GCGTCCTGTCTTTGTGCCCTGTGGGTTTTACATTTACTTACTGTGCCGCG
LOOKALIKE	87.32	9.mismatches	YesInRM	NoInNUMT	1	+	145950996	145951066	trna133_GlyCCC_1_-_16872434_16872504	CAAGTCTGTGTCTTAACTCTTTCCAAGGCTGCACAGCTCGGGGTCAGGAG	GCGTTGGCAGTTCAGTGGTAGAATTCTCGCCTCCCACCCGGGAGACCTGGATTCCATTTCCGGCAAATGCA	GCGTCCTGTCTTTGTGCCCTGTGGGTTTTACATTTACTTACTGTGCCGCG
LOOKALIKE	87.32	9.mismatches	NotInRM	YesInNUMT	2	-	143854128	143854198	trnaMT_LeuTAG_MT_+_12266_12336	TGCAAGAACTGCTAACTCATGCCCCCATGCCTAATAACATGGCTTTCCAG	ACTTTCAAAGGATAAGAGCTATCCATTGGTCACAGGAACGAAAAATATTGGTGCAACTCCAAGTAAAAGTA	ATAAACATGTATTTTACCACTACTATAACAACCCTAATCCCCTTAAACTT
LOOKALIKE	87.14	11.mismatches	YesInRM	NoInNUMT	8	-	6926125	6926194	trna4_GluCTC_13_-_42030061_42030132	CCGACCCACTTCTAATGGTGGGCAATCTATTTTCCCCAAGGTTCAAAGTT	CCCCTGGTGGTCTAGTGGTTGGGATTCGGTGCTTTTACCGCTGCTGCCCCCGTTTGATTCCCAATCAGGG	CACTAAGAAATGAAGTAGGATGAGCCGTGGACGAAGTCCCTCAGACAGCA
LOOKALIKE	87.14	11.mismatches	YesInRM	NoInNUMT	7	-	149335514	149335580	trna12_SerAGA_7_+_149305467_149305538	GTGAGGCCACAGTGGTCAATATGCTAAACCTAAGTTACAGCAGAGAGAAA	GTGTAGCTCAGGAGTAGAGTATTTGACTCAGATCAAGAGGTCCCTGGCTCAAATCCAGCTGTCCCCT	AGCTCTGATGCTTTTATCCCCTGAGCCAGCTGTTGTTCTGAAAACTTAGG
LOOKALIKE	87.14	10.mismatches	NotInRM	YesInNUMT	2	-	125438501	125438570	trnaMT_LeuTAG_MT_+_12266_12336	CAAAGTGCTGGGATTACAGGCATGAGCCCCGCACCCGGTCAGCTTTCTCA	ACTTTTAAAGGATTAGAGTCATCCACTGGTCTTAGGAAGCAAAAATATTGGTGCAACTCCAAATAAAAGT	TACAAACATGTATTCTTCCACTACTATAATAGCCCTCATCCCCTTAATCT
LOOKALIKE	86.96	9.mismatches	NotInRM	YesInNUMT	Y	-	8232001	8232068	trnaMT_GluTTC_MT_-_14674_14742	GTAGTTAATAATTTTATTAGCAATGTGTTTTGTGAGTATTGGTCATTAAT	GTTCTTATAGTTGAAGTACAACGATGGTTTTCATATCATTAGTCATAGTTATAGTCCATGTGAGAATA	ATGTAATATGCTTTATTTTTATTAAGTATTCCCTTGGCTGTAAGGTTTGT
LOOKALIKE	86.96	9.mismatches	NotInRM	YesInNUMT	6	-	95156979	95157047	trnaMT_IleGAT_MT_+_4263_4331	TGACATATCTCAATACCAGTCCTAATCTCCAGTATCCCACCCCAAACATA	AGAAATATGTCTGACAAAAGAGTTACTTTGATATAATAAATTATAGAGGTTCAAACCCTCTTATTTCTA	GAATTAGAGGAATTGAACCAACCCCTGGGAATCCAAAATTATCTGTGCTA
LOOKALIKE	86.96	9.mismatches	NotInRM	YesInNUMT	2	+	132141888	132141956	trnaMT_AlaTGC_MT_-_5587_5655	TGTTTAGCTGTTAATTAAATTTTCGTGGGTTTAAGTCCCGTCAATCTAGT	AAGGGCTTAGCTTAATTAAAGTGATTCATTTGCATTCAATTGATACAGAGTAGAATTTTGCAGTCCTTA	GGTTTTTGCAGAACTTCAGTATAATGTACTGGCTAAGAGCTTTGAAGGCT
LOOKALIKE	86.96	9.mismatches	NotInRM	YesInNUMT	2	+	132127289	132127357	trnaMT_GluTTC_MT_-_14674_14742	AATTAATGATTTTTATTAGTGGATTTGTTTTATGTATTATGGTCATTAGT	GTTCTTATAGTTGAAATACAACAATGGTTTTTCTTATCATTAGTCATGGTTATAATCCGTGTGGGAATA	ATGACATATGCTTTGTTCCTATTAAGTGTTCTTTTGGTTATGGGATTTGT
LOOKALIKE	86.96	8.mismatches	NotInRM	YesInNUMT	4	-	156382719	156382786	trnaMT_TrpTCA_MT_+_5512_5579	CTCTTCTACCCTCCTCTTACCCATCTCTCCATTAATACTAACTATAACTT	AGAAATTTAGGTTAAATAAGACCAAGAACCTTCAAAGCCCTTAGTAAGTAAGTTACTCTTAATTTCTG	TAACAGATCTAAACACTGCAAGACTCTATACTGCATCAATTGAACGCAAA
LOOKALIKE	86.96	8.mismatches	NotInRM	YesInNUMT	2	-	140975139	140975206	trnaMT_TrpTCA_MT_+_5512_5579	TTCTTCCACCCTCCTCTTACCTATCTCTCCAATAATATTAACTATAATTT	AGAAATTTAGGTTAAATAAGACCAAGGGCCTTCAAAGCCCTTAGCAAGTAAATTATACTTAATTTCTG	TAACAGACCTAAGGACTGCAAGACTCTATTCTGCATCAATTGAACACAAA
LOOKALIKE	86.96	8.mismatches	NotInRM	YesInNUMT	17	+	19508362	19508429	trnaMT_TrpTCA_MT_+_5512_5579	TTCTTCTACCCTCCTCTTACCCATCTCTCCATTAACACTAACTATAACTT	AGAAATTTAGGTTAAATAAGACTAAGGGCCTTCAAAGTCCTTAGTAAGTAAACTATACTTAATTTCTG	TAACAGACCTAAGGACTGCAAGACTCTCTTCTGCATCATTGAACGCAAAT
LOOKALIKE	86.96	10.mismatches	YesInRM	YesInNUMT	11	-	39788430	39788497	trna10_SerTGA_2_+_132140142_132140211	TATAAATTAACTTTGACAAAGTTATATAATAATTTTACTAATATCTTATC	GAGAGAGTCATAGAGGGTATGGGATTGGCTTGAAACCAGTTTCTGGAGGTTTGATTCCTTCCTTTCTC	GTTTAGGTTTTCATGTAGGTTGGTTGTTTGAATGTGTGGTAAAGTGGTGA
LOOKALIKE	86.76	9.mismatches	NotInRM	YesInNUMT	9	-	81356567	81356633	trnaMT_TrpTCA_MT_+_5512_5579	CTCTTCTAACCTCCTCTTACCCATCTCTCCATTAATACTAATTATAACTT	AGAAATTTAGGTTAAATAAGACAAAGGGCCTTCAAAGCCCTTAGTAAGTAGGTTACACTTAATTTCT	ATAACAGATCTAAGGACTGCAAGACTCTATTCTGCATCAATTGAACACAA
LOOKALIKE	86.76	9.mismatches	NotInRM	YesInNUMT	4	-	156380716	156380783	trnaMT_AspGTC_MT_+_7518_7585	CTCCAGAAACTGGTTTCAAGCCAGTCAGATAACCCCACGACTCTCTCGAT	AAGATATTAGTAAAATTATTCCATAACTTTGTCAAAGTTAGTTTATAGGTTAAATCCTATATGTCTTA	ATGGCTCATGCAGTTCAATTAGGACTTCAAGACACTACATTCCTTATTAT
LOOKALIKE	86.76	9.mismatches	NotInRM	YesInNUMT	17	+	22030721	22030788	trnaMT_GlyTCC_MT_+_9991_10058	AGATGTAGTTTGACTATTCCTATATGTCTCTATCTACTGGTGAGGATCTT	ACTCTTTTAGTATAGACAGTACCACTGACTTCCAATTAACTAGTTTCGATAACACTCGAAAAAGAGTA	ATAAACCTGGCACTAGCCCTAACAGTCAACACCCTCCTGGCCCCATTACT
LOOKALIKE	86.76	9.mismatches	NotInRM	YesInNUMT	16	-	3419744	3419811	trnaMT_MetCAT_MT_+_4402_4469	ACCCCTGAGAATCCAAAATTCTCTGTGCTACCCATTACACCAAGTCCTAA	AGTAAGGTTGGCTAACTAAGCTATCGGGCTCATACTCCAAAAATGTTAGTTATACCCTTACTGTACTA	ATAAACCCATTAGCTCAACTTATTATTTCCCTTACTGTTTTCACAGGAAC
LOOKALIKE	86.76	10.mismatches	NotInRM	YesInNUMT	17	-	19508439	19508505	trnaMT_AlaTGC_MT_-_5587_5655	GTTTAGATGTTAGCTAAATTTTCGTGGGTTTGAATTCCACCAGCCTAGCC	AGGGCTTAGCTTCATTAAAGTGGTTGATTTGCGTTCAATGATGCAGAAGAGAGTCTTGCAGTCCTTA	GGTCTGTTACAGAAATTAAGTATAGTTTACTTACTAAGGACTTTGAAGGC
LOOKALIKE	86.57	8.mismatches	NotInRM	YesInNUMT	X	+	55205186	55205250	trnaMT_TyrGTA_MT_-_5826_5891	TGGTTAGTTGAAAACAATCAACAATTAATGAACATAAGTGGGGAAAAAAA	GGTAAAATGGCTGGGTAAGCATTAGACTGTAAATCTAAAGACAGAGGCCAAGGCCGCTTTTTAGC	AGCCCTGAGGGGATTTCTCATGTTGAATTGCAAATTCAAAGGAGAAGCTT
LOOKALIKE	86.57	8.mismatches	NotInRM	YesInNUMT	8	-	134768010	134768075	trnaMT_TyrGTA_MT_-_5826_5891	TTGTGGTTAGTTGAAAACAATCAGCAATTGATGAACATAAGTGGGAAAAA	GGTAAAATGACTGAATAAGCCTTAGACTGTAAATCTGAAGACAGAGGTCAAGGCCTCTTTTTACCA	GCCCCAAGGTGATTTTTCATGTTGAATTGCAAATTCAAAGGGGCAGCTTC
LOOKALIKE	86.57	8.mismatches	NotInRM	YesInNUMT	8	+	111946778	111946843	trnaMT_TyrGTA_MT_-_5826_5891	TGGTTGCTTGAAAACAATCAACGGTTGATGAACATAAGTGGAGTGAAAAA	GGTAAAATGGCTGAGTAAACATTAGACTGCAAATCTGAAGATGGAGGTTAAGGCCTCTTTTTACCA	GTCCCGAGGTGATTTTCATGTTGAATTCAACATGAAAATTCAGACTAAGT
LOOKALIKE	86.57	8.mismatches	NotInRM	YesInNUMT	2	-	131031399	131031463	trnaMT_TyrGTA_MT_-_5826_5891	GTTGGCTGAGAACAGTCAACAGTTGGTGAACATAAGTGAAGTGAGAAAAA	GGTAAAATGGCTGAGTAAGCATTAGACTGTAATCTAAAAACAGAGATCAAGACCTCTTTTTACCA	GCCCCGAGGTGATTTTCATGTTGAATTGCAAATTCAAAGAAGCAGCTTCA
LOOKALIKE	86.57	8.mismatches	NotInRM	YesInNUMT	2	+	140974821	140974885	trnaMT_TyrGTA_MT_-_5826_5891	TCTTTGTGGTTGGTTGAAAATAATCGATTAATGAACATATAGTCGAAAAG	GGTAAAATGACTGAGTAAACATTAGACTGTAAATCTAAATACAGAGGCCAAGGCCTCTTTTTACC	AGCCCTGAGGTGATTTTTCATATCGAATTGCAAATTCAAAGGAGCAGCTT
LOOKALIKE	86.57	8.mismatches	NotInRM	YesInNUMT	2	+	132141652	132141715	trnaMT_TyrGTA_MT_-_5826_5891	GTTGGCTGAGAACAGTCAACAGTTGGTGAACATAAGTGAAGTGAGAAAAA	GGTAAAATGGCTGAGTAAGCATTAGACTGTAATCTGAAAACAGAGGTCAAGACCTCTTTTTACC	AGCCCCGAGGTGATTTTCATGTTGAATTGCAAATTCAAACAAGCAGCTTC
LOOKALIKE	86.57	8.mismatches	NotInRM	YesInNUMT	17	-	19508614	19508679	trnaMT_CysGCA_MT_-_5761_5826	AAGCATGAGACTGTAAATCTAAAGACAGAGGTCAAGACCTCTTTTTACCA	GCCCTGAAGTGATTTCTCATGTTGAATTGCAAATTCAAAGGAGCAGCTTCAATCCTGCCAGGGCTT	CTCCCGCCTTTCTCCCCGCAACAGTGGGAGAAGTAGATTGAAGCCAATTG
LOOKALIKE	86.57	8.mismatches	NotInRM	NoInNUMT	7	-	57255474	57255539	trnaMT_TyrGTA_MT_-_5826_5891	GAAAAGGTAAAAAGGCCGAGTAAGCATTAGACTGTAAATCTAAAGACAGA	GGTAAAAAGGCCGGGTAAGCATTAGACTGTAAATCTAAAGACAGAGGTCAAGGCCTCTTTTTAGCA	GTCCTGAGGTGATTTTCATGTTGCATTGCAAATTCAAAGGAGCACCTTCA
LOOKALIKE	86.57	10.mismatches	NotInRM	YesInNUMT	3	+	106620953	106621019	trnaMT_MetCAT_MT_+_4402_4469	CCCTGAGAATCCAAAATTCTCTGTGCTACCTAATACACCACATCCTATAC	TAAGGTCAGCTAAACAAGCTATTGGGCCCCTACCCCGAAAATGTTGCTTTTTATCCTTTCAGTACTA	ATTAACCCTCTAACCCAACTTATTATCTCTTTCACTATCTTTACGGGAAA
LOOKALIKE	86.49	11.mismatches	YesInRM	YesInNUMT	11	-	103279107	103279174	trna2_LeuTAA_4_-_156384978_156385052	ATACTATCTCAATCAAACAAATCATCACACATCCAACCCGAGAACAGGGT	TTAAGATGGTAGAGCCCGGTAATTGCATAAAACTTTATAAATCAGAGGTTCAACTCCTCTTCTTAACA	ATATGCCTGTAATTAACCACCTCCTATTTATTATTCCCACTATAATTGCT
LOOKALIKE	86.44	8.mismatches	NotInRM	YesInNUMT	2	-	202077882	202077940	trnaMT_SerGCT_MT_+_12207_12265	AAATGTTAGATTGTGGTCTAATAATAGAAGTCCGCAACTTCTTATTTACC	GATAAAGTTTGCAAGAACTGCTAACTCATGCCTCCATGCCTAACAACATAGTTTTCTCA	ACTTTTAGAGGATGAGAGTTATCCATTGGTCTTAGGAACCAAAAATATTG
LOOKALIKE	86.36	9.mismatches	NotInRM	YesInNUMT	2	+	156120354	156120419	trnaMT_CysGCA_MT_-_5761_5826	TAAGGCATTAGACTGTAAATCTAAAGACAGAGGCTAAACCTCTTTTTACC	AGCCCTGAGGTGATTATCATGTTGAATTGCAAATTCAAAGGAGCAACTTCAATCCTGCGGGGGCTT	CTCCCACCTTTTTCTCCCCGCGGCGGAGAAGTAGATTGAAGCCACTTGAT
LOOKALIKE	86.36	11.mismatches	NotInRM	YesInNUMT	7	-	141503288	141503353	trnaMT_MetCAT_MT_+_4402_4469	CCCTGAGAATTCAACATTCTCCATGCTACCTACTACACCACGTCCTAAAC	TAAGGTCAGCTATATATGCTATCGGGCCCACACTCCAAAAATGTTGGTTATATCTTTTCTGTACTA	ATTAATCCATTAGCTCAGCTTATTATCTCACTATTTTCACAGGAACTCTT
LOOKALIKE	86.3	10.mismatches	YesInRM	NoInNUMT	6	+	28448503	28448575	trna75_MetCAT_6_+_28912352_28912424	TTCACATAAACTTGAAAGAGTATAATTAACGGATTTGCTAAGACAGCAGT	GCCTTCTTAGCCCTGGAGGCAGCACATCAGTCTCATAATCTGAAGGTCCCGAGCTTGAACCTCAGAGAGGGCA	TGGTGATTTTGTACTTTCCATATACTTTTGCTTGAGAAAGAAATATCCCA
LOOKALIKE	86.3	10.mismatches	NotInRM	YesInNUMT	9	-	5096410	5096482	trnaMT_AsnGTT_MT_-_5657_5729	CTGCCAGGGCTTCTCCGGCCTACCACCCTCCCCCCACATGGAGGGAGAAG	TAGATTGAAGCCAGTTGATTAGGGTATTTAGCTGTTAACTAAATTTTTGTGGGTTTGAATTCCACCGATCTAG	CAAGGACTTAGCTTAATTAAAGTGGTTGATTTGCGTTCAACTGATGCAGA
LOOKALIKE	86.3	10.mismatches	NotInRM	YesInNUMT	7	+	110725459	110725531	trnaMT_AsnGTT_MT_-_5657_5729	ACTCCCAACAACAGTGTAAAAGTGTTCCTTTTTCTCCACAACCTCGTCAG	TAGATTGAAGCTAGTTGATTAGGATATTTAGCTGTTAACTAAATTTTTGTGGGTTTGCGTCCCATTAATCTAG	TAAGGACTCAGTAAGGTGTTTTTTGACTTTTTTAATAGTAGCCATTCTGA
LOOKALIKE	86.3	10.mismatches	NotInRM	YesInNUMT	1	+	238104537	238104609	trnaMT_AsnGTT_MT_-_5657_5729	TTCAATCCTGCAGGGCTTCTCCTGCCTTTTCCCCCCAGTGGCGGGAGAAG	TAGATTGAAGCCAGTTGATTAGGGTATTTAGCTGTTAACTAAGTTTTCATGGGTTTGAATCCCACCGATCTAG	CAAGGGCTTAGCTTAATTAAAGTGGTTGATTTGCATTCAATTGATGCAGA
LOOKALIKE	86.3	10.mismatches	NotInRM	NoInNUMT	7	-	57255304	57255376	trnaMT_AsnGTT_MT_-_5657_5729	TCAATCCTGCTGGGGCTTCTCCTCCTTTTTTCCCCCAAAGGCGGGAGAAG	TAGATTGAAGCCAGTTGATTAGGGTGTTTAGGTGTTAGCTAAATTTTCATGGGTTTAAGTCCCAACAGTCTAG	CCATGGCTTAGCTTAATTAAAGTGATTGATTTGCATTCAATTGATGCAGA
LOOKALIKE	86.11	10.mismatches	YesInRM	NoInNUMT	7	-	149103155	149103226	trna13_CysGCA_7_+_149332778_149332849	GGTGTGGCTACACAGGTGAAATGTGCTAAGAAGGAATGTCCCTCAGGCAA	GGGGGTATAGCTGAGGAGTAAACCATTTGGCTGCAGATCAAGTGGTCCCTGGTTCAAATATGGGTGCCCTCT	ATTCCCAAGTTTCCTTCCCTTTCCGCTATCGGGTTTTGTGGTAACGTTCC
LOOKALIKE	85.94	11.mismatches	NotInRM	YesInNUMT	5	+	93906388	93906451	trnaMT_ThrTGT_MT_+_15888_15953	TCATACCAGCCACCTCCTCAATCGAAAATAAAATACTCAAATGGACCTGC	CCCTGTAGTATAAACCAATACACCGGTCTTGTAAACTGGAAATGAAGACTTCCTTCCAAGGACA	AATCAGAGAAAAAGTACTTGACTTCACCATCAGCACCCAAAGCTAAGATT
LOOKALIKE	85.92	7.mismatches	NotInRM	YesInNUMT	8	+	134767697	134767764	trnaMT_TrpTCA_MT_+_5512_5579	CTCTTCTACACTCCTCTTACCCATCTCTCCATTAATACTAACTATAACTT	AGAAATTTAGGTTAAATAAGACCAAGGGCCTTCTAAGCCCTTAGTAAGTAAATTACACTTAATTTCTG	TAACAGACCTAAGGAGTGCAAGACTCTATTCTGCATCAATTGAACACAAA
LOOKALIKE	85.92	7.mismatches	NotInRM	YesInNUMT	2	+	212642586	212642653	trnaMT_TrpTCA_MT_+_5512_5579	CTCTTCTACCGTCCTCTTACCCACCTCTCCATTAATACTAACTATAACTT	AGAAATTTAGTTTAAATAAGACCAAGGGCCTTCAAAGCCCTTAGTAAGTAAATGACACTTAATTTCTG	TAACAGACCTAAGGGCTGCAAGACTCTATTCTGCATCAGTTGAACGCAAA
LOOKALIKE	85.92	11.mismatches	YesInRM	NoInNUMT	8	+	11770801	11770871	trna116_GluCTC_1_-_145399233_145399304	CAATCCACTTCTAATGGTGGGCAATCTATTTCCCACAGGGTTCTAGGTCC	CCCTGGTGATCTAGTGGTTAGTCTTTGGCGCTCTCACTGCCACTACCCGGGTTTGATTTCCGGTCAGGGAA	CCAAGAAATGGAGCAGGAGGAGCCACGGAAAAGCCCCTCAGACAGCAGAC
LOOKALIKE	85.92	11.mismatches	YesInRM	NoInNUMT	1	+	147790848	147790918	trna111_HisGTG_1_-_147774845_147774916	CTGCATTACGTTTAAACAAAGAGCCCAGCGCCCTTCAGCTCCTGTGGCTT	GCGGTGATCGTATTGTGGTTAGTACTCTGCGCTGTGGCCCCAGCAGCCTTGTCTCCAATCCGAGTCATGGC	CACATCCATTCTAGGGTGTAGTGCTCTTCTTTCCCTTTCGCCTCCAGTCT
LOOKALIKE	85.92	10.mismatches	NotInRM	YesInNUMT	4	-	156375996	156376066	trnaMT_LeuTAG_MT_+_12266_12336	TGCAAGAACTGCTAACTCATGCCCCCATGTTTAACAACATGGCTTTCTCA	ACTTTTAAAGGATTGGAGTTATCCATTGGTCTTAGGAACCAAAAACATTGATGTAACTCCAAATAAAAGTA	ACAAACATGTATCTTCCATGGCTATAACAGCCCTAATCCCCTTAATTCCT
LOOKALIKE	85.92	10.mismatches	NotInRM	YesInNUMT	21	-	45894981	45895050	trnaMT_LeuTAG_MT_+_12266_12336	ACCAACTCTTAACTAGTTTTTTTTGTTTGTTTTTTGTTTTTTCTCTCTCA	ACTTTTAAAGGATAGAAGTAATCCATCGGTCTTAGGAATCAAAAAATTGGTGCAACTCCAAATAAAAGTA	ATAAATGTATTCTCCTCTTTCATTCTAACTTCATGAATCTTATTGACTTC
LOOKALIKE	85.92	10.mismatches	NotInRM	YesInNUMT	2	+	120972695	120972765	trnaMT_LeuTAG_MT_+_12266_12336	CGCAAGGACAGCTAACTTGTGCCCCCATGCCTAACAACATGGCTTTCTCA	ACTTTTAAAGAATTAGAGTTGTCTATTGGTCTTAGGAACCAAAAACATTGGTGCAACTCCAAATAAAAGTA	ACAAATATGTATTTTTCCACTACTATAATAGCCCTAATCCCCTTAATCCT
LOOKALIKE	85.92	10.mismatches	NotInRM	YesInNUMT	19	+	57433718	57433788	trnaMT_LeuTAG_MT_+_12266_12336	TGCAAGAACTGGTAACTCATGCCCCAATATATAACAATATGGCATTCTCA	ACTTTTAAAGGATTAGAGTTAACCATTGGTCTAAGGAACCAAAAACACTGGTGCAACTCCAAATAAAAGTA	ACAAGTACATTTTCCTCCCATACTGTAACACCCCTAATATCACTAATTTT
LOOKALIKE	85.92	10.mismatches	NotInRM	YesInNUMT	16	-	20733607	20733677	trnaMT_LeuTAG_MT_+_12266_12336	TGCTAGAACTGCTAACTCATGCCACCATGTTTAATAACATGGCTTTCTCA	ACTTTTAAAGGATAAGAGTCATCAGTTGGTCTTAGGAACCAAAAACATTGTTGCAACTCCAAATAAAAGTA	ACAAACATGCATTCTTCCACTATCACAACAGCCCTAGTCCCCTTAATCTT
LOOKALIKE	85.92	10.mismatches	NotInRM	YesInNUMT	12	-	130800152	130800222	trnaMT_LeuTAG_MT_+_12266_12336	TGGAAGAACTGCTAACTCATGCCCCCATGCCTAACAACATGGGTTTCTCA	ACTTTTAAAGGATTAGAGTCATCTGTTGATCTTAGGAACCAAAAACTTTGGTGCAACTCCAAATAAAAGTA	ACAAACATATATTTTTCCACTGCTATACTAGCATAATTCCCACATGTCGG
LOOKALIKE	85.92	10.mismatches	NotInRM	YesInNUMT	11	+	81265078	81265148	trnaMT_LeuTAG_MT_+_12266_12336	TGCAAGAACTGCTAACTCACGCCCCCATGCCTAACAACATGGCTTTCTCA	ACTTTTAAAGAATTAGAGGTATCCATTGGTCTTAGGAAGCAAAAACATTGGTGTAACTCCAAATAAAAGTA	ACAAACGTGTATTTTTCCACTTCCATAATAGCCCTGATCCCCTTAATCTT
LOOKALIKE	85.71	8.mismatches	NotInRM	YesInNUMT	1	-	238104689	238104756	trnaMT_TrpTCA_MT_+_5512_5579	TATCATTTCTATTTTCTTCTTACCAGTCTCTCCAGTAGTGTTATTTATTT	AGAAATTTAGGTTAAAAAAGACCAAGGACCTTCAAAGCCCTTAGTAAGTACATTTTACTTAATTTCTG	TAATAAACCTAAGGACTGCGAGACTCTATTCTGCATCAATTGAATGCAAA
LOOKALIKE	85.51	9.mismatches	NotInRM	YesInNUMT	7	-	57242153	57242220	trnaMT_ProTGG_MT_-_15956_16023	GCTGATGGTCAGGACTTACATAGTAGTAAAAATGCGTGCCAAAAAAAATA	CAGAGAATAGTTTAATTAGAATCTCAGCTTTGGGTGTTGATGGTGAAGTGGGAATGCTTTTTCTCTGA	GTTGCCCTAGGGAGGGGACTCTCCATTTCTGCTTTACAAGACTGGTGTAT
LOOKALIKE	85.51	7.mismatches	NotInRM	YesInNUMT	4	-	164150193	164150261	trnaMT_CysGCA_MT_-_5761_5826	GTGTGGTTAAACTGTAAATTTAAAGACAGAGGTTAAAGCTGCTTTTTATC	AGCCCTGAGGTGATGTTTTTCATGTTGAATTGCAAATTCAAAGGAGCAGCTTCAATCCTGCTGGGGCTT	CTTGCCAGTGGCATTTCCCTGTAGTTCCAGATAGTCTGGAGGCTGAGGAA
LOOKALIKE	85.51	12.mismatches	NotInRM	YesInNUMT	7	+	57238613	57238681	trnaMT_LeuTAG_MT_+_12266_12336	CAAGAACTGCTAACTCATGCCCCTGTGCCTAACAACATGGCTTTCTCAAG	TTGTAGAGGATAAGAGCTATCCGTTGGTCTTAGAAACCAAACATATTGGTGCAACTCAAAATAAAAGTA	ATAATCACGTATTTTTCCATTACTATAATAACCTTAATCTCCTTAACCTT
LOOKALIKE	85.51	11.mismatches	NotInRM	YesInNUMT	17	+	22029026	22029094	trnaMT_LysTTT_MT_+_8294_8363	TAGGACCTGTATCCACTTTATAGGCTACCGCCCACTCTCTTAATAAGGTT	CACTGTAGAGCTGACCCAGCATTAACCTTTTAAGTTAAAGACTAAGAGAATCGCTATCTCTTTACAGTG	ACATGCCTCAACTAGACACCACCATATGACCCACTATCGTCGCATCAATA
LOOKALIKE	85.51	10.mismatches	NotInRM	YesInNUMT	17	-	22018831	22018899	trnaMT_GluTTC_MT_-_14674_14742	GGTTGATTATTTTTACTAGTGGATTAGTTTTACATGTTGGGGTCATTGGT	GTTCTTATAGTCGAAATAAAATGATGGTTTCTCATATCATTGGTCGTGGTTGTAATCCATGTGGGATTA	ATCACATATGCTTTATTATCATTAAGTGTGGCTTTAGTAATAGGGTTTGT
LOOKALIKE	85.29	8.mismatches	NotInRM	YesInNUMT	7	+	68798629	68798695	trnaMT_TyrGTA_MT_-_5826_5891	CCTATGTGGTTAGTTGAAAATAATCGGCAATTCATGAACATGGGTACAAG	GGTAAAATGGCTGAGCAAGCATTAGACTGTAAATCTGAAAACAGAGGTCAAAGGTCTCTTTTTACCA	GTCCTGGGGTGATATCTCATATATTGAATTGCAAATTCAAAGGAGCAGCT
LOOKALIKE	85.29	11.mismatches	YesInRM	NoInNUMT	1	+	149144631	149144697	trna7_ArgCCT_11_+_63661767_63661835	TTCCAGAGACTCTTCAAAATTAGATCTGGTGAAACCGCTGCTGGTGGTGG	ATTGGTAGTTCAGCAGCAGAATTTTTTTCTCCCACGCGGGAGACTCGGTCCGACTCGCGGCCATGCA	GGCCTTCTTACCCTTCAGGCAGGAAGGGCTACTACCTTTCTACCCAACAA
LOOKALIKE	85.29	11.mismatches	NotInRM	YesInNUMT	7	-	141503426	141503493	trnaMT_IleGAT_MT_+_4263_4331	CATATATCTCAATGCCCGTCCTAATTTCCAGCATTCCACACCAAACATAG	GAAATATGTCTGACAAAATAATTACTTTGATAGAGTAAACAATAGAAGTTAAAATCCTGTTATTTCTA	GAACTATAGGAATTGAACCTACCCCTGAGAATTCAACATTCTCCATGCTA
LOOKALIKE	85.29	10.mismatches	NotInRM	YesInNUMT	8	+	36135129	36135196	trnaMT_ProTGG_MT_-_15956_16023	AATGAAATCATAAAGTGCATATGTGTTGTGTTGTATGCCTTATCAGAATA	CAGAGGGTAGTTTAAATTAGAATCTCAGCTTTGGGTGCTGATGGTGAAGTTGAGTGCTTTCTCTCTGA	GTTGCCCTGGGGAAAGAGTCTCCATTTCCAGTTTACAAGACCAGTGTATT
LOOKALIKE	85.29	10.mismatches	NotInRM	YesInNUMT	7	-	63570857	63570923	trnaMT_TrpTCA_MT_+_5512_5579	CTTCTCTACCATCCTCCTACCAATCTCTCCACTAACACTATCCATAATCT	AGAAATTTAGGTTAAGTAAGACCAAGAGCCTTCAAAGCTCTTAGCAAGTAAATTATACTTAATTTCT	AAAAAATCCCTAAGGACTGAAAAACTCTATTCTGTATCAATTGAATGCAA
LOOKALIKE	85.29	10.mismatches	NotInRM	YesInNUMT	7	+	57236364	57236431	trnaMT_GlyTCC_MT_+_9991_10058	AGATGTAGTATGACTATTCTTGTATATTTCTATTTACTGATGAGGATCTT	ACTCTTTTAGTATAAACAGTACCACTGACTTCCAATCATTTAGTTTGGACAACATCCGAAAAAGAGTA	ATTAACCTAATACTAGCCTTAGTAATCAACACCCTATTAGCCCTATCACT
LOOKALIKE	85.29	10.mismatches	NotInRM	YesInNUMT	5	-	97745805	97745872	trnaMT_AspGTC_MT_+_7518_7585	CCCAGAAACTGGTTTCAAGCCAATCCCATAACCTCTATGACTCTCTTGAT	AAGATATTAGTAAGATTATTACATAACTTTGTCAAAGTTAATTTATAGGTTAAACCCTATATGTCTTA	ATGGCTCATCCAGTTCAATTAGGCCTTCAAGATGCTATATCCCCTATTAT
LOOKALIKE	85.29	10.mismatches	NotInRM	YesInNUMT	4	-	65477027	65477090	trnaMT_GlyTCC_MT_+_9991_10058	AGGTGTAGTATGACTATTCCTGTATGTTTCTATCTACTGATGAGGATCTT	ACTCTTTTAGTATAAACAGTACCGTTGACTTCCAATTAGTTTCGACAGCATTAGAAAAAGAGTA	ATTAACCTAGCATTAGCTTTAATAATCAACACCTTGCAAGCCCTATTACT
LOOKALIKE	85.29	10.mismatches	NotInRM	YesInNUMT	2	+	131033097	131033164	trnaMT_AspGTC_MT_+_7518_7585	CCCACAGACTGGTTTCAAGCCAATCCCATAACCTCTGTGACCTTCTCAAT	AAGATATTAGTGAAATTATTTCATAACTTTGTCAAAGTTAAGTTATAGGTTAAGCCGTATATATCTTA	ATGGCCCATACAGTTCAATTAGGTCTTCAAGATGCTTCATTTGCTATTAC
LOOKALIKE	85.29	10.mismatches	NotInRM	YesInNUMT	11	-	103274896	103274963	trnaMT_AspGTC_MT_+_7518_7585	TCCTGAAACTGGTTTCTAGCCAATCCCATAACCTCTATGAATTTCTTGAT	AAGATACTAGTAAAATCATTACATAACTTTGTCAAAGTTAAGTTATAGGTTAAACCCTGTATGTCTTA	ATGGCTCATGCAGTTCAGTTAGGCTTTCAAGGTGCTACATCCCCTATTAT
LOOKALIKE	85.29	10.mismatches	NotInRM	YesInNUMT	11	+	39788501	39788568	trnaMT_AspGTC_MT_+_7518_7585	TCCAGAAACTGGTTTCAAGCCAATCCCATACCCTCTATGACTCTCTCGAT	AAGATATTAGTAAAATTATTATATAACTTTGTCAAAGTTAATTTATAGGTTAAATCCTGTATGTCTTA	ATGGCTCATCCAGTTCAATTAGGCCTTCAAGATGCCACATCCCCTATTAT
LOOKALIKE	85.29	10.mismatches	NotInRM	NoInNUMT	22	+	36575618	36575685	trnaMT_MetCAT_MT_+_4402_4469	CCATGTCCTATAGTAATAGCAGCTAATAAGTAAGGGCAGCTTACCCTATG	GTAATGGCAGCTAAATAAGTTATCAGGCCCATACCCAAAATATGCTGGTTTATACCCTTCCTGTACTA	ATCAGTTCTCTAATCTTCCTCACTATCCTATTCACTATTTTTATAGAAAC
LOOKALIKE	85.07	9.mismatches	NotInRM	YesInNUMT	8	-	134767944	134768009	trnaMT_CysGCA_MT_-_5761_5826	AAGCCTTAGACTGTAAATCTGAAGACAGAGGTCAAGGCCTCTTTTTACCA	GCCCCAAGGTGATTTTTCATGTTGAATTGCAAATTCAAAGGGGCAGCTTCAATCCTACTGGGGCTT	CTCCCGCCAGTAGAGAAGCCAATCAAGTAGATTGAAGCCAGTTGATTAGG
LOOKALIKE	85.07	9.mismatches	NotInRM	YesInNUMT	4	+	156382467	156382533	trnaMT_CysGCA_MT_-_5761_5826	TAAGCATTAGACTGTAAATCTAAAGACAGAGGTCAAGGCCTCTTTTTAGC	AGCCCTGAGGTGATTTCTCATGTTGAACTGAAAATTCAAAGGAGCAGCTTCAATCCTGCTGGGGCTT	CTCTGCCTTTCTCCCCCAATGGCGGCGGGAGTAGATTGAAGCCAGTTGAT
LOOKALIKE	85.07	9.mismatches	NotInRM	YesInNUMT	2	-	117783945	117784010	trnaMT_CysGCA_MT_-_5761_5826	AAGCGTTAGACTGTAAATCAAAAGATGGAGGTCAAGGCCTCCTTTTACCA	GCGCTGAGGTGATTTCTCATGTTGAGTTGCAAATTTAAAGGAGCAGCTTCTATCCTGCCGGGGCTT	CTCCTGCCTTTCTCCCCCAACAGCAGGAGAAATAGGTTGAAGCCAGTTGA
LOOKALIKE	85.07	8.mismatches	NotInRM	YesInNUMT	8	-	18058715	18058781	trnaMT_ArgTCG_MT_+_10405_10469	CCTAGGATTAGCCCATGAATGAATCCAAAATGGACTAGAATGAGTTGAAT	TGGTAATGAGTTTAAACCAAAACAAATGATTTTGACTCATTAAATTATGATTACTCATAATTACTAA	ATGCCTTCTATCTATATTAATGTCACCTTGGCCTTCATTACATCTCTAGC
LOOKALIKE	85.07	12.mismatches	NotInRM	YesInNUMT	2	-	117783772	117783838	trnaMT_AlaTGC_MT_-_5587_5655	TGTTTAGCTGTTAACTAAATTTTCATGGGTTTGAATTCCACCAATCTAGC	AAGGGCTTAGCTCAATTAAAATGCTTGGTTTGCGTTCAATTGATGCAGAATAGAGTCTTGCAGTCCT	CAGACCTGTTACAGAAATTAAGTGTGACTTACTTACTAAGGGCTTTGAAG
LOOKALIKE	84.85	9.mismatches	NotInRM	YesInNUMT	9	+	94872795	94872856	trnaMT_ArgTCG_MT_+_10405_10469	CCTAGGCCTAATTTATGAATGAACCCAAAAAGGATTAGATTGAGTTGAAC	TGGTAAATAGTTTAAATTAAATGATTTCGACTCATTAGATTATGATAGACCATATTTACCAA	ATGCCATTTATTTATATTAACATTATATTAGCATATACCATAGCACTGCT
LOOKALIKE	84.85	9.mismatches	NotInRM	YesInNUMT	4	-	65476628	65476693	trnaMT_ArgTCG_MT_+_10405_10469	ACTAGGTCTGACTTATGAATGAACTCAAAAGGGGTTAGACTGGGCCTAAA	TGGTAGGTAGTTTAAACAAAAATAAATGATTTTGACTCATTAGATTATGGTAGTCATACTTACCAA	ATGCCTTCTATCTACATAAACATTGTATTAGCATTTACCATTTCACTTCT
LOOKALIKE	84.72	12.mismatches	YesInRM	NoInNUMT	11	-	68227616	68227687	trna166_AlaAGC_6_-_26572092_26572164	TGGTGACGTGAGCCACAATATGCGCCGGCTGCAAAGGTTAGGCCGGGCTA	GGGAATCAGCTTAAGTGGAGGAGCGTTCGTTTAGTATGTGAGAGGTAACGGGATCGATGCCTGCATTCTCCA	CAGGGGAATTTTTATCAGAATGATTTCCCATTGCGATCTCTTTACCTGAA
LOOKALIKE	84.72	11.mismatches	YesInRM	YesInNUMT	22	-	36575506	36575577	trna23_GlnTTG_2_-_117782509_117782580	CTGCCATTACCATAGGGTAAGCTGCCCTTACTTATTAGCTGCTATTACTA	TAGGACATGGTGTATCAGATAGCATGGAGAATTTTGACTTCTTAGGACTAGTTTCAATTCCTGTAATTCTAG	AAATAGGAAGATTTAAACCTCTGTAATTTACTCTGTCAAAGTAACTCTCT
LOOKALIKE	84.72	11.mismatches	YesInRM	NoInNUMT	7	-	133182499	133182564	trna10_AspGTC_12_-_125424193_125424264	AGAGAACTGGAGGGGCAAGGAGATATTTTAAGACTGATAGACATGTCTTC	CTCATTAGTATAGTGATATCCCTGCCTGTCACGCGGGAGACCAGGGTTCGATTCCCAGACAAGGAG	GCAAAGTGTTACTTTGGCCAGGGCGTGGTGGCTCACCCCTGTAATCCCAA
LOOKALIKE	84.51	11.mismatches	NotInRM	YesInNUMT	16	+	69392642	69392712	trnaMT_LeuTAG_MT_+_12266_12336	TCTGACAACTGCTAACTCATGTCCCCATGTCTAACAACATGGCTTTCTCA	ACTTTTAAAGGACTAGAGTCATCCACTGGACTTAGGAACCAAAAACATTGGTGCAACTCCAAATAAAAGTA	ACAAACATGTATTCTTCCACTGCTATAACAGTCCTAATCCCCTTAATCTT
LOOKALIKE	84.29	9.mismatches	NotInRM	YesInNUMT	9	-	83179876	83179942	trnaMT_TrpTCA_MT_+_5512_5579	CTCTTCTGACATCCTCTTACCCATCTCTCCATTAATACTAACTGTAACTT	AGAAATTTAGGTTAAATAAGACGAAGGGCCTTCAACGCCCTTAGTAAGTAAATTACACTTAATTTCT	ATAACAGATCTAAGGACTGCAAGACTCTGTTCTGCATCAATTGAACACAA
LOOKALIKE	84.29	9.mismatches	NotInRM	YesInNUMT	8	+	104099268	104099337	trnaMT_MetCAT_MT_+_4402_4469	AACAAAAAACATTCAAAAATCTCTGTGCTGCCTAATATACCATATTCTAT	AGTAAGGTCAGCTAAATAAGCTACCAGGCCCATATCCCCAAAAACATTGGTTTATATTCTTTCCATACTA	ATTAATCCCCTATTTTTTCTACCATTCTATTTACTGTCTTCATAGGAAAA
LOOKALIKE	84.29	9.mismatches	NotInRM	NoInNUMT	7	+	57255157	57255224	trnaMT_TrpTCA_MT_+_5512_5579	CTTCTCTACCCTCCTCCTACCAATCTCTCCACTAACGCTACCTATAATCT	AGAAATTTAGGTTAAGTAAGACCAAGAGCCTTCAAAGCTCTTAACAAGTGAATTATACTTAGTTTCTG	CAAAAAACCTAAAGACTGCAAAACTGTATTCTGCATCAATTGAATGCAAA
LOOKALIKE	84.06	13.mismatches	NotInRM	YesInNUMT	13	+	85095792	85095860	trnaMT_LeuTAG_MT_+_12266_12336	AAAGGACTGCTAATTCATGCTCCCATATTTAACAATAAGGCTTTCTTAAT	TTTTAAAGGATAAGACTTATCTGTTGGTCTTAGGAACCCAAAACATTTGTGCAACTCCAAATAAAAGTA	ATAAATATATTTTCTTTCTTTACACTGACTCACTAGTCCTACTAACTTTT
LOOKALIKE	84.06	12.mismatches	NotInRM	YesInNUMT	2	-	143858343	143858410	trnaMT_LysTTT_MT_+_8294_8363	TAATTCCCTTACAAAATTTCAAAACCTGATCTACATCCATACTATAACAT	CACTGTAAAGTTATCCAGCATTAACCTTTTAAGTTAAAGACTGAGATGATCTACACCTCTCTACAGTG	AATGCCTCAACTAGATACTTCCACATGATTCATTGTTACCCAGTCAATAA
LOOKALIKE	84.06	12.mismatches	NotInRM	YesInNUMT	2	+	203480260	203480327	trnaMT_LysTTT_MT_+_8294_8363	TAACCCCCTTAAAATGCTTTGAAACCTGATCCACGTCTGCACTATAATAT	CACTGTAAAGCTATCTAGCATTAACCTTTTAAGTTAAAGATGGAGGGGATCTGCACCTATTTGCAGTG	AATGCCTAAACTAGATACTTCCACATGATCCATTGTCATCCTGTCAATAA
LOOKALIKE	84.06	12.mismatches	NotInRM	YesInNUMT	11	-	103274152	103274218	trnaMT_LysTTT_MT_+_8294_8363	CAATTCCCTTAAAAAATTTCGAAACCTGATCCACAACCACACTATAATAT	CACTGTAAAGCTACTTAGCTTTAACCTTTTAAGTTAAAGACTGAGGGGTCTACACCTCTCTGCAGTG	AATGCCTCGACTAGATATTTCCACATGATCTATTGTTATCTTGTCAATAA
LOOKALIKE	84.06	12.mismatches	NotInRM	NoInNUMT	7	+	57257937	57258005	trnaMT_LysTTT_MT_+_8294_8363	TAGTCCCATTAAAAACTTTCAAAACTTGGTCTACATCTGCACTATAATAT	CACTGTAAAGCTACCCCAGCGTTAACCTTTTCAGTTAAAGACTGAGAGAAATCACACCTCTCTACAGTG	AATGCCTCAACTAGATACTTCCACACGACCTATTATTACTGTATCAACAA
LOOKALIKE	84.06	11.mismatches	NotInRM	YesInNUMT	3	+	106620812	106620880	trnaMT_IleGAT_MT_+_4263_4331	TGACACATCTCTATGCCTGTCCTAATATCTAGTACCCCACCTCGAACATA	AGAAATATGTCGGACAAAAGAGTTACTTTGATAGACTAAATTATAGAGGTTTAAGTCCTCTTATTTGTA	GAATTATAGGAATCGAACCTACCCCTGAGAATCCAAAATTCTCTGTGCTA
LOOKALIKE	84.06	11.mismatches	NotInRM	YesInNUMT	22	+	24349494	24349562	trnaMT_IleGAT_MT_+_4263_4331	TGACATATCTTCATGCCAGTCCTAACCTCCAGCATCCCACCCCAAACATA	AGAAATATGTCTCACAAAAGAGTTACTTTGATAGAATAAATTACAGAGGTTTAAACCCTTTTGTTTCTA	GAATTACAGGAATTGAACCTACCCATGAGAATCCAAAATTCTCCGTGCTA
LOOKALIKE	84.06	11.mismatches	NotInRM	YesInNUMT	14	-	84642688	84642756	trnaMT_GluTTC_MT_-_14674_14742	AATTAATAATTTTTATTAGGGGGTGTGTTTTGCGAGTATTGGCCATTATG	GTTCTTATAGTTGAAATACAATGATGATTTTTCGTGTCATTAGTCATGGTTATAGTCCATGTGGGAATA	ATGGCATATGTTATATTTTTATTAAGTGTTCTTTTGGGTATAGCGTTTGT
LOOKALIKE	84.06	10.mismatches	NotInRM	YesInNUMT	8	-	111947108	111947175	trnaMT_TrpTCA_MT_+_5512_5579	AATCTCTACCCTCCTCTTACCTATTTCTCCATTAACACTATCTATGATCT	AGAAATTTAGGTTAAATAAGACCAATGGCCTTCAAAGCCTTTAGCAAGTAAATTATACTTAATTTCTG	CAACAAACCTAAGGACTGCAAGACTCCACTCTGCATCAATTGAACGCAAA
LOOKALIKE	84.06	10.mismatches	NotInRM	NoInNUMT	7	-	57265558	57265625	trnaMT_ProTGG_MT_-_15956_16023	GCTGATGGTCAGCACTTACATAGTAGTTAAAATGCGCGCCAAAAAGAATA	CAGAGAATAGTTTAATTAGAATCTCGGCTTTGGGTGTTGATGGTGAAGTGGGAATGCTTTTTCTCTGA	GTTGTCCTAGGGAGGGGACTCTCCATTTCTGCTTTACAAGACTGGTGTAT
LOOKALIKE	84	11.mismatches	YesInRM	NoInNUMT	6	+	27228710	27228783	trna163_IleAAT_6_-_26745255_26745328	ATTTTGTTATCCTTTGCATATAGCGAAGGGGCCACAATTCTCGTCCCGCC	GGCCGGTTAGCTCGGTTGCTTAGAGTGTTGTGTTAATTACGCTAAAGGTCGTGGGTTTGATCCTCTTACCGGCC	ACATGAGGAGAATTAGTTCTTTACCACTTTTGTTGATCACATCTCCTGTG
LOOKALIKE	83.82	12.mismatches	NotInRM	YesInNUMT	X	-	55206735	55206802	trnaMT_IleGAT_MT_+_4263_4331	GACATATCTCAATGCCTGTCCTAATTTCTAGCATCCCACCCCAAACATAG	GAAATATGTCTGACAAAAGAACTACTTTGATAGAGTAAACAACAGAGGTTAAAATCCTCTTATTTCTA	GAACTGTAGGAATTGAACCTACCCCTGAGAATCCAAAATTCTCCATGCTA
LOOKALIKE	83.82	12.mismatches	NotInRM	YesInNUMT	4	-	156383957	156384024	trnaMT_IleGAT_MT_+_4263_4331	GATATATCTCAATGCTTGTCCTAATTTCCAGCATCCCACCCCAAACATAG	GAAATATGTCAGACAAAAGAATTACTTTGATAGAGTAAACAATAGAGGTTAAAATCCTCTAATTTCTA	GTACTATAGGAATTTAACCTACCCCTGAGAATCCAAAATTCTCTGTGCTA
LOOKALIKE	83.82	12.mismatches	NotInRM	YesInNUMT	22	+	36575441	36575508	trnaMT_IleGAT_MT_+_4263_4331	AGAATGTTTAAATATCTGTCCTAATATCTAGTATTCAGCCACAAACATGG	GAAATATGTCTGATAAGAGAGTTACTTTGACAGAGTAAATTACAGAGGTTTAAATCTTCCTATTTCTA	GAATTACAGGAATTGAAACTAGTCCTAAGAAGTCAAAATTCTCCATGCTA
LOOKALIKE	83.82	11.mismatches	NotInRM	YesInNUMT	6	+	153986774	153986841	trnaMT_AspGTC_MT_+_7518_7585	CCAAAAACTGGTTTCAAGCCAATCTCATAACTTCTATGACTTTTTCCATG	AGATATTGGTAAAACCATTAAATAACTTTGTCAAAGTTAATTTATAGGTTAAAACCCTATGTGTCTTA	ATGGCTCATCCATTTCAATTAGGTCTTCAAGATGCTATATCTCCTATTAT
LOOKALIKE	83.82	11.mismatches	NotInRM	YesInNUMT	3	-	89637720	89637786	trnaMT_AspGTC_MT_+_7518_7585	CCCAGAAACTGGTTTCAAGACAATCCCATAACCTCTATGACTTTCTCGAT	AAGATACTAGTAAAATCATTACATAACTTTGTAAAAGTTAATTTATAGGTAAATCCTGTAGGTCTTA	ATGGCTCATCCATTTCAAGTAGGCCTTTGAGACGCTACATCCCCTATTAT
LOOKALIKE	83.82	11.mismatches	NotInRM	YesInNUMT	2	-	132140071	132140138	trnaMT_AspGTC_MT_+_7518_7585	CCCAGAGACTGGTTTCAAGCCAATCCCATAACCTCTATGACCTTCTCAAT	AAGATATTAGTGAAATTATTTCATAACTTTGTCAAAGTTAAGTTATAGTTTAAGCCGTATATATCTTA	ATGGCCCATCCAGTTCAATTAGGTCTTCAAGATGCTTCATCTCCTATTAT
LOOKALIKE	83.82	11.mismatches	NotInRM	YesInNUMT	2	+	203481939	203482006	trnaMT_GlyTCC_MT_+_9991_10058	AGATGTAGTATGACTATTCTTATATGTCTCTATCTATTGATGAGGGTCCT	ACTCTTTTAGTATAAACAGTACCATTGACTTCCAATCAATTAGTTTCCATAATATCCAAAAGAGAGTA	ATCAACCTGACACTAGCCCTAGTAACCGACACCTTACTGGCCCTATTACT
LOOKALIKE	83.58	13.mismatches	NotInRM	YesInNUMT	Y	+	8240078	8240144	trnaMT_IleGAT_MT_+_4263_4331	CTGCATATATCACAATGTCTGTCCTAATTTTGAGCATTACACCCCAAAGA	AAATATGTCTGACAAAATAATTACTTTGACAGAGTAAACAATAGGTGTTAAAATCCTCTTATCTCTA	GAATATAGGAATTGAACCTGCACCTGAGAATCCAAAATTCTCTGTGCTAC
LOOKALIKE	83.58	13.mismatches	NotInRM	YesInNUMT	11	-	103278108	103278170	trnaMT_IleGAT_MT_+_4263_4331	TGCATATGTCTCAATGCCTATTCTAATTTCCAGCATTCTACCCCAAACAT	AAATATGTCTGATAAAAGAATGACTTTGATAGAGTAAACAAGGTTTAAATCCTCTTATTTCTA	GAACTATAGGAATTGAACCTACCCGTGAGAATCCAAAATTGTCTGTGCTA
LOOKALIKE	83.58	10.mismatches	NotInRM	YesInNUMT	X	+	55205251	55205317	trnaMT_CysGCA_MT_-_5761_5826	TAAGCATTAGACTGTAAATCTAAAGACAGAGGCCAAGGCCGCTTTTTAGC	AGCCCTGAGGGGATTTCTCATGTTGAATTGCAAATTCAAAGGAGAAGCTTCAGTCCTGCTGGGGCTT	CCCCCACCTTTTCCCCCAACGGTGGAGAAGTAGATTGAAGCCAGTTGATT
LOOKALIKE	83.58	10.mismatches	NotInRM	YesInNUMT	9	-	5096521	5096586	trnaMT_CysGCA_MT_-_5761_5826	AAGCATTGGACTGTAAATCTAAAGACAGAGGTCAAGACCTCTTTTTACCA	GCCCTGAGGTAATTTTTTATGTTGAATTGCAAATTCAAAGGAGCAGCTTCAATGCTGCCAGGGCTT	CTCCGGCCTACCACCCTCCCCCCACATGGAGGGAGAAGTAGATTGAAGCC
LOOKALIKE	83.58	10.mismatches	NotInRM	YesInNUMT	9	+	83179624	83179690	trnaMT_CysGCA_MT_-_5761_5826	AGTAAGCATTAGACTATAAATCTAAAGACAGAGGTCAAGGCCTTTTTACC	AGCCCTGAGGTGATTTCTCATGTTGAATTGCAAATTCAAAGGAGCATCTTCAGTCCTGCAGGAGCTT	CTCCGGCCTTTCTCCCCCAACGGTGGGAGAAGGAGATTGAAGCCAGTTGA
LOOKALIKE	83.58	10.mismatches	NotInRM	YesInNUMT	2	-	117784011	117784076	trnaMT_TyrGTA_MT_-_5826_5891	CCTATATCTTTGTGGTATCAACAATTGATGAACATAAGTGGGGAAAAAAA	GGTAAAATGACTGAGTAAGCGTTAGACTGTAAATCAAAAGATGGAGGTCAAGGCCTCCTTTTACCA	GCGCTGAGGTGATTTCTCATGTTGAGTTGCAAATTTAAAGGAGCAGCTTC
LOOKALIKE	83.56	11.mismatches	YesInRM	NoInNUMT	1	+	161390661	161390733	trna134_GluTTC_1_-_16861774_16861845	GTCCTAAGGTATTTTTCCAAAAGGTGCTGCCCAGGTAACTAAGCTGTCTC	TCCCTGGTGGTCTAGTGGCTAGGATTCTAGTGCTTTAACTGCCAGCGCCCAGGTTCAATTCCCGGTTAGGAAA	GTTTGCTTCTTTGCTTTCTTGATCACACGCATTCTATTATCGCCGTGGCT
LOOKALIKE	83.56	10.mismatches	NotInRM	YesInNUMT	2	-	140981721	140981791	trnaMT_PheGAA_MT_+_577_647	ATTTATCTCTTTCCCATTATACTTAAATTTTATACTCAACTATTTATGCA	GTTAATGTAGCTTAATTATTCAAAGCAAGACACTGAAAATGTCTAGATGGGTCTGCACAACCCCATAAACA	AATCAGTTTCGTCTTGGCTTTTCTATTAACTCTAAGTAAGATTACACATG
LOOKALIKE	83.56	10.mismatches	NotInRM	YesInNUMT	17	+	19501874	19501944	trnaMT_PheGAA_MT_+_577_647	CTTACTTCTTTCCTTCTCATATTTTAATCTTACACTTAAGTATTTATGCA	GTTAATGTAGCTTAATTATTCAAAGCAAGACACTGAAAATGTCTAGATGGGTCTGCACATCCCCATAAACA	GATATGTTTGGTCCTGGCCTTTCTATTAGCTTTTAGTAAGATTACACACG
LOOKALIKE	83.33	13.mismatches	NotInRM	YesInNUMT	9	+	81356415	81356486	trnaMT_AsnGTT_MT_-_5657_5729	CAGTCCTGCCGGAGCTTCTCTGGCCTTTCTCCCCCAGTGGCGGGAGAAGG	AGATTGAGACCAGTTGATTAAGGTGTTTAGCTGTTAACTAAATTTTTGTGGGTTTGAATTCCATCAATCTAG	CAAGAGCTTAGCTTAATTAAAGTGGTTGATTTGTGTTCAATTGATGCAGA
LOOKALIKE	83.33	12.mismatches	YesInRM	YesInNUMT	12	+	42093056	42093126	trna8_GlnTTG_9_-_5095085_5095156	CCAAGATTTTTGGGATATGGACCCTATAGCTTATTTAGCTGACCTAACTA	TAGGATATGATGTATTAGGTAGCATGGAGAATTTTTGATTCTCAGGAATACACTCAACTCCTATAATTCTA	GAAATAAGAGGGTTTAAACCTCTATTATTTACTCTATCAGAGTAACTCTT
LOOKALIKE	83.33	12.mismatches	YesInRM	NoInNUMT	1	+	149170298	149170369	trna106_HisGTG_1_-_149155828_149155899	CTGCATTAAGTTTAAAGAAGGAGCGCGGCGCGCTTCAGCTCCTGTGGCTT	GCCGTGATCTTATTGTGGTTAGTACTTTACGCGGTGGCCGCAGCAGCCTGGGCTCGAATCCCAGTCGTGGCA	ACGTCCATTCTAGGGTGTAGCGCTCTTCTTTCCCTTTAGCCTCTAACCTC
LOOKALIKE	83.33	11.mismatches	NotInRM	YesInNUMT	1	+	94399510	94399573	trnaMT_TyrGTA_MT_-_5826_5891	GTGTGTTAATACCTTTGTGGTTTGTCAAGATTAATGAATGTAGACAGTAA	GGTAAAATGGCTGAGTAAGCTTTAGACTATAAATCTAAAGAGAGATTGAGCTCTCTTTTTACCA	AGTCTTGTGGTGAATATTTAAAGTGAATTGCAAACTCAAAAGAGCTGCTC
LOOKALIKE	83.1	13.mismatches	YesInRM	NoInNUMT	1	-	149147925	149147995	trna134_GluTTC_1_-_16861774_16861845	GAAACAGTCACTTATATGGCAAGAAGGTTGAGAAAGACCCTCCCGTGCCC	CCGTGCTGGTCTAGTGGCTATGATTCAGCTCTTTCACCACCGCATCCCGGGTTCAATTATCGGTCAGAGAA	TTGTTTTGCACTGACTGCACACCCGCAGTAATTTTTCTTTACTCCGCTGT
LOOKALIKE	83.1	12.mismatches	NotInRM	YesInNUMT	5	+	123096499	123096567	trnaMT_PheGAA_MT_+_577_647	AATAATATTTGTCTCTTCTAGGCTCCAATTTTTCACTTAATGTATATACA	GTTTATGTAGCTTAATTATTAAAAGCAAGACACTGAAAATGTCTAGACGGACTTATTACCCCATAAACA	GATAGGTTTGGTTCTGGCCTTTCTGTTAACTCTTAGTAAGATTACACATG
LOOKALIKE	83.1	12.mismatches	NotInRM	YesInNUMT	5	+	120366881	120366951	trnaMT_PheGAA_MT_+_577_647	CTAATCCCACACCCTAAATTAACCTAACCCCAAAGACATGCTCTCACACA	GTTTATGTAGCTTATTCCCTTAAAGCAATGCACTGAAAATGTCTGGATGGGCCCACACTGCCCCATAAACA	AATAGGTTTCATCCTAGCCTTTCTATTGGTTCTTAGTAAGATTACACACT
LOOKALIKE	83.1	12.mismatches	NotInRM	YesInNUMT	2	+	156168062	156168132	trnaMT_LeuTAG_MT_+_12266_12336	TGCAAGAATTGCTAAGTCATGCACCAATGCCTAACAACATGGCTCTCTCA	ACTTTTGAAGGATTAGAGTCATCCTTTGGTCTTAGGAACCAAAAACACTGATGCAACTCCAAATAAAAGTA	ACAAACATGTATTTTTCCACTACTGTAATAGCCCTAATTCCCTTAATCTT
LOOKALIKE	83.1	12.mismatches	NotInRM	YesInNUMT	1	-	238114843	238114911	trnaMT_LeuTAG_MT_+_12266_12336	TGCAAGAACTGCTAACTCGTGCCCCTACGCCTAACAACGTGGCTTTCTCA	ACTTTTAAAGGATTAGTCATCCGTTGGCCTTAGGAACCAAAAACATTAGTGCAACTCCAAATAAAAGTA	ACAAATATGTATATTTCCACTACTATAATAACCCCAATCCCCTTAAGCCT
LOOKALIKE	83.05	10.mismatches	NotInRM	YesInNUMT	2	+	156168003	156168061	trnaMT_SerGCT_MT_+_12207_12265	AAACATTAGATGTGAATCTAATAATAGAAGCATGCAACTTCTTATCTACA	GAGAAAGTATGCAAGAATTGCTAAGTCATGCACCAATGCCTAACAACATGGCTCTCTCA	ACTTTTGAAGGATTAGAGTCATCCTTTGGTCTTAGGAACCAAAAACACTG
LOOKALIKE	83.05	10.mismatches	NotInRM	YesInNUMT	19	+	57433659	57433717	trnaMT_SerGCT_MT_+_12207_12265	AACATTAGATCGTGGATCTAATAACAGAAGTCTACAATTTCTTATCTACC	GAGAAAGTATGCAAGAACTGGTAACTCATGCCCCAATATATAACAATATGGCATTCTCA	ACTTTTAAAGGATTAGAGTTAACCATTGGTCTAAGGAACCAAAAACACTG
LOOKALIKE	82.86	13.mismatches	NotInRM	YesInNUMT	2	-	238432023	238432091	trnaMT_LeuTAG_MT_+_12266_12336	GCAAGAGCTGCTAACTCATGCCCCTGTGTCTAACAACATGGCTTTCTCAG	CTTTTAAAGGATTAGAGTTACCGTTGGTCTTGGGAACTAAAAACATTGGTGCAACTCCAAATAAAAATA	GCAAACATGAATTATTCCGCTGCTATAACAGCCCTAATCCCCTTAATCTT
LOOKALIKE	82.81	13.mismatches	NotInRM	YesInNUMT	3	-	43271079	43271142	trnaMT_ThrTGT_MT_+_15888_15953	TCATACCAACCGCCTCCTTAATCGAAAATAAGATACTCAAATGAACCTGC	CCTTGTAGTATAAACCAATACACCGGCCTTATAAGCCAGAAATGAAGACCTCCTTCCAAGGGCA	ACTCAGAGAAAAAGTACTTGACTTTACCATCAGCGCCCAAAGCTAAGATT
LOOKALIKE	82.61	13.mismatches	NotInRM	YesInNUMT	4	-	156379951	156380018	trnaMT_LysTTT_MT_+_8294_8363	TAACCCCCTTAAAATGCTTCGAAACCTGATCCATGTCCACACTATAATAT	CACTGTAAAACTATCTAGCATTAAACTTTTAAGTTAAAGACTGAGCGGATCTACACCTCTCTGCAGTG	AATGCCTCAACTAGATACTTCCACATAATCCGTTGTCATTCTGTCAATAA
LOOKALIKE	82.61	12.mismatches	YesInRM	YesInNUMT	10	+	71351090	71351157	trna32_SerTGA_17_-_22028179_22028247	CTATAAATTAAGTTTGACAAAGTTATGTAATTGTTTTACTAATATTCATG	GAGAAAGTCATAGAGGTTATAAAGGTGGCTTGAAACCAGTTTTGGGGGTTTGATTCCTTCCTTTCTTG	CTTAGGCTTTTATGCAGGCTGGCTCTTCAAATGTATGATAGGGTGGTGGG
LOOKALIKE	82.61	12.mismatches	NotInRM	YesInNUMT	5	-	8619217	8619285	trnaMT_GluTTC_MT_-_14674_14742	AATTAATAATTTTTATTAGCGGGTATGTTTTGCAGATATTGGCCATTAGG	GTTCTTATAGTTGAAATACAGAAATGACTTTTCATGTCATTAGTCATGGTTATAGTCCGTGTGGGAATA	ATGGCATATACTATATTTTTATTAAGTGTCTTTTTGACTATAGGGTTTGT
LOOKALIKE	82.61	12.mismatches	NotInRM	YesInNUMT	2	-	156170471	156170539	trnaMT_GluTTC_MT_-_14674_14742	GTTAATAATTTTTTATTAGTGGATGTGTTTTGCGGGTGTTGGTCATTAGT	GTTTTTATAGTTGATATACAACTATGGTTTTTCATATTATTAGTCATGGTTATAATCCATGTGGGAATA	ATGGCTTATGCTTTATTTTTATTGAGTATTCTTTTGGTTATAGGGTTTGT
LOOKALIKE	82.61	12.mismatches	NotInRM	YesInNUMT	2	-	143854258	143854326	trnaMT_HisGTG_MT_+_12138_12206	ACCTATCTTCCTATTATCCTTAATCCTTATTATTATGGGGTTTGCATTCT	GTAAATATAGTTTAACCAAAACATTAGATTGTGAATCTAATAATAGAAGCCTGTAACTTCTTATCTACC	GAGAAAGTATGCAAGAACTGCTAACTCATGCCCCCATGCCTAATAACATG
LOOKALIKE	82.61	12.mismatches	NotInRM	YesInNUMT	2	-	132143202	132143270	trnaMT_IleGAT_MT_+_4263_4331	TGATATATCTCAGTACCCATCATAATCTCCAGCATCCCACCCCAAACGTA	AGAAATATGTCTGACAAAAGAATTACTTTGACAGAGTAAACAACAGAGGTTAAAATCCTCATATTTCTA	GAACTACAGGAATTGAACCCATCCCTGAGAATCCAAAATTCTCCGTGCTA
LOOKALIKE	82.61	12.mismatches	NotInRM	YesInNUMT	2	-	131040180	131040248	trnaMT_GluTTC_MT_-_14674_14742	AATTAATGATTTTTATTAGTGGATTTGTTTTACGTATTATGGTCATTAGT	GTTCTTATAGTTGAAATATGACAATGGTTTTTCTTATCATTAGTCATGGTTATAATCCATGTGGGAATA	ATGACATACGCTTTGTTCTGATTAAGTGTTCTTTTGGTTATGGGATTTGT
LOOKALIKE	82.43	14.mismatches	YesInRM	NoInNUMT	1	+	47289949	47290019	trna2_LeuTAA_4_-_156384978_156385052	AACAATTTTCATCTAAATAATGAACACTGACTTTACCCCAGGTAAGGCTT	GTTAAGGTGACAGAGCTGGTAATTGTGTAGAACTTAGACTTATAATCAGAGGTGCAACTCTTCTGCTTAAC	CATATGTTCATTAATGATGAGAACACATAGACACATAGAAGGGAACAACA
LOOKALIKE	82.35	13.mismatches	NotInRM	YesInNUMT	16	-	3419882	3419949	trnaMT_IleGAT_MT_+_4263_4331	GATGTATCTCAATGCCTATTCTAATTTCCAGCATCCCACCCCAAATATAG	GAAATATGTCCGACACAAGAATTACTTTGATAGAGTAAACAATAAAGGTTTAAATCCTCTCATTTCTA	GGACGAAAGGAATTGAACCCACCCCTGAGAATCCAAAATTCTCTGTGCTA
LOOKALIKE	82.35	12.mismatches	NotInRM	YesInNUMT	9	+	94872382	94872449	trnaMT_GlyTCC_MT_+_9991_10058	TGTCGTATGACTATTCCCATGTGTCTCTATCTACTGGTGAGGGTCCTACT	ACTCTTTTAGTATAAGCAGTACCACTGACTTCCAATCAACTAGTTTCGACAAAGTCTGAAAAAGAGTA	ATTAACCTAGCACTAGCCCTAATAACTGACACTTTATTAACTCTATTATT
LOOKALIKE	82.35	12.mismatches	NotInRM	YesInNUMT	3	-	165878906	165878973	trnaMT_GlyTCC_MT_+_9991_10058	TGATGTAGCATGACTATTCTTATACGTCTCTGTCTATTGATGAGGAGCCT	ACTCTTTTAGTATAAACAGTACCATTGACTTCCAATCAATTAGTTTTGCTAATATCTGAAAGAGAGTA	ATTAACCTGACACTAGCCCTAGTAACCAATACCTTACTGGTCTTATTACT
LOOKALIKE	82.35	12.mismatches	NotInRM	YesInNUMT	2	-	132137657	132137724	trnaMT_GlyTCC_MT_+_9991_10058	AGATGTAGTATGACTATTCTTGTATATTTCTATCTACTGATGAGGGTCTT	ACTCTTTTAGTATAAACAGTACCATTGACTTCCAATCAATTAGTTTCGATAGTATCTGAAAAAGAGTA	ATTAACCTAACACTAGCCCTAGTAATCAACACCCTACTAGCCCTGTCACT
LOOKALIKE	82.35	12.mismatches	NotInRM	YesInNUMT	2	+	203479508	203479575	trnaMT_AspGTC_MT_+_7518_7585	TCCAGAAATTGGTTTCAAGCCAATCCCATAACTTCTATGACTCTCTTGAT	AAGATGTTAGTAAAATTATTACATAACTTTGTCAGAGCGAATTTATAGGTTAAATCCTATATGTCTTA	ATGGCTTATCCAGTTCAATTAGGCCTTCAAGACACCACATCCCCTATTAT
LOOKALIKE	82.35	12.mismatches	NotInRM	YesInNUMT	2	+	202414287	202414354	trnaMT_AspGTC_MT_+_7518_7585	ATAACTGGTTTCAGGCTAGCTTCATAACCATTATGACTTTTTCAACAAGC	AAGATACTAGTAAAAATGTTACATAACTTTGTCAAAGTTAATTTATAGGTTAAAATTCTTTATATCTT	TGTGGCATACCTATTCCAGTCAGGCTTTCAAGATGCAGCATCATCTATTA
LOOKALIKE	82.35	12.mismatches	NotInRM	YesInNUMT	2	+	131035541	131035608	trnaMT_GlyTCC_MT_+_9991_10058	AGATGTAGTATGACTATTCTCATATATTTCTATCTACTGATGAGGGTCTT	ACTCTTTTAGTATAAACAGTACCATTGACTTCCAATCAATTAGTTTCGATAGTATCTGAAAAAGAGTA	ATTAACCTAACACTAGCCCTAGTAATCAACACCCTACTAGCCCTGTCACT
LOOKALIKE	82.35	12.mismatches	NotInRM	YesInNUMT	2	+	120970443	120970510	trnaMT_GlyTCC_MT_+_9991_10058	AGATGTAGTAGGACTATTCTTATACGTCTCTTTCTACTGATGAGGATCCT	ACTCTTTTAGTATAAATAGTACCATTGACTTCCAAACAATTAGTTTCCATAGTATCCAAAAGAGAGTA	ATTAACCTGACACTAGCCCTAGTAACCGACACCTTAATGGCCCTATTACT
LOOKALIKE	82.35	12.mismatches	NotInRM	YesInNUMT	11	+	81262787	81262854	trnaMT_GlyTCC_MT_+_9991_10058	AGATGTAGTATGACTATTTTTATACATCTCTGTCTACTGATGAGGGTCCT	ACTCTTTTAGTATAAACAGTACCATTGACTTCCAATCAATTAGTTTCAATAGTATCCAAAAGAGAGTA	ATTAACCTGACACTAGCCCTAGTAACTGACCCCCTACTGGCCCTATTACT
LOOKALIKE	82.19	13.mismatches	YesInRM	NoInNUMT	5	-	167816644	167816715	trna5_LysCTT_19_+_36066750_36066822	TAAGAAACTCTGACATGGTCCCATGAGATGAAGGTACTATTAACATTTCT	GCCCAACTGGTTCAGTCGGTAGAGAATGAGACTCTTAATCTCAGGTCATAGATTCATGTCACATGTTGGGTG	CCAAGAATTTAAAAATTAACAAAAAAAAAAAAAAAAAAAAACAAAAATTC
LOOKALIKE	82.19	12.mismatches	NotInRM	NoInNUMT	13	-	73592555	73592621	trna20_GluTTC_2_-_131094701_131094772	GGTAAGAACTATTATAAGAGTCATGGAATTCTTTAGGAGTTAGAGTCATC	TCCCACATGGTCTTAGGATTCCTGGTTTTTCACCCAGGTGGCCTGGGTTCAACTACGAGTATGGGAA	TGCTAAGCTTCTGCAAAAAAAAAAAAACAAAAAAACAAACAAACAAAAAA
LOOKALIKE	81.94	14.mismatches	NotInRM	YesInNUMT	9	+	83179724	83179795	trnaMT_AsnGTT_MT_-_5657_5729	CAGTCCTGCAGGAGCTTCTCCGGCCTTTCTCCCCCAACGGTGGGAGAAGG	AGATTGAAGCCAGTTGATGAGGGTGTTTAGCTGTTAACTGCATTTTCGTGGGTTTGAATTCCATCAATCTAG	CAAGGGCTTAGCTTAATTAAAGTGGTTGATTTGTGTTCAATTGATGCAGA
LOOKALIKE	81.82	14.mismatches	NotInRM	YesInNUMT	2	+	212644568	212644633	trnaMT_AspGTC_MT_+_7518_7585	CCCAGAAACTGGTTTCAAGCCCATCCCATAACCTCTATGACTCTCTCGAT	AAGATATCAGTAAAATTGTTACACAACTTTGTCAGAGTTAATTTATAGGCTAAACCCTATATGTCT	CAATGGCTCATCCAGTTCAATTAGGCCTTCAAAATGCCACATCTCCTATT
LOOKALIKE	81.69	15.mismatches	YesInRM	NoInNUMT	6	-	26552706	26552776	trna7_LysTTT_19_-_50037933_50038005	ACATAGATTAATAAACCAGGGTTGATGCAGTTTGGACATTTTGTATGAAG	CTTGGTAGCTCAGTCAGTATGGCCATGGACTTTTAATCTGAGGAACCAGGTTTCAAGTCCCTGTTCAGGTG	TCGCTGTATTTCTCCTTTTTTATTTCCATTTCTTCATTTTTAACCCAATA
LOOKALIKE	81.69	14.mismatches	YesInRM	NoInNUMT	7	+	149300737	149300806	trna10_CysGCA_7_+_149281816_149281887	GTGTGACCGCACAAGTCAAAGGCATTAATTGACCCCCACAGCAGCAGGAA	GGGGTATAGCTCAGGGTTAGAGCATAAGACTGCAGACCGAGAGGCCACCAGTTTGATTCCAGATGCCCCC	TCCGCATTTTCAATTTTGACATTTTTACATAGGTGCCCACATTTTAAGTT
LOOKALIKE	81.69	13.mismatches	NotInRM	YesInNUMT	2	+	83047998	83048068	trnaMT_PheGAA_MT_+_577_647	CTTCTTTTTTCTTTCTCATATTTTAATTTTCCACTTAAGTATTCTATGCA	GTTAATTTAGCTTAACCATTCAAAGCAAGACACTGAAAATGTCTAGATGGGTCCACACAACCCCATAAACA	GATAGGCTTGGTCCTGGCCTTTTTATTACCTCTTATTAAGATTACACATG
LOOKALIKE	81.43	15.mismatches	YesInRM	NoInNUMT	7	+	149244881	149244949	trna7_CysGCA_3_-_131947944_131948015	GTGCTGATGGGGCTGCACAAGTGCTTATCAGAAACAGCTGTAACAAGTGA	GGGGTGCAACTGAAGGTACAGCATTTGCCTGCAGGCCAAGCGGTCTCTGGTTCAAATCCATGTGCCTCC	CACCCCCCTTCAGTTTTCTACTTATTGAACAAAAGCCTTTTCACCTCGGG
LOOKALIKE	81.43	11.mismatches	NotInRM	YesInNUMT	2	-	132141965	132142032	trnaMT_TrpTCA_MT_+_5512_5579	CTTCTCTACTTTCCTCCTACCAATATCTCCACTGACACTATTTATAATCT	AGAAATGTAGGTTAAGTAAGACCAAGAGCCTTCAAAGCTCTTAGCCAGTACATTATACTGAAGTTCTG	CAAAAACCTAAGGACTGCAAAATTCTACTCTGTATCAATTGAATGCAAAT
LOOKALIKE	81.33	14.mismatches	YesInRM	YesInNUMT	X	+	62061914	62061979	trna2_LeuTAA_4_-_156384978_156385052	TTATTTAAATCGAATACACTATTTCTACACCCTGTCCAAGAATAGAGTTT	GTTAAGATGGCAGAGCTGTAATTGTATAAAACTTTATAATCAGAGGTTAAATCCCTCTTCTTAACA	GCATGTTTATAATTAACCTTCTCCTATTTATTGTCCCTGCCATTCTCATC
LOOKALIKE	81.16	14.mismatches	NotInRM	YesInNUMT	X	-	87108400	87108467	trnaMT_LysTTT_MT_+_8294_8363	GGTTTTAAGCTCTGCATGCATTAGGTATTTGTCCTAATGCACTATAATAT	CACTGTAAAGCTACCCAGCATTCACCTCTTAAGTTAAAGACTGAGGGGATCTTCACCTCTCTACAGTG	AATCCCTCAACTAGATAACATGAATTTGTCCTACATGTATGCAGGGCTTA
LOOKALIKE	81.16	13.mismatches	NotInRM	YesInNUMT	3	+	176684142	176684206	trnaMT_IleGAT_MT_+_4263_4331	AAGAAAGCAGAAAAACCCATCGCAATCTCCAGCATCCCACCCCAAACATA	AGAAATATGCCTGACAAAAGAATTACTTTGATAAAGTCAAAGAGGTTTAAACCCTCTTATTTCTA	GGACTATAGGAATTGAACTAAGTGGTAGATAGTAAAAGAAAGGAAGCCAC
LOOKALIKE	81.16	13.mismatches	NotInRM	YesInNUMT	16	-	10815482	10815550	trnaMT_HisGTG_MT_+_12138_12206	TATTTTCCTATTATCCTTAAACTCTAAAATTATTGTGGGATTTGCATGCT	GTAAATATAGTTTAACCAAAACATTAGACTATGAATCTAACAATAGAAGCCCGCAACTTCTTATCTACC	GAGAAAGTATGCATGAACTGCTAAGTCATGCCCCTGTGTCTCACAACATT
LOOKALIKE	81.16	13.mismatches	NotInRM	YesInNUMT	12	+	50211126	50211194	trnaMT_IleGAT_MT_+_4263_4331	AAAAAAATCCTAAAACTCATATGGAACCATAAAAGACCCCAAATAGCCAA	AGCAATACATCTCACAAAAGAATTACTTTGATAGAGTAAACAATAGAGGTTAAAATCCTCTTATTTCTA	GAATATAGGAATTGAACCTACCCCTGAGAATCCAAAATTCTCCATGCTAC
LOOKALIKE	81.16	13.mismatches	NotInRM	NoInNUMT	7	+	57253914	57253982	trnaMT_IleGAT_MT_+_4263_4331	TGACATATCTCAATACCCATCCTAATCTCCAGCATCCCACCTCAAATGTA	AGAAATACGGCTGACAAAAGAATTACTTTGATAGAGTAAACAACAGAGGATTTCAACCTCTTATTTCTA	GAACTATAGGAATTGAACCCACCCCTGAGAATCCAAAATTCCCCATGCTA
LOOKALIKE	80.88	14.mismatches	NotInRM	YesInNUMT	4	+	156373610	156373677	trnaMT_GluTTC_MT_-_14674_14742	ATTAATAGTTTTTATTAGCAGGTGTGTTTTGCATATATTGGCCATTAGCC	TTCTTATAGTTGAAATACTACAATGATTTTTCATGTCGTTAGTCATGATTATAGTCCATGTGGGAATA	ATGGCATATACTATATTTTTATTAAGTGTCACTTTGGTTATAGGATTTGT
LOOKALIKE	80.88	13.mismatches	NotInRM	YesInNUMT	7	-	63568865	63568927	trnaMT_AspGTC_MT_+_7518_7585	CTCCAGAGACTGTTTCAAGTCAATCCCATAACCTCTATGACTTTCTCAAT	AAGATATTAATAAAATTATTTCATAACTTTGTCAAAGTTATAGGTTAAGCCCTATATATCTTA	ATGGCCCATCCAGTTCAATTAGGTCTTCAAGATGCTTCATCCCCTACTAT
LOOKALIKE	80.88	13.mismatches	NotInRM	YesInNUMT	7	-	63566374	63566438	trnaMT_GlyTCC_MT_+_9991_10058	AGATGTAGTATGACTATTCTTGTATATCTCTATTTACTGATGAGGATCTT	ACTCTTTTAGTATAAAGAGTACTACTGACTTCCAATCAATTAGTTTTGACATCTGAAAAAGAGTA	ATTAACCTAATACTAGCCCTAGTAATCAACACCCTATTAGCCTTATCACT
LOOKALIKE	80.88	13.mismatches	NotInRM	YesInNUMT	4	-	156378263	156378330	trnaMT_GlyTCC_MT_+_9991_10058	AGATGTAGTATGACTATTCTTATACGTCTCTATCTACTGATGAGGATCCT	ACTCTTTTAGTATAAGCAGTACCATTGACTTCTAATCAATTAGTTTTGATATTATCCGAAAGAGAGTA	ATCAACTTGACATTAGCCCTAGTAACCAACACCTTACTGGCCCTATTACT
LOOKALIKE	80.88	13.mismatches	NotInRM	YesInNUMT	2	-	143856398	143856465	trnaMT_GlyTCC_MT_+_9991_10058	AGATGTAGTGTGACTATTGTTATACGTCTCTATCTACTGATGAGGATCCT	ACTCTTTTAGTATAAGCAGTACCATTGATTTCCAATCAATAAGTTTCTATAATATCCAAAAAAGAGTA	ATTAACCTGACACTAGCCCTAGTAACTGACACCTTACTGGCCCCAATACC
LOOKALIKE	80.88	13.mismatches	NotInRM	YesInNUMT	1	-	107346950	107347017	trnaMT_AspGTC_MT_+_7518_7585	CAGAAACTGGTTTCAAGCCAATCCCATAACCTGTATGAGTCTCTCTTGAT	AAGATGTTAGTGAAATTATTACATAACTTTGTCAAAATTAATTTATAGGTTAAACTCTATATGTCTTA	ATGGCTGATCTAGTTCATTTAGGCCTTCAAGATGCTACATCCCTATTATA
LOOKALIKE	80.68	18.mismatches	YesInRM	NoInNUMT	14	-	21137334	21137416	trna5_TyrGTA_14_+_21151432_21151520	GTCCTCCATTTGCAGAAAGTCCAGTGACCCAGCTCTAACTTTGTGTGCTC	TTTGAGAGATCAGCTGATAGAGTGGAGGACTGTACACATCTGTGGACATCCTTAGGTTGCTGGTTCAATTCCTGCTTGAGGGA	AGTGTCTGAGTCTTTTGTACACACACCAGTGCTCCCTGGCTGCACCTCTG
LOOKALIKE	80.56	14.mismatches	YesInRM	YesInNUMT	X	-	102041599	102041670	trna9_GlnTTG_3_-_106620878_106620949	CCAAAATTTTCAGGGTATGGACAGAACAGCTTATTAAGCTGCCCTTACTA	TAGAATATAGTGTATCAGGTAGCACAAAGATTTTTGAATTCTTAAGAGAGTAGGTTCAATTCCTATAATCCT	GTAAATAGAGGATTTAAACCTCTTTTATTTACTCTATGAAAATAATTTTT
LOOKALIKE	80.56	14.mismatches	YesInRM	NoInNUMT	19	+	15837287	15837358	trna129_MetCAT_6_-_27870271_27870342	TAGGTTTGGGATTGGAGGATTGGGGTTGGGGTCAAAAAGAGGAGGAGACC	AGCAGAGTCACGTAGTGGAAGCATGCTGGGCCCATAGCCTAGAGGTCAGTGGACCATAACCATTTTCTGCTA	AGAAGTTTTTGACTGGGCATGGTGGCTCACACCTATAAATCCCAGCACTT
LOOKALIKE	80.3	12.mismatches	NotInRM	YesInNUMT	1	-	94389864	94389927	trnaMT_ArgTCG_MT_+_10405_10469	CCAGGCCTAGTTTATGAATGGATGCAAAAAGGACTAGAATTAATTAAATA	TGGTTTTTAGTTTAAATTAAAACAAACAATTTCAACCCATTAAATTATATTTCATAATTACCAA	TATACCTTCATTTATATTAACATTATTCTAGCTTATATTGCATACTTAAT
LOOKALIKE	80.28	15.mismatches	YesInRM	NoInNUMT	10	+	66499053	66499122	trna59_GluCTC_1_+_249168447_249168518	CCTAAAATTTAATATGATTTTAGGGTGAGTTAGGTTGTCAGTAGCAGCTT	CCTGGTGGTCTCGTGGTTAGGATTTGGTGATCTCACTGCTACACCCCAGGTTAGATTCCAAGTCAAGGAA	ATCTTTCTTGAAAAGAAGTCAAGAGAATGTTGTAATAGTTTTCTCCTTGA
LOOKALIKE	80.28	14.mismatches	YesInRM	NoInNUMT	5	-	146676983	146677051	trna14_GluTTC_14_-_32236816_32236886	GCTCAAACTGCCTGCTTGGATCTCCTGAAGGATTTACAAAAAAGCACTCC	ACTCTGTGGTCTACCAGCTAAGATTCTGCTTTCATGACTGCAGCCCAGGTTTGATTCCCAGTCAGGAAA	GCAGTCCTGTTTGTTTAAAATCATTTGTATAACTCTTGACCTTCTGAGGT
LOOKALIKE	80.28	14.mismatches	YesInRM	NoInNUMT	16	-	72066971	72067038	trna14_GluTTC_14_-_32236816_32236886	CAAACTGCCTGCTATTGATCCCCTGTAGGATTTACAAAAAGCCCTCCACT	CTGTGGTCTAGTGGCTGAGATTCTGGGCTCTTGTGGCTGTAGCCCAGGTTCAATTCCGAGTCAGAGAA	GCAATCCCATTTGTTTTAAATTGTTTGACTATTGACCTTTTTTGGGTACC
LOOKALIKE	80.28	14.mismatches	NotInRM	YesInNUMT	X	-	55210389	55210459	trnaMT_PheGAA_MT_+_577_647	CGTACTTATTTCTTTTTCATATTTTAATTTTACATTTAAGTATTTATATA	GTTAATGTAGCTTAACTATTCAAAGCAAGACACTGAAAATACCTAGATGGGTCCACACGACACCATAAACA	GATAGGCTTGGTCCTGGCCTTTTTATTAGCTCTTAGTAAGATTACGCATG
LOOKALIKE	80.28	14.mismatches	NotInRM	YesInNUMT	7	+	142373012	142373082	trnaMT_PheGAA_MT_+_577_647	ATTGCCTGTATCTTCTTCTATACTCCAATTTTGCACTTAACATATATACA	GTTAATGTAGCTTAATTATTTAAAGCAAGACACTGAAAATGTCTAGATGGGCTTATACAGCCCCATAAACA	GACAGTCTTGGTCCTGGCCTTTCTATTAACTCTTAGTAAGATTACACATG
LOOKALIKE	80.28	14.mismatches	NotInRM	YesInNUMT	17	-	52980465	52980534	trnaMT_LeuTAG_MT_+_12266_12336	ACTGTTTGTTTTTAAAAATAATTTATTCTCTGGGGGGACAGGAGGAAAGA	ACTTTTAAAGGAGAGAAGTAATCCGTTGTTCTTAGGAGCCAAAACATTGGCACAACTCCAAATAAAAGTA	ATACGTTTATTGTCCTATCATCTTAATCTCACGATTCCTTCTAATTTTAC
LOOKALIKE	80	15.mismatches	NotInRM	YesInNUMT	14	-	84055386	84055455	trnaMT_PheGAA_MT_+_577_647	CTTACTTCTTTCCTTCTCATATTTTAGTTTTACATTGAAGTATTTACGCA	GTTAATGTAGCTTAATTATTCAAAGCAAGACACTGAAAATGTCTAGATGGGTTTACACAATTCCATAAAC	GGATAGGCTCGATCCTAGCCTTTCTATTAACTCTTAGTAAGCTTACACAT
LOOKALIKE	80	14.mismatches	YesInRM	YesInNUMT	9	-	5098203	5098269	trna10_SerTGA_2_+_132140142_132140211	TATAACTTAACTTTGACAAAGTTACGTAATGAATTTGCTAATATCTTATC	GAGAAAGTCACAGAGGTTTTTGATTGGCTTGAAACCAGTTTCTGGAAGTTAATTCCTTTCTTTTTCA	TTTAAGGGTTTAATGTAGGTTGGCTCTTCAAATGTGTGGTAAGGTGGTGG
LOOKALIKE	80	14.mismatches	NotInRM	YesInNUMT	X	+	5088696	5088760	trnaMT_ThrTGT_MT_+_15888_15953	TAATACCACTCATTTCCCTAATCGAAAATAAACTACTTAAATGAAACTGC	CCTTGTAGTACAACCCAATACACTGGTCTTGTAAACCAGAAATGAAGAACCCTCTCCCCAGGGCA	ACTCAGAGAAAAAGCACTCCAGCTTCACCATCAACACCCAAAGCTGAGAT
LOOKALIKE	80	12.mismatches	NotInRM	YesInNUMT	2	+	131031083	131031150	trnaMT_TrpTCA_MT_+_5512_5579	CTTCTCTACCTTCCTCCTACCAATATCTCCATTGACACTATTTATAATCT	AGAAACGGAGGTTAAGTAAGACCAAGAGCCTTCGAAGCTCTTAGCAAGTACATTATACTTAAGTTCTG	CAAAAACCTAAGGACTGTAAAATTCTACTCTGTATCAATTGAACGCAAAT
LOOKALIKE	80	11.mismatches	NotInRM	YesInNUMT	2	+	83042776	83042850	trnaMT_LeuTAG_MT_+_12266_12336	TGTGAGAACTGCTAACTCATTCCTCCATGCCTAACAACATGGCTTTCTCA	ACTTTTAAAGGATGAGAGTCATCAGTTGGTCTTAGGAACGAACCAAAAGCATTGGTGCAACTCCAAATAAAAGTA	ACAAACATGTATTCTTCCACTGTTATAACAACCCTAATCCCCTTAATCTT
LOOKALIKE	79.71	14.mismatches	YesInRM	NoInNUMT	3	+	26257576	26257643	trna6_GluTTC_2_+_75124046_75124114	CAAACTGCCTGCTTTGGATCTTCTGTGGGATTTGCAAAAAAGGAGCTCAA	GCCTGTAGACTAGTGGCTAGGATTCTATCCTTTCAGTGTCATGGCCAGGTTCAATTCCCAGTCAGGGA	GCCAGTCCGTTGGAGGTACTGGATGTAAATCCTTTAAATTCAGGAGGAAA
LOOKALIKE	79.71	14.mismatches	NotInRM	YesInNUMT	4	+	65474554	65474622	trnaMT_GluTTC_MT_-_14674_14742	GGTTAATTATTTTTATTAGTAGGTTTGTTTTACGTGCTGCGGTCATTAGT	GTTCTTATAGTTAAAATACAATGACGGTTTTTCATATCATTAGTCATAGTTACAATCCATGTAGGAATA	ATGACATATGCTTTATTCTTATTAAGTATACTTTTAGTTATAGGATTTGT
LOOKALIKE	79.71	14.mismatches	NotInRM	YesInNUMT	12	+	26725552	26725620	trnaMT_AlaTGC_MT_-_5587_5655	TATTTAGCTGTTGGCTAAATTTTCGTGGGGTTGGATCCCACCAATCTAGG	AAGGAGTTAGCTCAATTAAAGTGATTGATTTGCATTCAGTTGATGTAAGATAAGATCTTGCAGTCCTTA	TTTTTGGTTAACAGAAATTAAGTATGGTTTCCTTACTTGGGGCTTTGAAG
LOOKALIKE	79.71	13.mismatches	NotInRM	YesInNUMT	11	+	87525460	87525527	trnaMT_ProTGG_MT_-_15956_16023	AGTGCTAGTTGGTTAATACTGACATGGTAAAGTGTGTGCTGAAGAAAGTA	CAGGGAATAGTTTAAATAGAATTTCAGCTTTGGGTGTTGATGGTGAAGCAGGAATGCTTTTTCCCTGA	GTTGTCCTGGGGAGGAATTCTTCATTTCTGGTTTACAAGACCAGAGCATT
LOOKALIKE	79.69	15.mismatches	NotInRM	YesInNUMT	17	+	22020045	22020108	trnaMT_ThrTGT_MT_+_15888_15953	TGATACCGCTTGCCTCCCTACTCGAAAACAAAATACTCAAATGGACCTGC	CCTTGTAGTATAAACCAATATATTGGTCTTGTAAACCAGAAATGGAGACTCTCTCCCAAGGACA	ACTCAGAGAAAAAGTACTTGACTTCACCATCAGCACCCAAAGCTAAGATT
LOOKALIKE	79.45	15.mismatches	YesInRM	NoInNUMT	6	-	58159665	58159737	trna162_MetCAT_6_-_26758550_26758622	GCGTGGGAAATGAGATTTAATAATCTGGATGTCACCTCTTAGGAACAGTT	GCTCTCTTAGAGCAGCAGGCCACCTGTCAATCTCATATTCTGAAGGTCCTGAGTTTGAACATGAGACAAGGCA	CAGCTTATGCCGCTATTTCCATTAAGAGAAATGAAATAGGTGTGATAAAT
LOOKALIKE	79.45	13.mismatches	YesInRM	NoInNUMT	1	+	91690591	91690660	trna14_GluTTC_14_-_32236816_32236886	CAAAGCTAAAGCCCTTCATAATTTCAAACAGCCTGCTTTGGAGCTGTTCC	ACCGTGTAGTCTGGTAGTTAAAATTCTGTGCTTTCACTGCCATGGCCTGGTTCAATTCCCAGTCAGGAAA	TCAGTTCCTTTGGTTTGATATTTATGTGACTTTTGACCTTTTGGAACACC
LOOKALIKE	79.41	16.mismatches	NotInRM	YesInNUMT	3	-	89636954	89637020	trnaMT_LysTTT_MT_+_8294_8363	AATCTCCTTAAAATACTTCGAAACCTGATCCATATCCACACTATAATACA	ACTGTAAAGCTACCAAGCATTAACCTTTTAAGTTGAAGACTGAGGTGATCTATACCTCTCTGCAGTG	AATGCCTCAACTAGATACTTCTACATGATCCATGTTATCCTGTCAACAAT
LOOKALIKE	79.41	15.mismatches	NotInRM	YesInNUMT	X	-	101264018	101264085	trnaMT_GluTTC_MT_-_14674_14742	ATGATTAATAATCTTTTTAGGGGGTGAATTTTTGTATGTTGGTCATTAGA	GTCCTTATAGTTGAAATACAACAATGATTTTTCATGTCACTGGTCATAGTTAGATACCATGTGAGAAT	TATGACATATACTGTATTTTTATTAAGTATTGTCTTTGATGTAGGTTTTG
LOOKALIKE	79.41	15.mismatches	NotInRM	YesInNUMT	8	+	68494945	68495009	trnaMT_GluTTC_MT_-_14674_14742	ACTAATAATTTTTGTTAGCAGGTGTGTTTTGCAGGGATTGGTCATTAGCA	TTATTATAGTTGAAATACAATGAAGATTTTTCATGTCAGTCATGGTTGTAGTTCATGTGGGAATA	ATGGCATATACTGCATTTTTATTAAGTGTCCTTTTGGTTATAGGGTTTGC
LOOKALIKE	79.41	14.mismatches	NotInRM	YesInNUMT	1	+	143245768	143245828	trnaMT_GlyTCC_MT_+_9991_10058	AGATGTAGTATGACTATTCTTGTATGTTTCTATTTATTGATGAGGATCTT	ACTCTTTTAGTATAAATAGTACCATGATTTCCAAAGTTTTGATAGCATCCAAAAAACAGTA	ATTCACCTAGCATTAACCCTAGTAATCAACACCCTATTAGCCCTGTTACT
LOOKALIKE	79.17	17.mismatches	YesInRM	NoInNUMT	8	+	127170667	127170738	trna113_AsnGTT_1_-_147520767_147520840	TAAAAGAGACTTCTCTGTTACAGCTAAAGTCACAGCCAAGCTATACAGTT	GTCTCTGTGGTGCGCTTGCTTAGTACGTTTGGTTGTTAACTGAAGGGTTAGTTGTTCAAACTCACCCAGGGA	TGATTTGATCGTCTCTTCAGGAACTTGTGAGCAATGCATTTCAGGAATTC
LOOKALIKE	79.17	12.mismatches	NotInRM	YesInNUMT	1	+	172679671	172679742	trnaMT_AlaTGC_MT_-_5587_5655	AGATGCATATTTAACCTTATGAAAAATGACCAAAAACATTTCCATGAGCG	AGGGCTTAGCTTAATTAAAGTGATTGATTTGCAGTCAATTGATGTAGGATAGAGTCTTGCATGCAGTCCTTA	AAGTTTATTACAGAAAATTTATTACAGAAATTAATACTTACCTTAGTAAG
LOOKALIKE	78.87	15.mismatches	NotInRM	YesInNUMT	9	+	33656612	33656682	trnaMT_PheGAA_MT_+_577_647	ATTGCTTGTATCTTCTTCTATACTCCAATTTTGCACTTAACATATATACA	GTTAATGTAGCTTAATTATTTAAAGCAAGACACTGAAAATGTCTAGATGGGCTTATACAGCCCCGTAAACA	GACAGGTTTGGTCCTGGCCTTTCTATTAACTCTTAGTAAGATTACACATG
LOOKALIKE	78.87	15.mismatches	NotInRM	YesInNUMT	4	+	117218899	117218969	trnaMT_PheGAA_MT_+_577_647	TTATTTATTTATTTCTCATATTTTAATATTTACACTTAAGAATTTATGCA	GTTAATGTAGCTTAATTATTCAAAGCAAGACACTGAAAATGTCTAGATGGATCCGCACAACCCTATAAACA	GAGAGGTTTGGTCCTGGCCTTTTTACTAGCTCTTAGTAAGATTACACATG
LOOKALIKE	78.87	15.mismatches	NotInRM	YesInNUMT	2	-	143849081	143849151	trnaMT_PheGAA_MT_+_577_647	TGACTATTTCTTCCCCTTATATTTTAATTTTATACTCAAACATTTATGCA	GTTAATGTAGCTTAATTATTCCAAGCAAGACACTGAAAATGTCTAGATGGGTCTGCACGACCCCATAAACA	TAAAGGTTTGGTCCTGGTCTTTCTGTTAACTCTTAGTAAGATTACACATG
LOOKALIKE	78.87	15.mismatches	NotInRM	YesInNUMT	11	-	103281780	103281850	trnaMT_PheGAA_MT_+_577_647	TTTCTTCTTTCCTCATATTCTAATTAACTTTACGCTGAAGTATTTATGCA	GTTAATGTAGCTTAATTATTTAAAGGAAGACACTGAAAATGTCTAGATGGGTTTGCACAACCCCATAAACA	GATAGGTTTGGTCCTGGTCTTTACACATGCAAGCATCCCCACCCCAGTGA
LOOKALIKE	78.67	13.mismatches	YesInRM	NoInNUMT	17	+	55217582	55217656	trna116_GluCTC_1_-_145399233_145399304	CTACCTTGCCTGGCCTAAAGAGAAAGTGTATTTAACAAATGTATATTGCA	TCCCTGGAGGTTTAGTGGTTAGGATGTGGTGCCTCTCTCACCGGTGCAGCCCAAGTTTGTTTCCTGGTCAGGGAA	AAAAAAAATATTTCTTATTGCATTAGTAAATAGATTTAACAAACAAAAAA
LOOKALIKE	78.57	17.mismatches	YesInRM	NoInNUMT	1	+	119901910	119901977	trna129_MetCAT_6_-_27870271_27870342	TATTATTATTTAATTATCATCATCACTATTATTTGATAAGTAGCCATGCT	GCAGAATGGTGCCTGGGAAGTGCTGGGGCCCTAACTCAGAGACTGATGGCTCAAAACCATCCTCTGCT	CCTAACGTTTAAAACCTCGTGGTGGGAGAACTAGTTATTGTATTAAAATT
LOOKALIKE	78.38	18.mismatches	YesInRM	NoInNUMT	1	-	147789487	147789554	trna13_AsnGTT_1_+_145385729_145385804	GTTTGGTGAGTGTGCCCTGCATGTAGCGCTCGGTAGAATCAGTAGCAGCG	GTCTCTGTTGCGCAATCAGCGCGTTTGGCTGTTAACAGAAAGGCTGGTGGTCCGAGCCCAACCAGGGA	CTCCTCGCTTTGTTGTTTTAACCCATTTCTGTTGATATACAATCAACTCC
LOOKALIKE	78.26	16.mismatches	NotInRM	YesInNUMT	2	+	131033852	131033920	trnaMT_LysTTT_MT_+_8294_8363	TAGTTCCATTAAAAACTTTTGAAACTTGATCTATAGCCACACGATAATAT	CACTGTAAAATTACCCCAGTGTTAACCTTTTAAGTTAAAGATCGAGAGAAATCATACCTCTCTAGAGTG	AATGCCTCAGCTAGATACCTCCACATGACCTATTATTGTATCAATAATCG
LOOKALIKE	78.26	15.mismatches	NotInRM	YesInNUMT	20	-	55935047	55935115	trnaMT_ValTAC_MT_+_1602_1670	GAGATAAATTGTAACATGGTAAGCATACTGGAAAGTGCGCTTGGATAAAC	CAAAGTGTAGCTTAACCCAAAGCATCCGGCTTACATCCAGAAGATTTCATCATGACCTGACCACTCAGA	CAACTCTAGCCCCAAACCTCGCTAAAAATATTATCAAACTATCTTAATCA
LOOKALIKE	78.26	15.mismatches	NotInRM	YesInNUMT	16	+	10813624	10813692	trnaMT_GluTTC_MT_-_14674_14742	GGTTAATAATTTTTATTAGTGGGTGCGTTTTGTGTATTTTGGTCATTAGT	GTTCTTATAGATGAAGTGCAATGACGGTTTTTCATACCATTGGTCATCATTATAGTCCATGTAGGAATA	ATGGCATATGCTTTATTTTCATTAAGTATTCTTTTGGTTATAGGGTTTGC
LOOKALIKE	78.26	15.mismatches	NotInRM	YesInNUMT	10	+	71352929	71352997	trnaMT_AlaTGC_MT_-_5587_5655	TGATTAGCTGTTAACTAAATTTTCATGGGTTTAGGTCCCACCAATCTAGC	AAGGGCTTAGCTTAAGTAAAGCAATTGATTTGCATACAATTGATGTAGGACAGAGTCTTGCAGTCCTTA	AAGTTTATTTACAGAAATTAAGTAGAGTCTACCTACTAAGGGCTTTGAAG
LOOKALIKE	78.26	15.mismatches	NotInRM	YesInNUMT	1	+	238112449	238112513	trnaMT_GluTTC_MT_-_14674_14742	AGTTAATAATTTTAATTAGTGGGTGTGTTTTGCGGGTATTGGTCATTGGT	GTTTTTATAATTGAAAACGATGGTTTTTCATATCATTAGTCATGGTTATAATCCTTGTAGGAATA	ATAGCATATGCTTTATTTTTATTGAGTATTCTCTTAGTTATAGGGTTTGT
LOOKALIKE	78.08	16.mismatches	YesInRM	NoInNUMT	6	+	26710607	26710679	trna162_MetCAT_6_-_26758550_26758622	GCGTGGGAAATGAGATTTAATAATCTGGATGTCACCTCTTAGGAACAGTT	GCTCTCTTAGAGCAGCAGGCCACCTGTCAATCTCGTATTCTGAAGGTCCTGAGTTTGAACATGAGACAAGGCA	CAGCTTATGCCGCTATTTCCATTAAGAGAAATGAAATAGGTGTGATAAAT
LOOKALIKE	77.94	16.mismatches	NotInRM	YesInNUMT	7	+	57238483	57238550	trnaMT_HisGTG_MT_+_12138_12206	TATTCTCCTATTATCCCTAAACCCTAAGATTATTGTAGGTTTTATACCCT	GTAAATATAGTTTAATCAAAACATTAGATTGTGGGTCTAATAATAAAAGTCTGCAACTTCTTATTTAC	TGAGAAAGTATGCAAGAACTGCTAACTCATGCCCCTGTGCCTAACAACAT
LOOKALIKE	77.94	16.mismatches	NotInRM	YesInNUMT	2	-	83045183	83045249	trnaMT_GluTTC_MT_-_14674_14742	ATTAATAATTTTTATTAGCGGGTGTGTTTTGTGAGTATTGGTCATTAGCA	TTCTTATAGTTGAAATACAATGATTATTTTTCATTCATTAATTATGGCTACAGTCCATGTGGGAATA	ATGGCATATACCATATTTTTATTAAGTGTCCTTTTGGTTATAGGGTTTGT
LOOKALIKE	77.94	16.mismatches	NotInRM	YesInNUMT	10	-	36723544	36723611	trnaMT_HisGTG_MT_+_12138_12206	CCTATTCTTTTTATCTCTAAACCCTAAAATAATTATAGGCTTTATACCCT	GTAAATATAGTTTAGTCAAAATATTAGATTGTGGATCTGATAATAGAAGTCTGTAACTTCTTATTTAC	TGAGAAACTATGCAAGAACTGCTAACTCATGCCCCCATGCCTAACAACAT
LOOKALIKE	77.94	15.mismatches	NotInRM	YesInNUMT	8	+	68493679	68493745	trnaMT_ProTGG_MT_-_15956_16023	TAGTTGATTAATACTGACATGGTAGTCAAAGTATATGCTGAGAAAGAATT	CAGGGAATTGTTTAATTAGAATTTCAGCTTTGGGTGTTAACGGTGAAGCAGGATATTTTTTCCCTGA	GTTGTCCTGGGGAAGGATCCTCCATTTCTGGTTTACAAGACCAGAGTATT
LOOKALIKE	77.94	15.mismatches	NotInRM	YesInNUMT	4	-	49550873	49550933	trnaMT_GlyTCC_MT_+_9991_10058	AGATGTAGTATGACTATTCTTGTATGTTTCTATTTATTGATGAGGATCTT	ACTCTTTTAGTATAAATAGTACCATGATTTCCAAAGTTTTGATAGCATCCGAAAAACAGTA	ATTCACCTAACATTAACCCTAGTAATCAACACCCTATTAGCCCTGTTACT
LOOKALIKE	77.94	15.mismatches	NotInRM	YesInNUMT	4	+	49248557	49248617	trnaMT_GlyTCC_MT_+_9991_10058	AGATGTAGTATGACTATTCTTGTATGTTTCTATTTATTGATGAGGATCTT	ACTCTTTTAGTATAAATAGTACCATGATTTCCAAAGTTTTGATAGCATCCGAAAAACAGTA	ATTCACCTAACATTAACCCTAGTAATCAACACCCTATTAGCCCTGTTACT
LOOKALIKE	77.94	15.mismatches	NotInRM	YesInNUMT	21	-	9733444	9733504	trnaMT_GlyTCC_MT_+_9991_10058	AGATATAGTATGACTATTCTTGTATGTTTCTATTTATTGATGAGGATCTT	ACTCTTTTAGTATAAATAGTACCATGATTTCCAAAGTTTTGATAGCATCCGAAAAACAGTA	ATTCACCTAACATTAACCCTAGTAATCAACACCCTATTAGCCCTGTTACT
LOOKALIKE	77.61	17.mismatches	NotInRM	YesInNUMT	21	+	45892713	45892779	trnaMT_GluTTC_MT_-_14674_14742	AAGTGTTGGGATTATTGTCATGAGCCACTGTGCCTGGCCCAGCCATAGAC	TTCTTACAGTTGAAATACAATGATGATTTTTTGCATCATTAGTCATGGTTAAATGCCATGTGAGAAT	TATGACATACAACATATTTTTATTAAGTACAATGTTTGTTGTAGGTTTTG
LOOKALIKE	77.46	18.mismatches	YesInRM	NoInNUMT	6	-	27614228	27614297	trna37_ValAAC_6_+_27203288_27203360	CCAAGAAACCTCCATTTTAATTTTTAGAGGTGACTCTTGGGTGTACGGTA	GTTTCCACAGAGTAGTGGTTCTCACGTTTGCCACACACAAGAAAAATCCTCTCCTGAAACTGGGCAGAAA	TATATCCTGCCAGTATTGTTTTTTTTCTTCTCTCTCCACTTTAGCTTAGT
LOOKALIKE	77.46	16.mismatches	YesInRM	NoInNUMT	14	-	44339323	44339391	trna3_LysTTT_19_+_19852207_19852277	TCAAACTTCTTGCTTTGAAACCCCTGTAAGACTTACAAAAATTGTTCCAC	CCTATGGTCTAGTCACTAAGATTCTGTGCCTTTATGGCTGTAGCCCAGGTTGGATTCCTGGTCATGGAA	CTAATTGGGGTACCCATTTGTTACGGGTCGTTTTTCCTTCCATGGACAGA
LOOKALIKE	77.46	16.mismatches	NotInRM	YesInNUMT	3	+	106617446	106617515	trnaMT_PheGAA_MT_+_577_647	CTTACCAAACACTTCAGACCCCCTCCCTGAGCTCCAGTGTACTTCGCCTA	GTTAATGTAGCTTAACTACTAAAGAAAGGCACTGAAAATGCTCAGAAGATTTCACGTAACTCCATAAACA	CATAGGTTTGGTCCTGGCCTTTTTGTTAGTTCTTAGTAAGATTATACATG
LOOKALIKE	77.46	16.mismatches	NotInRM	YesInNUMT	17	+	22021365	22021435	trnaMT_PheGAA_MT_+_577_647	CCATTGCTTGTATGCCCATCCCCTAGCCTTGCTTACACTGTGCAATCACA	GTCTATGTAGCTTAATGACCCAAAGCAAGACACTGAAAATATCTAGATGGGCCTACACTGCCCCATAGACA	AATAGGTTTGGTCCTAGCCTTTCTATTAACTCTTAGTAAGATTACACAAG
LOOKALIKE	77.46	16.mismatches	NotInRM	YesInNUMT	10	+	57357578	57357648	trnaMT_PheGAA_MT_+_577_647	CCTGACATCCCCCTAGTATTTCAAAATACCACTCAAATGTTTTTCATCCA	GTTAATGTAGCTTAATTATTTAAAGCAAGGCACTGAAAATGCCTAGATGGGTCCGCAAAACCCCATAAACA	TAGAAGTTTGGTCCTGGCCTTTTTATGAATTCTCAGTAAAATTACACATA
LOOKALIKE	77.14	18.mismatches	YesInRM	NoInNUMT	11	-	50221582	50221640	trna108_AlaAGC_6_-_28763741_28763812	AGATATTGGCTGTCACCAAAGGGTTTTCTGAAGGATCTAGGTTGCCGAGA	GGGTAGAGCTCAGTGGTAGAGCATGCACGAGGCCCTAGGCTCAATCCCCAGTACCTCCA	GGTTTTGTTTTCTTCCCCGGGACACCAGTAAGAAGCGGTCCATGATATTC
LOOKALIKE	76.81	18.mismatches	YesInRM	NoInNUMT	8	-	125472890	125472958	trna14_GluTTC_14_-_32236816_32236886	TGAAAGGGCAAGAAGAGACAGAAGGGAAAAGAGACAAAACAACACTCCAG	CCTGTGGTCTAGTAACTAAGCTTCTGTGCTTTTATGGCTACAGCCTGAGTTAGATTCCTGTTCAGGGAA	CGAATCCCATTATTGAGTATCTATCACTTTGATTAAAAAAAAAAAAAAAA
LOOKALIKE	76.81	18.mismatches	YesInRM	NoInNUMT	2	+	20136936	20137004	trna14_GluTTC_14_-_32236816_32236886	AGATGAGATACAATCTTAACAGCTGAAATGAAGTTCAGACAGACTCTCCG	CCTTGTGGTTCAGTGGCTAAGATTATCTGCTTTCATAGCAGCTGCCTGGGTTTGATTCCTGGCCAGGGA	GACAGGCCTTACAGTTCTTTAATTCAAAAGAAGAAATATTTATGAAGTTC
LOOKALIKE	76.81	17.mismatches	NotInRM	YesInNUMT	1	-	107346207	107346274	trnaMT_LysTTT_MT_+_8294_8363	TAATCCTTTTAAAATGCTTCAAAACTTGATCCATGTCTGATCTATAATAT	CACTGCAAAGCCATCCAGCATTAACCTTTTAAGTTAAAGACTGAGGGGATCTGCACTTCTCCACAATG	AATGCCTCAACTAGATATCCACATGATCCATTGTCATTCTGTCAATAATC
LOOKALIKE	76.81	16.mismatches	NotInRM	YesInNUMT	11	-	103280762	103280830	trnaMT_ValTAC_MT_+_1602_1670	GAGATAAGTTGTAACATGGTAAGCATACTGGAAAGTGCATTTGGACAAAC	CAAAGTGTAGCTTAATCCAAAGTACCCAGCTTACCCCTGGAAGATTTCATCATGACCTGATCACTTTGA	GCCAACTCTCACTCCAAACCTCACTAAAGACATTATCAAATAATCTTAAA
LOOKALIKE	76.81	16.mismatches	NotInRM	YesInNUMT	10	+	57358629	57358697	trnaMT_ValTAC_MT_+_1602_1670	GAGATAAATCGTAACACGGTAAGTGTACTGGAAAGTGCACCTGGATAAAC	CAAAGTGTAGCTTAACCCAAAGCACTCGGCTTACACCCGGAAGATTTCATTACAACCTGATCGCTTTGA	GCCAGCTCCAGCTCCAAGCCTTGCTAAAAAATATTATTAGAACTACTTAA
LOOKALIKE	76.47	17.mismatches	YesInRM	YesInNUMT	X	-	102052021	102052088	trna32_SerTGA_17_-_22028179_22028247	AAATAAACTGAAAAAAATTATGTAATATTTTTACTAATATCTTGCTTGTT	GAGAAAGCCATAATTGTTATGGGACTGGCTTGAAATCAGTAATAGGGGATTTGATTCCTTTCTTTTTT	ATTTTAGGCCTTTATGTAAGCAGCTCTTCAAATCTATGATATGGTGGTAG
LOOKALIKE	76.47	17.mismatches	NotInRM	NoInNUMT	8	-	104103349	104103414	trna32_SerTGA_17_-_22028179_22028247	ATTAACTTTGCCAAAGTTATGTAATTATTTTTCCTAATGTCTTACTTGTT	GAAAAAGTCATAATTGTGATGAAATCGGCTTGAAACCAGTTAAGAAGTACGTTTCCTTCCTTCTTT	CCTTCCTTCCTTCCTTCCTTTTTCTTTCGTTTCTTTTTTTTTTTTTTTTT
LOOKALIKE	76.47	16.mismatches	NotInRM	YesInNUMT	Y	-	13288067	13288127	trnaMT_GlyTCC_MT_+_9991_10058	AGATGTAGTATGACTATTCTTGTATGTTTCTATTTATTGATGAGGATCTT	ACTCTTTTAGTATAAATAGTACCATGATTTCCAAAGTTTCGATAGCATCCGAAAAACAGTA	ATTCACCTAACATTAACCCTAGTAATCAACACCCTATTAGCCCTGTTACT
LOOKALIKE	76.47	16.mismatches	NotInRM	YesInNUMT	2	+	95567351	95567411	trnaMT_GlyTCC_MT_+_9991_10058	AGATGTAGTATGACTATTCTTGTATGTTTCTATTTATTGATGAGGATCTT	ACTCTTTTAGTATAAATAGTACCATGATTTCCAAAGTTTCGATAGCATCCGAAAAACAGTA	ATTCACCTAACATTAACCCTAGTAATCAACACTCTATTAGCCCTGTTACT
LOOKALIKE	76.47	16.mismatches	NotInRM	YesInNUMT	1	-	142790521	142790581	trnaMT_GlyTCC_MT_+_9991_10058	AGATGTAGTATGACTATTCTTGTATGTTTCTATTTATTGATGAGGATCTT	ACTCTTTTAGTGTAAATAGTACCATGATTTCCAAAGTTTTGATAGCATCCGAAAAACAGTA	ATTCACCTAACATTAACCCTAGTAATCAACACCCTATTAGCCCTGTTACT
LOOKALIKE	76.39	17.mismatches	YesInRM	NoInNUMT	7	+	149265736	149265806	trna18_CysGCA_7_-_149310156_149310227	GGTGTGACTGTACAAGTCAAAGACATTAATTGAACCCCACAATAGCAGGA	GGGGGCATAGCTCAGGGGTGGGGTGTTAGACTACAAACCAAGAGGCCACCACTTCGATTCCAGATACCCCC	TCCGCATTTTCTATTTTGACATTTGTAGAAAGTAAAAAGTTTTGTTTTCA
LOOKALIKE	76.12	18.mismatches	NotInRM	YesInNUMT	8	+	104098824	104098886	trnaMT_IleGAT_MT_+_4263_4331	TGACACATCTCAGTACCTATTTTACTACTGCATATTCCACCACACACATA	AGAAATTTGTCTGATAAAATAGTTAAAGAGAGTAAATGATAGAGATTTAAGTCCTCTTATTTC	CAGAATGTTACGAATTGAACCTACTCTAAAGAATTCAAAAATCAGCTGGG
LOOKALIKE	76.06	19.mismatches	YesInRM	NoInNUMT	6	+	27711535	27711605	trna98_ValCAC_1_-_149298555_149298627	TATAAGGAAAGGGAAAAAGCGCCGCAAATATGACAATGGTTGTTACAGTA	GTTTCTCTAGAGTAGTAGTTCTCACGTTCACTTCACCCTGGAAGGACCCTCCGTCTGAAACTGGGCGGAAA	TACCTCCCAGATTCTTCCCACTCCCCTCTCTATTTCAGCTTGGGTAACTT
LOOKALIKE	76.06	17.mismatches	YesInRM	NoInNUMT	X	+	108806346	108806415	trna14_GluTTC_14_-_32236816_32236886	CCCATGCAGGATTTACCTCCCCCCACCCACCCCCCAAAAAAAAACACTTT	ACCCTATGGTCTAGGGCTGGGATTTGATGCTCTCACTGCCAGGGCCCAGGTTCGATTCCCAGTCAAGGAA	TCAGTCTCTGCTGATGTAAGCCCTTAAACGCAGGAAAAGAAACATTTATT
LOOKALIKE	75.71	19.mismatches	YesInRM	NoInNUMT	7	-	149095391	149095460	trna21_CysGCA_7_-_149112229_149112300	TGGGACTGCAGCCTTGAAAGGCGCTAATGAGAGGAGCCTGCCACTGTAGA	GGGTATAGCTTGGTGGAAGAGCCTCTGCCTACACGCCAAGAGGTTCCTGCTTCAAGTCCAGGTGTCTCCT	ATGGTTTACGTTTTTATCCAGCAAGAGTATTTTGTTTTCTTCCTCTCCCA
LOOKALIKE	75.71	18.mismatches	YesInRM	NoInNUMT	X	-	42668304	42668373	trna14_GluTTC_14_-_32236816_32236886	TAACTGCCTGCTTTGAATTCCGCGGTGGAGTTACATAAAAAGCACTCCAG	CCTGTAATCTAGTGGCTAGGATTCCAATCTTTCACTGCTGTGGCCTGGGTTTCAATTCTCTGTCAGGGAA	TCAGTCTCTTGGAGATGTAAATCTTTTAAGTTGGGAGAAAAAAAAAAAAC
LOOKALIKE	75.36	19.mismatches	YesInRM	NoInNUMT	X	+	146958983	146959051	trna14_GluTTC_14_-_32236816_32236886	ACTGCCTGCTTTGGGTTCCCTGTGGGATTTACACAGAACGGGCATTCCAT	CCTATGGTCTAGTGGCTAGGATTTGGCACTTTTACTGCTTTTGCCCTGGTTTAATTCCCAATCAGGAAA	CCATTCCCTGCTGATGTAAGTCTTTTAAATCAGGAGAAACATTTACTTAA
LOOKALIKE	75.36	19.mismatches	YesInRM	NoInNUMT	4	-	130805211	130805277	trna14_GluTTC_14_-_32236816_32236886	TTTCCTTTCGCTAGACCTGCATAAGACTTGGCCCCCAAAGGCCACTCCAC	CCTGTAATCTAGTGGTTAGGGTTTGGTACTTCCAACACTGTGGCCGAGGTTCAATTCTCAGTCAGGG	GATCAGTCCCCTGGAGATCTAAATTCTTTAACTCAAAAGGAAAAGAAGTG
LOOKALIKE	75.36	17.mismatches	NotInRM	YesInNUMT	X	-	3977766	3977834	trnaMT_HisGTG_MT_+_12138_12206	CCTCCTCTTCCTGTCACTAAACCCCAAAATTATTTTGGGGTTCATATAAT	GTAGATATAATTTAACCAAAACATTGGCTTGTAAACCTAATAATAGAAGCCCACAACTTCTTATTAACC	CAGAAAGTATGCAAGAACTGCTCATTCATGCCCCCATATTTAACAATCTG
LOOKALIKE	75.36	17.mismatches	NotInRM	YesInNUMT	2	-	202077941	202078008	trnaMT_HisGTG_MT_+_12138_12206	AATTCTCTTACTATCTCTAAATCCTAAAATTATTATAGGACTTATACCTT	GTAAATATAGTTTAATCAAAATGTTAGATTGTGGTCTAATAATAGAAGTCCGCAACTTCTTATTTACC	GATAAAGTTTGCAAGAACTGCTAACTCATGCCTCCATGCCTAACAACATA
LOOKALIKE	75.34	19.mismatches	NotInRM	NoInNUMT	2	+	20990958	20991029	trna21_GlnCTG_16_+_71724890_71724963	AATTTCACTGATTTCTACTCCATTTTTATATCTTTCAGTTTGCTAGATAA	GCAGTGTAGTAAAGTGGTTAAGAGCATAGACTCTGAAGCCAGACTACCTGGGTTGGAATCTTGGCTTTGCCA	CTTACCAACTGTGTGAGCTTTGGCCAAGCTATTTAACCTCCCTCTGCCTT
LOOKALIKE	75	19.mismatches	NotInRM	NoInNUMT	7	-	123819396	123819464	trna11_SupCTA_14_-_78700838_78700910	TGTAAGAGTTCAAAAATAAAATTTTAGAAGTCAAAGTGTTTGTTGAGATA	GGTGGCATAATGTGGTTAGAAGCATGATCTCTAGAGCCATGTACTCCTGGATTCAACTCACAGCTCTGC	CACTTAATGGCTGTGTAAGCTTGGGAAAATTATGCCTCAGTGCCTCATTT
LOOKALIKE	75	18.mismatches	NotInRM	YesInNUMT	11	-	87525530	87525593	trnaMT_ThrTGT_MT_+_15888_15953	AAAAAAAAAAAGAAAAAGAAAAAGAAAATAAGCTACTTAAATGAAACTGC	CCTTGTAGTATAATTCAATGCTCTGGTCTTGTAAACCAGAAATGAAGAATTCCTCCCCAGGACA	ACTCAGGGAAAAAGCATTCCTGCTTCACCATCAACACCCAAAGCTGAAAT
LOOKALIKE	75	18.mismatches	NotInRM	NoInNUMT	10	-	113815578	113815648	trna5_SupTTA_4_-_7325838_7325909	CTGAGGCCATGCTGTGCAGAACGCTCTCTTGTTGACCTCAAGTTTCTGCA	GGCAACATGGCAAAGTGGTTAGAGAATGGCTTCTAGAACCAGACTGCCTGTATTGGACACCTGGCCCTGCC	CCTTAGAGCTGTGCCATTTGAACAAAGTTACTTCATCTGTCTATCCCTCA
LOOKALIKE	74.65	18.mismatches	NotInRM	YesInNUMT	10	+	49032828	49032898	trnaMT_PheGAA_MT_+_577_647	CCTGACATCCCCCTAGTATTTCAAAATACCACTCAAATGTTTTTCACCCA	GTTAATGTAGCTTAATTATTTAAAGCAAGGCACTGAAAATGCCTAGATGGGTCCGCACAACCCGGTAAACA	TAGAAGTTTGGTCCTGGCCTGTTTTTTGAATTCTTAGTAAAAAATTACAC
LOOKALIKE	74.65	18.mismatches	NotInRM	YesInNUMT	10	+	47323877	47323947	trnaMT_PheGAA_MT_+_577_647	CCTGACATCCCCCTAGTATTTCAAAATACCACTCAAATGTTTTTCACCCA	GTTAATGTAGCTTAATTATTTAAAGCAAGGCACTGAAAATGCCTAGATGGGTCCGCACAACCCGGTAAACA	TAGAAGTTTGGTCCTGGCCTGTTTTTTGAATTCTTAGTAAAAAATTACAC
LOOKALIKE	74.65	18.mismatches	NotInRM	YesInNUMT	10	+	46843072	46843142	trnaMT_PheGAA_MT_+_577_647	CCTGACATCCCCCTAGTATTTCAAAATACCACTCAAATGTTTTTCACCCA	GTTAATGTAGCTTAATTATTTAAAGCAAGGCACTGAAAATGCCTAGATGGGTCCGCACAACCCGGTAAACA	TAGAAGTTTGGTCCTGGCCTGTTTTTTGAATTCTTAGTAAAAAATTACAC
LOOKALIKE	74.36	20.mismatches	NotInRM	NoInNUMT	3	+	194319143	194319216	trna20_LeuCAG_5_-_159392041_159392118	GGATAATAAACATGCTCCTGCACACCTTCCCGGGTACCAGTCTCTGCCGA	GGCAGTGGAGTGCAGTGGTTAATAAAGAGAGGCTTCAGAGCAGACAGAACTGGGTTCAAACCCCAGCCCTGCCA	CTTCTTCTTATCACCATTATTATGTTTTCTTAGGTAAGTGACTTAAACTT
LOOKALIKE	74.29	20.mismatches	YesInRM	NoInNUMT	10	+	96142214	96142283	trna24_GluCTC_2_-_96217194_96217265	ACTGCCTGCTTGTGATCTCTTGTGGGATTAACAATGGCAGGGCTGCTCCG	CCTTGTAGTCTAATAGTTAAAATTCCACAGGTTCACTGCCATGGCCTAGGTTTAATTCCTAGTCAGGGAA	TCAGTCTCTTTTGGTTTGAAATTTGTGTGAATTTTGACTTTTTGAGGAAC
LOOKALIKE	73.97	17.mismatches	YesInRM	NoInNUMT	X	-	94874890	94874960	trna14_GluTTC_14_-_32236816_32236886	TTGGATGTCCTGCAAGACTGATTTTAAAAAGCAAGCAAGAAAAGCACTCC	ACCTTGTTATCTAGTGTCTAGGATTTGATGCTTTCATTGCCATGGCCTGAGTTTAATTCCTGGTAAGAGAA	CTGTTTACTTTTGGTTTGACATTTGTGTGACTTCACTTTTTAGGATATTG
LOOKALIKE	73.97	17.mismatches	YesInRM	NoInNUMT	1	+	49736704	49736774	trna14_GluTTC_14_-_32236816_32236886	CAAACTGCCAGCTGTGGGTTTCCTATGGGATTCGCAATGAAGGCTACTCC	ACCTTGTAGTCTAGTAGTTAAAATTCCACACTTTCACTGCCATGGCCTAGGTTCAATTCTTAGTCAGAGAA	CTAGTCTCTTTCAGTTGATATTTATGTAACTTTTTATTTTTGAAGGTAAC
LOOKALIKE	73.91	20.mismatches	NotInRM	YesInNUMT	1	-	94387543	94387611	trnaMT_LeuTAG_MT_+_12266_12336	AAGCAAAAACTACTAACTCATGCCTCCATGTAGAATAATATTGTTTTTCA	ACTTTTAAAGCATAGAAATAATCCGCTGGAGTTAGGAGCTAAAAAAATGAGTGTAACTCCAAATAAAAG	CAATAAATTTGTTCTCTTCTTCTATCATAACTTCACTTACCATCTTAATT
LOOKALIKE	73.53	19.mismatches	NotInRM	NoInNUMT	11	-	27953432	27953499	trna64_GluTTC_1_-_172157539_172157607	AAAATTAGCTGCTGTAGGCTCCTGGGAAGGGCAATGGAAACTGCCCAGTG	CTGTGGCTCAGTGGTTAAGACTTCACCATTTTATAGTGGCAGCCTGGGTTCAATTCCTGGCTTAGAGA	ATAACTCCTTTCCTATTTGATATCTGTTTGACCCTTACCATTTGATGATT
LOOKALIKE	73.13	20.mismatches	YesInRM	NoInNUMT	8	-	69077205	69077271	trna64_GluTTC_1_-_172157539_172157607	AGATTTAAAAACCAAAAAAAAAAAAGGCAAAAGTAAGAAAGCCTTGTACT	CTGTGGTCTAGTGGCTATGATTTTGTGCTTTTACCACCAGGGCCTGGGTTTTACTCCTGATTAGGGA	ATTAGCTCCTTTTGGTTTAATATTTTTGTGACTTTTGACTTTGCTACTCA
LOOKALIKE	72.97	20.mismatches	NotInRM	NoInNUMT	14	+	30830073	30830142	trna21_GlnCTG_16_+_71724890_71724963	AAATCCAAAAAATATTAAAGCAACAAATATATAGACAAAAACTGAAGAAA	CAGTTTAGCATAGTGGTTAAGACCATGGACCCTGAGGCCAGATGGCCACATTTAAATTCTGGCTCTGTCA	CTTATGACTGTGTGGCATTGGGTGAGTTATTTCATTTCTTTGGGCTTCTG
LOOKALIKE	72.86	21.mismatches	YesInRM	NoInNUMT	22	+	37008072	37008141	trna64_GlnTTG_6_+_28557156_28557227	CCAATGTCAAAACATGGTTGTGAAGATTAAAGAGCATAAATAATGTGGGT	GGTTCCAGGGCTTAATGGTAAGCACTTTAGCTGCAGACTCCAGCAATCCAAGTTCAAGTATCAGTAGGAC	ATTTTATTAGATATAGAATGTAATGCATAAGAGTATAATATCTGGAAGAA
LOOKALIKE	72.86	21.mismatches	YesInRM	NoInNUMT	10	-	35525808	35525876	trna110_GluTTC_1_-_147781030_147781101	AAACTGCCTGCTTTGGAGTCCCTGCAGGATTTGTAGTGGCGGCCACTCCA	CCTTGTGGCCTAGGAGTTAAAATTCTGTGCTTTCACCACTGTGGACTGGATTTGATTCCCAATTAGGGA	GCCACTTCCTTTTGGTTAAAAGGTTCAAAGCCCAAAAATATTGGCTGTTT
LOOKALIKE	72.86	20.mismatches	YesInRM	NoInNUMT	1	+	149235581	149235650	trna3_GluCTC_8_+_59504798_59504868	AAACTGCCTGCTCTGGATCCCTTCCAGGATTCACAATAAAGTCTGCTCTA	CCTTGCAGTTTAGTACTTAAAGTTCTGTGCTTTTGCTGCCATAGCCTGGGTTCAATTTCCAGTCAGGGAA	CCAGTTTATTTTGGCTTGATATTTGTGTGACTTTTGACTTTTTGGAATAC
LOOKALIKE	72.73	20.mismatches	NotInRM	NoInNUMT	20	-	51628557	51628621	trna3_LeuCAA_10_-_34591416_34591483	GTACATTGAAGTATAAATCTGTATGAGTACCTCTCTGAACAGTCATGGGC	CATCGTGTAGTGGTCAAGAACACTGGCTTTGAAACCAGATATCGTGGATCAAATCCCAGCTGTAT	CACTGACTAGCATAAGACCCCGTTTCTCAATTCTCTGTGCTTCCCTTTTC
LOOKALIKE	72.6	18.mismatches	NotInRM	NoInNUMT	4	+	76744043	76744115	trna1_SupTTA_21_+_15926516_15926586	CTTTTCCCTTACTGGTTCCCCCTGAGAAACACAAGTGTACAGCATGGAGA	GGCTGTGTGATGTCATAATTAAGAGTGTAGATTCTGAGAACAGACTGCCTGAGTTCAAATCCTTACTCTGCCA	TTTTCCAGCTGTGTGGCTTTGGGCAAGTTATTTAACCTCTCTGTGCCTCA
LOOKALIKE	72.6	15.mismatches	NotInRM	NoInNUMT	8	+	97076924	97076994	trna1_SupCTA_3_+_13833886_13833953	AAAGTTGAAAAATGAAGCACCAAGTTGGTATATTATTCCTTTGTGTGCAA	GGCAGCCTAGCATAGAGGCTAAAGACCCTGCTTCACAGCCACACTGCCTGGGTTCAAATGCCATCTCTGCC	ACTTACTAGGACCTTGAAAAATAACATGACCTCTTCGTAAAATAGTTTTC
LOOKALIKE	72.22	19.mismatches	YesInRM	NoInNUMT	11	-	107127367	107127436	trna14_GluTTC_14_-_32236816_32236886	AAACTGATTACTTAAGCTGCCCTGAGGGAATAACAATAAAAGCCACTCTG	CCTTGTGGTCTAATAGTTAAATTTCTGTGATTTCACTGCCATGGCCTGCATTTGATTCCCAGTCAGGAAA	TCCTTTTGGTTTGATATTTGTGTGACTTTTTGCCATTTATTGATCCTTTT
LOOKALIKE	72	18.mismatches	NotInRM	NoInNUMT	9	-	115363287	115363359	trna21_GlnCTG_5_-_151248074_151248145	CCATTTTCCAATTCTTATCTTAGCTGACCCCTTTCAGGGTACCTGACACA	GGTAGCATAGCCAATGGTTAAAGGTTCCAGCTCTGCCAACAAGAATGCCTGGGTTCAACTTCCAGCTCTGCCA	CTTAATGAGCTATGTGAAATCTGTGAAAGTGCTGTAAACTAAGCCTTGGT
LOOKALIKE	71.62	21.mismatches	NotInRM	NoInNUMT	6	+	140354504	140354576	trna21_GlnCTG_16_+_71724890_71724963	ATAACTTATTTTACTTAGGAAAAGATTAATAGGGCTTCATCATACTGAGA	GGCAGTAAAATGTAGTAGCTACGAGTATAAGCTCTGAGGCCAGAATGTATCAATTAGAATTCTGGTTCTGTCA	CTTATTGACTAAATGACAAGTCACTTAACCTCTCTGTGTCTCAGTATTCC
LOOKALIKE	71.43	22.mismatches	NotInRM	NoInNUMT	19	+	2437394	2437451	trna11_GluTTC_15_-_26327381_26327452	GCCCTGTGGGAGGCTGGACGGTGGCACCCAGAAGATGCACCTGACGCCTG	CCTCATGGTCTAGCAGTTAGGATCCCAGGCGGCCAGGGTTCAGCTCTCAGGGTGGGAA	CACCAAGCTTTTAGAAAGGCAAGAAATCAAAATAGACCTTCCTTGACACT
LOOKALIKE	71.01	22.mismatches	YesInRM	NoInNUMT	15	-	71727549	71727617	trna14_GluTTC_14_-_32236816_32236886	AAACTGTCTGCTTTGGAGCCTTTGAGGAATTTGCAAAAAAGACACTCTGG	CCTGTAGTTTAGTGACTAGGATTCTGAACTTTCTCTGCTCTGTCTGGGGTTGGTTTCCCAGTCAGAGAA	CCAGTCCCTTGGAGATATAAATCCTTTAACTAAGAAGAAAAAAAAAATGA
LOOKALIKE	70.83	22.mismatches	NotInRM	NoInNUMT	X	+	46501158	46501229	trna28_GlnTTG_2_-_45937441_45937513	GCCAGGAAACTGAAATTCTAACCTTCCCAAATTTTATAACTCTTCTTACA	GGCAGTATAGCACAGTGGTTAAGAGTGTGGACTCTGTGGTATGAGTGCCTAGGTTCAAATCCTAGCTTGTCC	ACTTAAAGCTCTGTGACCTTGGGCAAATTACTGCTTTGTGCCTCAGTTTC
LOOKALIKE	70.67	16.mismatches	YesInRM	NoInNUMT	2	+	120288527	120288601	trna6_GluTTC_2_+_75124046_75124114	GCAAGATTTGCCAAAAGAAAAAAGAAAATAAGTAAATAAAAGCACTCCAT	CCTGTGGTCTAGTGGCAAGGATCTGGAATCTGGAGCTCTCACTGCTACGGCCGATGTTCAATTCCTGGTGAGGGA	ACCAGTTCCTTTTGGTTTGATGTTTGCATGACTTTTGACTTTTAGGGATA
LOOKALIKE	70	22.mismatches	NotInRM	YesInNUMT	22	+	36573880	36573949	trnaMT_PheGAA_MT_+_577_647	GTACTTCAACCCTTCATTTTGTAACAGAGAGAAAATTGTCTAGATCCGAA	TTAATGTAGCTTATGATATTAAAACAAGGCACTGAAAATGCCTAGGTTAGTTCATGTAACTCCATAAACA	CAAAGGCATAGTTCTGGTCTTTTTATTGGGTTTTAATAAGATTACACATG
LOOKALIKE	69.86	23.mismatches	NotInRM	NoInNUMT	X	-	135591914	135591986	trna21_GlnCTG_16_+_71724890_71724963	AGCACAATGTCCTTGGAAATGTTTCTGCTGACATCCCTGTCTAATGAGAA	GCAGGACAGTATAATTGTTAAGAGTGTAAACTCTGAAGTCATATTGCCCTGGGATTAAATCCTGGCTCTGTCA	GTTACCAAATGAACAACCTTGAGCCAGGTGTTCAATTTCTAAAGTGTTAG
LOOKALIKE	100	0.mismatches	NotInRM	YesInNUMT	1	+	568843	568912	trnaMT_LysTTT_MT_+_8294_8363	AAATAGGGCCCGTATTTACCCTATAGCACCCCCTCTACCCCCTCTAGAGC	CCACTGTAAAGCTAACTTAGCATTAACCTTTTAAGTTAAAGATTAAGAGAACCAACACCTCTTTACAGTG	AAATGCCCCAACTAAATACTACCGTATGACCCACCATAATTACCCCCATA
LOOKALIKE	100	0.mismatches	NotInRM	YesInNUMT	1	+	566062	566129	trnaMT_TrpTCA_MT_+_5512_5579	CCTTACCACACTGCTCCTACCTATCTCCCCTTTTATGCTAATAATCTTAT	AGAAATTTAGGTTAAATACAGACCAAGAGCCTTCAAAGCCCTCAGTAAGTTGCAATACTTAATTTCTG	CAACAGCTAAGGACTGCAAAACCCCACTCTGCATCAACTGAACGCAAATC
KnowntRNAgene	100	0.mismatches	YesInRM	YesInNUMT	X	-	55207755	55207829	trna2_LeuTAA_X_-_55207755_55207829	GCTATCTCAATCTAACAAATCATCACATACCCTACCCAAGAACAGGGTTT	GTTAAGATGGCAGAGCCCGGCAATTGCATAAGACTTAAAACTTTATAATCAGAGGTTCAACTCCTCTCATTAACA	ATATACCTATAATTAACCTTCTCCTACTTATTATCCCTACTTTCATCGCT
KnowntRNAgene	100	0.mismatches	YesInRM	YesInNUMT	9	-	5095085	5095156	trna8_GlnTTG_9_-_5095085_5095156	CAACATTTTCAGGAGAATGGGCCCAATAGCTTATTTAGCTGAACTTACTT	TAGGATATGGTTTAATAGGTAGCATGGAGAATTTTGGAGTCTCAGGGATAGGTTCAATTCCTATAGTTCCAG	AAATAAGAGGATTTTAACCTCTCTTGTTTACTCTATCAAAGTAATTCTTT
KnowntRNAgene	100	0.mismatches	YesInRM	YesInNUMT	8	-	47740038	47740112	trna13_LeuTAA_8_-_47740038_47740112	GTTATCTCAGTCTAACAACTCACCACACACCCTGCTCAAAAACAGGGTTT	GTTAAGATGGCATAGCCCAGCAATTGCATAAAACTTAAGACTTTATAATTAGAAGTTCAACACCTCTTCTTAACA	ATATGCCTATAATTAAACTTCTACTAATTATTCCCACTCTAATCACTATA
KnowntRNAgene	100	0.mismatches	YesInRM	YesInNUMT	8	-	32872646	32872717	trna14_GlnTTG_8_-_32872646_32872717	CCAACATTTTTGGGGTATGGGCCCAACAGCTTATTTAGCTGACCTTACTC	TAGTACATAGTGTAATAGGTAGCACAGATAATTTTGGATTCTCAGGGGTAGGTTCAATTCTTATAGTTCTAG	AAATAAGAGGATTTTAACCTCTATTGTAGTTCTAGAAATGAGAGATTTTA
KnowntRNAgene	100	0.mismatches	YesInRM	YesInNUMT	6	-	156869046	156869120	trna86_ValTAC_6_-_156869046_156869120	GTATCATCTCAATTTACCACCGTACCCACACTTACTCAAGAACAGAGTCT	GTTAAGACGGCAGAGCCCGGCAATTGCGTAAAATTTACAACTTTATGGGCAGAGGTTCAATTCCTCTTCTTAACA	ACGTGCCCATAGCCAACCTCCTACTTCTTATTGTACCTATTCTAATTGCC
KnowntRNAgene	100	0.mismatches	YesInRM	YesInNUMT	4	-	156384978	156385052	trna2_LeuTAA_4_-_156384978_156385052	GCTATCTCAATCTAACAAACCATCACACACCCTACCCAGGAACAGGGTTT	GTTAAGATGGCAGAGCCTGGTAATTGCATAAAACTTAAAATTTTATAATCAGAGGTTCAACTCCTCTTCTTAACA	ATATGGCTATAATTAACCTTCTCCTACTTATTATCCCCACTCTTATTGCT
KnowntRNAgene	100	0.mismatches	YesInRM	YesInNUMT	3	-	106620878	106620949	trna9_GlnTTG_3_-_106620878_106620949	GCAACATTTTCGGGGTAGGGGCCCAATAGCTTGTTTAGCTGACCTTAGTA	TAGGATGTGGTGTATTAGGTAGCACAGAGAATTTTGGATTCTCAGGGGTAGGTTCGATTCCTATAATTCTAC	AAATAAGAGGACTTAAACCTCTATAATTTAGTCTATCAAAGTAACTCTTT
KnowntRNAgene	100	0.mismatches	YesInRM	YesInNUMT	20	-	55933428	55933502	trna4_LeuTAA_20_-_55933428_55933502	GCCATCCCAGTCTCTTAAATCATCACACATCCTACCCAAGAACAGGGTTT	GTTAAGATGGCAGAGCCCAGCGATTGCATAAAACTTAACACTTTATAATCAGAGGTTCAACTCCTCTTCTTAACA	ACATGCCTGTAATTAACCTCCTCCTGCTCATTATCCCCACTCTTATCGCG
KnowntRNAgene	100	0.mismatches	YesInRM	YesInNUMT	2	-	131033024	131033093	trna21_SerTGA_2_-_131033024_131033093	TATAACTTAACTTTGACAAAGTTATGAAATAATTTCACTAATATCTTATT	GAGAAGGTCACAGAGGTTATGGGATTGGCTTGAAACCAGTCTGTGGGGGGTTCGATTCCCTCCTTTTTCA	CTTAGGTCTTCATGTAGGTTGGTTCTTCGAATGTGTGATGGGTTGGTGGA
KnowntRNAgene	100	0.mismatches	YesInRM	YesInNUMT	2	-	131029911	131029982	trna22_GlnTTG_2_-_131029911_131029982	CCAACATTTTTGGGATATGGGCCTGATAGCTTATTTAGCTGACCTTACTT	TAGGACGTGGTGTGATAGGTAGCATGGAGAATTTTGGATTCTCAGGGATGGGTTCAATTCCTATAGTCCTAG	AAATATGAGGATTTCAACCTCTGTTGTTTATTCTGTCAAAGTAATTCTTT
KnowntRNAgene	100	0.mismatches	YesInRM	YesInNUMT	2	-	117782509	117782580	trna23_GlnTTG_2_-_117782509_117782580	CCAACATTTTCAGGGTATGGGTCTGATGGTTTATTTAGGTGACCTTACTC	TAGGACATGGTGTAATAGGTAGAATGGAGAATTTTGAATTCTCAGGGGTAGGTTCAATTCCTATAGTTCTAG	AAATAAGAGGAATTTAATCTCTATTATTTACTCTATCAAAGTAATTCTTT
KnowntRNAgene	100	0.mismatches	YesInRM	YesInNUMT	2	+	117781417	117781491	trna9_LeuTAA_2_+_117781417_117781491	GCTCTCTCATTCTAACAAATCATCACACACACTATTCAAGAACAAGGTTT	GTTAAGATGGCAGAGCCCAGCAATTGCATAAATCTTAAAACTTTATAATCAGAGGTTCGACTCCTCTTCTTAACA	ACATGCCTATAACTAACCTTCTCCTACTCATTATCCCCACTCTTATTGCT
KnowntRNAgene	100	0.mismatches	YesInRM	YesInNUMT	17	-	22028179	22028247	trna32_SerTGA_17_-_22028179_22028247	TGTAACTTAACTTTGACGAAGTTATGAAATAGTTTTCCTAATATCTTGTT	GAAAAAGTCATAGGGGTTATGAGGCTGGCTTGAAACCAGCCTTAGGAGGTTCAATTCCTTCCTTTTTTG	TCTAGGTTTTATGTAGACTGGTTCTTTAAATGTATGGTAGGGTGGAGGGC
KnowntRNAgene	100	0.mismatches	YesInRM	YesInNUMT	17	-	19506587	19506658	trna33_GlnTTG_17_-_19506587_19506658	CCAACATTTTTGGGGTATGGGCCCGATAGCTTATTTAGCTGACCTTACTT	TAGGATGTGGTGTAATAGGTGGCATGGAGAATTTTGGATTATCAGGGGTAGGTTCAATTCCTATAGTTCTAG	AAATAAGAGGATTTTAACCTCTATTATTTACTCTATCAAAGTAATTCTTT
KnowntRNAgene	100	0.mismatches	YesInRM	YesInNUMT	13	-	36639747	36639818	trna6_GlnTTG_13_-_36639747_36639818	ATGAGTCTTTCCTTTGCTTAGTCACCTTTAGTCTCTAGCTGACCTTATTT	TAGGATGTGGTGTGACAGGTAGCATGGAGAATTTTGGATTCTCAGGGTTAGGTTCAATTCCTATAGTTCTAG	AGATAAGAGGGTTTAAACCTCTACTATTTACTCTATCAAAGTAATTCTTT
KnowntRNAgene	100	0.mismatches	YesInRM	YesInNUMT	10	-	20036608	20036682	trna5_GlnCTG_10_-_20036608_20036682	ACCTACATTTGTGAGGTATGGGCCCGATAGCTTATTTAGCTGACCTTGCT	CTAGGACGTGGTGTAATAGGTAGCACAGAGAATTCTGGATTCTCAGGGGTAGGTTCAATTCCTATAGAACCTAGG	AATTATTTCAAATCCTAGAAATAAGAGCATTTTAACCTCTATTGTTTACT
KnowntRNAgene	100	0.mismatches	YesInRM	YesInNUMT	1	-	238106956	238107030	trna60_LeuTAA_1_-_238106956_238107030	ATTATCTCAATCTAACAAATCATCACACACCCTACCCAAGAACAGGGTTT	GTTAAGATGGCAGAGCCCAGCAATTGCATAAAACTTAAAACTTTACAATCAGAGGTTCAACTCCTCTTCTTAACA	ATATGCCTATAATTAACCTTCTCCTACTTATTATTCCCACCCTAATCGCT
KnowntRNAgene	100	0.mismatches	YesInRM	NoInNUMT	X	-	51306112	51306183	trna3_GluCTC_X_-_51306112_51306183	TCTTTTCCAGCTAGGGAGTCCAGCTTCATCCAACAGCAATTAAGCTTCTC	TCCCTGGTGTTCCGGTGGTTAGGATTTGGCATTCTCACTGTTGTGGTGCGGATTCAATCCTGGCTTAGGGTA	TGAGTCCTTTCTGGTTTTATATCTGCATGACCTTTTGCTATTTGTTGATT
KnowntRNAgene	100	0.mismatches	YesInRM	NoInNUMT	X	-	3833271	3833344	trna5_IleGAT_X_-_3833271_3833344	CGCGAACGTGGAGCCCTTTTATACGCTCCAGGGGCACTGTGCCGTCGGGC	GGCCGGTTAGCTCAGTTGGTAAGAGCGTGGTGCTGATAACACCAAGGTCGCGGGCTCGACTCCCGCACCGGCCA	CGGCGTTAGCTTTTTTTTTTTTTTTTCCCCGCCGCCACCCCGCCATGAAC
KnowntRNAgene	100	0.mismatches	YesInRM	NoInNUMT	X	-	3794842	3794915	trna6_IleGAT_X_-_3794842_3794915	CGCGAACGTGGAGCCCTTTTATACGCTCCAGGGGCACTGTGCCGTCGGGC	GGCCGGTTAGCTCAGTTGGTAAGAGCGTGGTGCTGATAACACCAAGGTCGCGGGCTCGACTCCCGCACCGGCCA	CGGCGTTAGCTTTTTTTTTTTTTTTTCCCCGCCGCCACCCCGCCATGAAC
KnowntRNAgene	100	0.mismatches	YesInRM	NoInNUMT	X	-	3756418	3756491	trna7_IleGAT_X_-_3756418_3756491	CGCGAACGTGGAGCCCTTTTATACGCTCCAGGGGCACTGTGCCGTCAGGC	GGCCGGTTAGCTCAGTTGGTAAGAGCGTGGTGCTGATAACACCAAGGTCGCGGGCTCGACTCCCGCACCGGCCA	CGGCGTTAGCTTTTTTTTTTTTTTTCCCGCCGCCACCCCGCCATGAACTC
KnowntRNAgene	100	0.mismatches	YesInRM	NoInNUMT	X	-	18693029	18693101	trna4_ValTAC_X_-_18693029_18693101	AACTGCTGTGAGTCTATGAATAAAGTCCCAACAATATTCTTCCTCGTAGA	GGTTCCATAGTGTAGTGGTTATCACGTCTGCTTTACACGCAGAAGGTCCTGGGTTCGAGCCCCAGTGGAACCA	TAGCCGTAAGGCGGCTGTTTTTGCTTTTATAGGGTTTCGTTGTTTGGGTT
KnowntRNAgene	100	0.mismatches	YesInRM	NoInNUMT	X	+	55206666	55206737	trna1_GlnTTG_X_+_55206666_55206737	CCAACATTTTCGGAGTATGGGCCCGATAGCTTATTTAGCTGACCTTACTC	TAGGACATGGTGTGATAGGTAGCATGGAGAATTTTGGATTCTCAGGGGTAGGTTCAATTCCTACAGTTCTAG	AAATAAGAGGATTTTAACCTCTGTTGTTTACTCTATCAAAGTAGTTCTTT
KnowntRNAgene	100	0.mismatches	YesInRM	NoInNUMT	MT	-	7446	7514	trnaMT_SerTGA_MT_-_7446_7514	TATAATTTAACTTTGACAAAGTTATGAAATGGTTTTTCTAATACCTTTTT	GAAAAAGTCATGGAGGCCATGGGGTTGGCTTGAAACCAGCTTTGGGGGGTTCGATTCCTTCCTTTTTTG	TCTAGATTTTATGTATACGGGTTCTTCGAATGTGTGGTAGGGTGGGGGGC
KnowntRNAgene	100	0.mismatches	YesInRM	NoInNUMT	MT	-	4329	4400	trnaMT_GlnTTG_MT_-_4329_4400	CCAACATTTTCGGGGTATGGGCCCGATAGCTTATTTAGCTGACCTTACTT	TAGGATGGGGTGTGATAGGTGGCACGGAGAATTTTGGATTCTCAGGGATGGGTTCGATTCTCATAGTCCTAG	AAATAAGGGGGTTTAAGCTCCTATTATTTACTCTATCAAAGTAACTCTTT
KnowntRNAgene	100	0.mismatches	YesInRM	NoInNUMT	MT	+	3230	3304	trnaMT_LeuTAA_MT_+_3230_3304	ATATCATCTCAACTTAGTATTATACCCACACCCACCCAAGAACAGGGTTT	GTTAAGATGGCAGAGCCCGGTAATCGCATAAAACTTAAAACTTTACAGTCAGAGGTTCAATTCCTCTTCTTAACA	ACATACCCATGGCCAACCTCCTACTCCTCATTGTACCCATTCTAATCGCA
KnowntRNAgene	100	0.mismatches	YesInRM	NoInNUMT	9	-	77517990	77518061	trna6_AspGTC_9_-_77517990_77518061	GAGATTCCATCTCAAAAAAGAAAAAAAAAAAAAAAAAGAAAAAAAGGCGG	TCCTCGTTAGTATGGTGGTGAGTATCCCTGCCTGTCACGCGGGAGACCGGGGTTCGATTCCCCAACGGGGAG	GCTAATAATGTTTGGCCAGGTACGGTGGCTCACGCCTGTAATCCCAGCAC
KnowntRNAgene	100	0.mismatches	YesInRM	NoInNUMT	9	-	14433938	14434009	trna7_HisGTG_9_-_14433938_14434009	TATTGCAATAGCTCTTAGAGAAAGCTTAGTGCTCAGCTCTTCAGTAGCTT	GCCGTGATCGTATAGTGGTTAGTACTCTGCGTTGTGGCCGCAGCAACCTCGGTTCGAATCCGAGTCACGGCA	GGAGGGGAGAAGGTTTTTGGAAGAGAACGAGGCTGATCCCAAGCTGTATT
KnowntRNAgene	100	0.mismatches	YesInRM	NoInNUMT	9	-	131102355	131102445	trna4_ArgTCT_9_-_131102355_131102445	AAGAGGGCGGTTTCAGGCAGAGGTGAGCGGGGCGGCCGGGTTCCGCAGCC	GGCTCTGTGGCGCAATGGATAGCGCATTGGACTTCTAGCTGAGCCTAGTGTGGTCATTCAAAGGTTGTGGGTTCGAGTCCCACCAGAGTCG	AATTTTGATGGCTCCTACTCCCTGACTTTCACCTGCGTGTTTTAAGGACT
KnowntRNAgene	100	0.mismatches	YesInRM	NoInNUMT	9	+	19403996	19404070	trna1_MetCAT_9_+_19403996_19404070	GGTTAACATTGTGGTTTTCCAGTGCAGGTTAGAAAAAGGAGAGAGGGAAC	AGCAGAGTGGTGCAGTGGAAGCATACCTATGGGCCCATAACCCAGAGGTTGATGGATGGAAACCATCCTCTGCTA	GCTTTGTGATCTTGGCTGGGTGTGGCTGCTCACACCTGTAATCCCAGCAC
KnowntRNAgene	100	0.mismatches	YesInRM	NoInNUMT	9	+	112960803	112960875	trna2_ArgTCG_9_+_112960803_112960875	GAGGCCATCCAGGCTCTTGGCATTTTGAACAAAGACTTGGCCAACCAGCT	GGCCGTGTGGCCTAATGGATAAGGCGTCTGACTTCGGATCAAAAGATTGCAGGTTTGAGTTCTGCCACGGTCG	TGGAGGGGTTATATTTTGTTGGGTGCGGTGGCTTATGCCTGTAATCCCAG
KnowntRNAgene	100	0.mismatches	YesInRM	NoInNUMT	8	-	96281885	96281966	trna11_SerAGA_8_-_96281885_96281966	CGCTTATGCAGAGTCTACATGCACTCTCACCGCAAAAATTCACACAGCCA	GTAGTCGTGGCCGAGTGGTTAAGGCGATGGACTAGAAATCCATTGGGGTCTCCCCGCGCAGGTTCGAATCCTGCCGACTACG	GGAATGTCAGCTTTTTGCCGTCAACACTTACTTTTTGTGTTTTAGAGCGT
KnowntRNAgene	100	0.mismatches	YesInRM	NoInNUMT	8	-	66609532	66609619	trna12_TyrGTA_8_-_66609532_66609619	TAGATGAATAGCCAGAGAATAATGCTGAGTTTAAAAAGCCAGTCCTGCCC	TCTTCAATAGCTCAGCTGGTAGAGCGGAGGACTGTAGGTGCACGCCCGTGGCCATTCTTAGGTGCTGGTTTGATTCCGACTTGGAGAG	ACACCTTTGTTTGGCCAGGCGCGGTGGCTCACGCCTGTAATCCCAACACT
KnowntRNAgene	100	0.mismatches	YesInRM	NoInNUMT	8	-	124270725	124270797	trna9_PheGAA_8_-_124270725_124270797	AATTCAGGCTTCTTATATGCACTTGGGAATGCAACATTAATGAGATGTCA	GCCAAAATAGCTCAGCTGGGAGAGTATTAGGTTGAAGATACAAAGTTCCTTGGCTCAATCCAGAGTTTGGGGG	ACTTTGTTTTATCTCAAAAAAGCTGTGTCTCAGTCTCTTTGTGTTCCTAT
KnowntRNAgene	100	0.mismatches	YesInRM	NoInNUMT	8	-	124169470	124169542	trna10_MetCAT_8_-_124169470_124169542	AGACCAGCTGTATAGCCTCAGAATGATCCGTCCGGAAACCCTTACTAGGT	GCCTCGTTAGCGCAGTAGGTAGCGCGTCAGTCTCATAATCTGAAGGTCGTGAGTTCGATCCTCACACGGGGCA	CAATAATTTTGTTTGCTGTCCGTACAACCCCGCCGGAAAGAAGCGTTGTT
KnowntRNAgene	100	0.mismatches	YesInRM	NoInNUMT	8	+	70072340	70072414	trna7_GluCTC_8_+_70072340_70072414	TCCCTATGATCTCTGCCCAATTACACAGTCTAAAGAAGCTGCCTGATGCT	CTCTGGTGGTTTAGTGGCTAGGATTCACCTCTCTCACTGCTGCAGCCCAGGGTTCCATTCCCTGGGAGTCAGATG	GGTATAAAGTTTCAGTTACGGACTTCAAGATCTGCTTGGTTAACACAGCA
KnowntRNAgene	100	0.mismatches	YesInRM	NoInNUMT	8	+	67026424	67026496	trna6_AlaAGC_8_+_67026424_67026496	ATGTTCTGACCCTTCTCTAAAGGAACAGATAATAAGCCGTGCCCAGCCGT	GGGGGATTAGCTCAAATGGTAGAGCGCTCGCTTAGCATGCGAGAGGTAGCGGGATCGATGCCCGCATCCTCCA	GTTTTCCTTCCTGTCCCGTACGGTTTTTCTTTCGATTCTCAGCCCAAACT
KnowntRNAgene	100	0.mismatches	YesInRM	NoInNUMT	8	+	67026223	67026311	trna5_TyrGTA_8_+_67026223_67026311	TGACACAATGTTATGGAGACAAGGCGGCACCCGGGAAGCTGTGCCCGCTC	CCTTCGATAGCTCAGCTGGTAGAGCGGAGGACTGTAGGCGCGCGCCCGTGGCCATCCTTAGGTCGCTGGTTCGATTCCGGCTCGAAGGA	GAGACACCCCCCCCCCCATTATTTTGTTGCTTTGAACCAAAAAAGTCTGT
KnowntRNAgene	100	0.mismatches	YesInRM	NoInNUMT	8	+	67025602	67025694	trna4_TyrGTA_8_+_67025602_67025694	TCCGGTTTTTCTGTGCTGAACCTCAGGGGACGCCGACACACGTACACGTC	CCTTCGATAGCTCAGCTGGTAGAGCGGAGGACTGTAGCTACTTCCTCAGCAGGAGACATCCTTAGGTCGCTGGTTCGATTCCGGCTCGAAGGA	GACAAGTGCGGTTTTTTTCTCCAGCTCCCGATGACTTATGGCACTTTCCT
KnowntRNAgene	100	0.mismatches	YesInRM	NoInNUMT	8	+	59504798	59504868	trna3_GluCTC_8_+_59504798_59504868	TCCTACAAAAAAAACCAGAAACCAGTCGGTTCTATAAAGATGTTTTTCTC	TCCTTGATGTCTAGTGGTTAGGATTTGGTGCTCTCACTGCAGCAGCCTGGGTTCATTTCTCAGTCAGGGAA	CCAAAAAAATGGAAAAAGAAAATAATAAAAGAAAAAAAAAGACGTTTTTC
KnowntRNAgene	100	0.mismatches	YesInRM	NoInNUMT	8	+	18120203	18120272	trna2_LysTTT_8_+_18120203_18120272	TCAAATGCTGGCTTTGGATCCTCTGTGGGATTTACTACAAAGGCACTTGA	TCCTATAGCCCAGTGATTAGGATTCTTTGCTTTTACTACCATGACCTGGGTTCAATACCCAGTCAGGGAA	TCAATCCCTTGGAGGTGTAACTCCTTTAACTCAAAAGAAGAATTGCTTTG
KnowntRNAgene	100	0.mismatches	YesInRM	NoInNUMT	8	+	11793380	11793451	trna1_GluCTC_8_+_11793380_11793451	CCAACCCACTTCTAATTGTGAGCAATCTATTTCCCACAAGGTTCTAGGTC	CCCCTGGTAGTCTAGTGGTTAGGCTTTGCCGCTCTCAGTGCCGCTGCCTGGGTTGGATTCCCAGTCATGTGA	ACCAAGAAATGGAGCAGGAGGAGCTGCAGAATAAGCCCCTCAGACAGTGG
KnowntRNAgene	100	0.mismatches	YesInRM	NoInNUMT	7	-	57253980	57254051	trna26_GlnTTG_7_-_57253980_57254051	CCAACATTTTCGGGGTATGGGCCTGATAGCTTATTTAGCTGACCTTACCT	TAGGACGTGGTGTGATAGGTAGCATGGGGAATTTTGGATTCTCAGGGGTGGGTTCAATTCCTATAGTTCTAG	AAATAAGAGGTTGAAATCCTCTGTTGTTTACTCTATCAAAGTAATTCTTT
KnowntRNAgene	100	0.mismatches	YesInRM	NoInNUMT	7	-	149388272	149388343	trna16_CysGCA_7_-_149388272_149388343	AGCATTGCAACACCATGAAATAATGCCAGCTGGAAAACTTTGTGGCCCAT	GGGGATATAGCTCAGGGGTAGAGCATTTGACTGCAGATCAAGAGGTCCCCGGTTCAAATCCGGGTGCCCCCC	CGCTGGTTTTCTTTCTGCTTCAGAATACTCTATGAACTCGACTATTCTGA
KnowntRNAgene	100	0.mismatches	YesInRM	NoInNUMT	7	-	149344046	149344117	trna17_CysGCA_7_-_149344046_149344117	GGGTGTGGCCATACAGGTTTATAGTGGTTAGTAGAGACAAGTAAGTGGGT	GGGGGTATAGCTTAGGGGTAGAGCATTTGACTGCAGATCAAAAGGTCCCTGGTTCAAATCCAGGTGCCCCTT	CTCTAGTTCACTTTTTTTTTTTCTTTTTGAGATAGAGTCTCACTCTGTTG
KnowntRNAgene	100	0.mismatches	YesInRM	NoInNUMT	7	-	149310156	149310227	trna18_CysGCA_7_-_149310156_149310227	GGGTGTGGCCATACAGGTTTATAGTTCTTATTGGAGACAGGCAATTACAT	GGGGGTATAGCTCAGGGGTAGAGCATTTGACTGCAAATCAAGAGGTCCCTGATTCAAATCCAGGTGCCCCCT	TCCTGTTTTCTTTTGTTGGGGTGATCAGACCCAACACCAGGTCATGGGGG
KnowntRNAgene	100	0.mismatches	YesInRM	NoInNUMT	7	-	149292305	149292376	trna19_CysGCA_7_-_149292305_149292376	GGTGTGGCAACACAGGTGAAATATGCTAAGGAGGAATGTCCACCAGGCAA	GGGGGTATAGCTCACAGGTAGAGCATTTGACTGCAGATCAAGAGGTCCCCGGTTCAAATCCGGTTACTCCCT	GCTGCCACTTACCTGTGGGTTCTCTTTTCCTGATGTTGAGCTTGCTAGTC
KnowntRNAgene	100	0.mismatches	YesInRM	NoInNUMT	7	-	149286164	149286235	trna20_CysGCA_7_-_149286164_149286235	GGATATGGCCATACAGGTTTATAGTAGTTATTAGAGATAGGTAGTCAAAT	GGGGGTATAGCTCAGGGGTAGAGCACTTGACTGCAGATCAAGAGGTCCCTGGTTCAAATCCAGGTGCCCCCT	CCCTGTTTTCACTCACTGAACATGATATGATGTTCTATTCCTAGCCTTTC
KnowntRNAgene	100	0.mismatches	YesInRM	NoInNUMT	7	-	149112229	149112300	trna21_CysGCA_7_-_149112229_149112300	TGCGTGCGGCTGACTACGAAGACGTGAGTGACGCTTTCCTCCCGTGTGAC	GGGGGTATAGCTTAGCGGTAGAGCATTTGACTGCAGATCAAGAGGTCCCCGGTTCAAATCCGGGTGCCCCCT	GAATAGTGGCTTTTAGAGGTTTCTTGGCTCTAGCAAGACCTGCTTCCACA
KnowntRNAgene	100	0.mismatches	YesInRM	NoInNUMT	7	-	149074601	149074672	trna22_CysGCA_7_-_149074601_149074672	GAATGACTGTGATTATTAATACATCTTTATTGAAAGAAGATGAGTACCTT	GGGGGTATAGCTCAGGGGTAGAGCATTTGACTGCAGATCAAGAGGTCCCTGGTTCAAATCCAGGTGCCCCCC	CTTTGTCACTATCCTTTTACACTGGGCAATTATAGAATAGCTCCTTGTTA
KnowntRNAgene	100	0.mismatches	YesInRM	NoInNUMT	7	-	149072850	149072921	trna23_CysGCA_7_-_149072850_149072921	AATGACTGTGATTATTAATATATCTTTATTGAAAGAAGATGAGTACCTTG	GGGGGTATAGTTCAGGGGTAGAGCATTTGACTGCAGATCAAGAGGTCCCTGGTTCAAATCCAGGTGCCCCCT	TTGTCACTACCATTTTACACTGGGCAATTATAGTATAGCTCCTTGTTATC
KnowntRNAgene	100	0.mismatches	YesInRM	NoInNUMT	7	-	149053745	149053820	trna24_TyrGTA_7_-_149053745_149053820	ACCTGTATGTATGTATGGAACTATAAGAAAGTATAAATTATATACTATTC	TCAATTATAGCTCAGTGGTAGAGCATTTAACTGTAGATCAAGAGGTCCCTGGATCAACTCTGGGTGCCCCCTTTAA	AGAATTCATTTTCCTCCTTGAGCCGAACTGACAAAATCGAGTTTTACTTG
KnowntRNAgene	100	0.mismatches	YesInRM	NoInNUMT	7	-	149052766	149052837	trna25_CysGCA_7_-_149052766_149052837	GGTGTGGCTGCACAGGGAAAGGTTGTTAATTGGACCTTACTAATGTAACT	GGGGGTATAGCTCAGGGGTAGAGCATTTGACTGCAGATCAAGAGGTCCCCAGTTCAAATCTGGGTGCCCCCT	AGCATTTTAAACATGAAAGGTGGTAAAGGAGTCCTAGTTTATTTTCCCAT
KnowntRNAgene	100	0.mismatches	YesInRM	NoInNUMT	7	+	99067307	99067378	trna1_TrpCCA_7_+_99067307_99067378	AAAAGAACTCTTTAGGGTCCATCTAAAGCACAAAAAAGTTAGGTTTCCAA	GACCTCGTGGCGCAACGGCAGCGCGTCTGACTCCAGATCAGAAGGTTGCGTGTTCAAATCACGTCGGGGTCA	AACATGTGATCATCCCTTTCTTTAGCCAACAGGAGTTATAGCTTGCCGGT
KnowntRNAgene	100	0.mismatches	YesInRM	NoInNUMT	7	+	149404760	149404831	trna15_CysGCA_7_+_149404760_149404831	GGGCATGACTGCACAGTTAAAAGGTCTTGCTTAGGCTTACACTTCCATCA	GGGGGTATAGCTCAGGGGTAGAGCATTTGACTGCAGATCAAGAGGTCCCTGGTTCAAATCCAGGTGCCCCCT	GCTGTGTTCTTATTTTTACCCTCTGGAGCTGGTGTTGAAGATTCAGCACC
KnowntRNAgene	100	0.mismatches	YesInRM	NoInNUMT	7	+	149361915	149361986	trna14_CysGCA_7_+_149361915_149361986	GGTGTGGTGACACAGGTGAAATATGCTAAGGAGGAATGTCCACCAGGCAA	GGGGGTATAGCTCACAGGTAGAGCATTTGACTGCAGATCAAGAGGTCCCCGGTTCAAATCTGGGTGCCCCCT	GATGCCACTTAGCTGTGGGTTCTCTTTTTCTGATGTTAGGCTTGCTTGTC
KnowntRNAgene	100	0.mismatches	YesInRM	NoInNUMT	7	+	149332778	149332849	trna13_CysGCA_7_+_149332778_149332849	GGTGTGTCGACACATGAAAAGGGTGTTAATTACACCCTCTCCCTGGGCCT	GGGGGTATAGCTCAGGGGTAGAGCATTTGACTGCAGATCAAGAGGTCCCTGGTTCAAATCCAGGTGCCCCCT	ACCCTGTTTCACTTTTAATCACCAAAGTGGGTCCTGGATCACATGCTCCT
KnowntRNAgene	100	0.mismatches	YesInRM	NoInNUMT	7	+	149305467	149305538	trna12_SerAGA_7_+_149305467_149305538	GGTGTGTCGACACATGAAAATGGTGTTAATTACACTGTCCTCCTATGACT	GGGTGTATGGCTCAGGGGTAGAGAATTTGACTAGAGATCAAGAGGTCCCTGGTTCAAATCCAGGTGCCCCCT	ACCCTGTTTTACTTTTAATCACCAAAGTGGGTCCTGGGTCATAAGCTCCA
KnowntRNAgene	100	0.mismatches	YesInRM	NoInNUMT	7	+	149295046	149295117	trna11_CysGCA_7_+_149295046_149295117	GGGTGCGATTACCAACATGAAAAGTGGTTATTAGACACTTATGACAAGCA	GGGCGTATAGCTCAGGGGTAGAGCATTTGACTGCAGATCAAGAGGTCCCCAGTTCAAATCTGGGTGCCCCCT	ACTGCACTTTTTCTATTCATACAAGCTGTTATATTCTTCACAGAAGCTGT
KnowntRNAgene	100	0.mismatches	YesInRM	NoInNUMT	7	+	149281816	149281887	trna10_CysGCA_7_+_149281816_149281887	GCTGTGCTGACACATGAAAAGGGTGTTAATTACACTGTCTACCTATGACT	GGGGGTATAGCTCAGGGGTAGAGCATTTGACTGCAGATCAAGAGGTCTCTGGTTCAAATCCAGGTGCCCCCT	ACACTGTTCTACTTTTTAATCACCAAAGTGGGTCCTGGGTCATAAGCTCC
KnowntRNAgene	100	0.mismatches	YesInRM	NoInNUMT	7	+	149255133	149255205	trna9_TyrGTA_7_+_149255133_149255205	GTGCTCCCACACTGATGAAAGGTATTAACTAGGTAACCTCAGTGTGCCAT	GGGGGTATAGCTCAGGGCTAGAGCTTTTTGACTGTAGAGCAAGAGGTCCCTGGTTCAAATCCAGGTTCTCCCT	TCTGTTAAGTTTAATTTTGGTAGCGAACTTTATCCACATACAGCTTAGAT
KnowntRNAgene	100	0.mismatches	YesInRM	NoInNUMT	7	+	149253802	149253873	trna8_CysGCA_7_+_149253802_149253873	GGGTGCGATTACCAACATGAAAGGTGCTTATTAGACACTTATGACAAGCA	GGGCGTATAGCTCAGGGGTAGAGCATTTGACTGCAGATCAAGAGGTCCCCAGTTCAAATCTGGGTGCCCACT	GCACTTTTTCTATTCATACAAGCTGTTATGTTCTTCACAGAAGCTGTTGG
KnowntRNAgene	100	0.mismatches	YesInRM	NoInNUMT	7	+	149243631	149243702	trna7_CysGCA_7_+_149243631_149243702	GTGTTGCAACATAGGTGAAAAGGTATTTAGTAGAAACTCCTAGAAGCTGA	GGGGGTATAGCTCAGGGGTAGAGCACTTGACTGCAGATCAAGAAGTCCTTGGTTCAAATCCAGGTGCCCCCT	GGAAAGAGTCTCTTTTTAGTACCACATACCAATTGGTACCTTTAGGTTGC
KnowntRNAgene	100	0.mismatches	YesInRM	NoInNUMT	7	+	149028220	149028291	trna6_CysGCA_7_+_149028220_149028291	CCATCAGCTGCACAGTTGTAAAGGTGAAATTAAGATGTAGAACAAGGCCT	GGGGGTATAGCTCAGGGGTAGAGCATTTGACTGCAGATCAAGAGGTCCCTGGTTCAAATCCAGGTGCCCCCT	ACTCCTTTTAATCACTGAAGTAGTGCTGGGATTTCTGCCCCTTCTCCCCA
KnowntRNAgene	100	0.mismatches	YesInRM	NoInNUMT	7	+	149007281	149007352	trna5_CysGCA_7_+_149007281_149007352	AACACGATTCCAAAGCTGAAATAATATTAATAGGAAACATAATGGCAGCA	GGGGGCATAGCTCAGTGGTAGAGCATTTGACTGCAGATCAAGAGGTCCCTGGTTCAAATCCAGGTGCCCCCT	AGTTTTCTTCACTTCTAGAATGCATCTTTTGGGAGACAGTATTTGAGACA
KnowntRNAgene	100	0.mismatches	YesInRM	NoInNUMT	7	+	141503357	141503428	trna4_GlnTTG_7_+_141503357_141503428	CCAACATTTTTGGAGTGTGGGCCCGATAGCATATATAGCTGACCTTAGTT	TAGGACGTGGTGTAGTAGGTAGCATGGAGAATGTTGAATTCTCAGGGGTAGGTTCAATTCCTATAGTTCTAG	AAATAACAGGATTTTAACTTCTATTGTTTACTCTATCAAAGTAATTATTT
KnowntRNAgene	100	0.mismatches	YesInRM	NoInNUMT	7	+	128423504	128423575	trna2_ProAGG_7_+_128423504_128423575	TGCTGCTGATGTGGCAGGGAGAGCACATCTGGCAAGAGATAACTACCAGT	GGCTCGTTGGTCTAGGGGTATGATTCTCGCTTAGGGTGCGAGAGGTCCCGGGTTCAAATCCCGGACGAGCCC	TACTTTTTCTGTCCCTTCTCTGCTGCCACGTACACATACACTGCCTGCCC
KnowntRNAgene	100	0.mismatches	YesInRM	NoInNUMT	6	-	79668010	79668082	trna88_PheGAA_6_-_79668010_79668082	CTCTTAAAATAGAAAACATACTGTTTGTAAAGAAGAAACATTTAAGAGTA	GCCAAAATAGCTCAGCTGGGAGAGCATTAGACTGAAGATCTAAAGGTCTCTGGTTTGATCCTGGGTTTCAGAA	GAAACAGTTCATTGGCTAATAATAAGAATGAAATCATAAAAATCGTATTA
KnowntRNAgene	100	0.mismatches	YesInRM	NoInNUMT	6	-	58196623	58196695	trna89_AlaAGC_6_-_58196623_58196695	TACCTGTGTTCCAGGCCACCCACTAAGGATAAACAAAGCTTCCCTGATAT	GGGGAATTAGCCCAAGTGGTAGAGCGCTTGCTTAGCATGCAAGAGGTAGTGGGATCGATGCCCACATTCTCCA	AGCTTTATTATTTAGGTACCCAAACCCGAGTCAGTGTCTGAGAGCAAGAC
KnowntRNAgene	100	0.mismatches	YesInRM	NoInNUMT	6	-	58187444	58187516	trna90_AlaAGC_6_-_58187444_58187516	CCCTGTGTTCCAGGCCACCCACTAAGGATCAGTAAAGCTCCCCTGATGTG	GGGGAATTAGCGCAAGTGGTAGAGTGCTTGCTTAGCATGCAAGAGGTAGTGGGATCGATGCCCACATTCTCCA	AACTTTATTATTTAGACCCTGGGTCTCCAAACACTCAGGTCTCCAAACCC
KnowntRNAgene	100	0.mismatches	YesInRM	NoInNUMT	6	-	58182679	58182751	trna91_AlaAGC_6_-_58182679_58182751	CACCTGTGTTCCAGGCCACCCGCTAACAATAAATAATGCTCCCCTGATGT	GGGGAATTAGCTCAAGTGGTAGAGCGCTTGCTTAGCATGCAAGAGGTAGTGGGATCGATGCCCACATTCTCCA	AGCTTTATTATTTAGACATCGTGTCTCCAAACACTCAGGTCTCCAAACCC
KnowntRNAgene	100	0.mismatches	YesInRM	NoInNUMT	6	-	58168492	58168564	trna92_MetCAT_6_-_58168492_58168564	GGTGGGAAATACACTTCGACAAAATGGATGTTGCCCAAGCTCAACAGCAA	GCCCTCTTAGTGCAGCTGGCAGCGCGTCAGTTTCATAATCTGAAAGTCCTGAGTTCAAGCCTCAGAGAGGGCA	TCACTTTTGCCAAAGAAGTTGGATACACTAAATATCGGAACGCAAATGCT
KnowntRNAgene	100	0.mismatches	YesInRM	NoInNUMT	6	-	58164628	58164700	trna93_AlaAGC_6_-_58164628_58164700	CCCCTGTGTTCCAGGACACCCACTAAGGATCAATAAAGCTCCCCTGACGT	GGGGAATTAGCTCAAGCGGTAGAGCGCTTGCTTAGCATGCAAGAGGTAGTGGGATCGATGCCCACATTCTCCA	AGCTTTATTATTTGGACCTTGGGTCTCCAAACACTCAAGTATCCAAACCC
KnowntRNAgene	100	0.mismatches	YesInRM	NoInNUMT	6	-	58142589	58142661	trna94_AlaAGC_6_-_58142589_58142661	GCTATTTGTGTCCCGGTTATAAAAATTGGCAGAAAAGACAAGTGTAGTGT	GGGGGATTAGCTCAAGCGGTAGAGCGCCTGCTTAGCATGCAAGAGGTAGCAGGATCGATGCCTGCATTCTCCA	GCTTCTTTTAATCCCTAGGCTACCAATGGTATCTGGCCTAGATGACAGTT
KnowntRNAgene	100	0.mismatches	YesInRM	NoInNUMT	6	-	58141877	58141949	trna95_AlaAGC_6_-_58141877_58141949	GCATGCTCCTAATAACCAGGAAAATGGGTGGGGTGCAGCATTTCTCCCTC	GGGGAATTAGCTCAAGCGGTAGAGCGCTCCCTTAGCATGCGAGAGGTAGCGGGATCGACGCCCCCATTCTCTA	GTTTCTTGTCTGGTTTATGTCTTTTAGTTTGTATTCCCCGTTGTTTCTCC
KnowntRNAgene	100	0.mismatches	YesInRM	NoInNUMT	6	-	28949449	28949521	trna96_PheGAA_6_-_28949449_28949521	AACATAAGTAATAAATTCATTAAGCCTTATTTTTAAGTGGCGTGGGCGGA	GCCGAAATAGCTCAGTTGGGAGAGCGTTAGACTGAAGATCTAAAGGTCCCTGGTTCGATCCCGGGTTTCGGCA	TGAGAGCGCTCGGTTTTTTGTGCCCACGGCAATACAAATATGGAATTTTC
KnowntRNAgene	100	0.mismatches	YesInRM	NoInNUMT	6	-	28921042	28921114	trna97_MetCAT_6_-_28921042_28921114	TAAGGTAAAAATCAGTGTTGAAAACACCTGCTGAGGAGCACTAGTTGTCT	GCCTCCTTAGCGCAGTAGGCAGCGCGTCAGTCTCATAATCTGAAGGTCCTGAGTTCGAACCTCAGAGGGGGCA	GCTGCCATTTTGTCCCCAACTTCCACAAATAACCCTATTTGTTCAGTATA
KnowntRNAgene	100	0.mismatches	YesInRM	NoInNUMT	6	-	28911399	28911480	trna98_LeuAAG_6_-_28911399_28911480	GGGCGACAGTCACTTGGGTGAAACTGAAAGCGGCGACGCACCCTGTGGGT	GGTAGCGTGGCCGAGCGGTCTAAGGCGCTGGATTAAGGCTCCAGTCTCTTCGGGGGCGTGGGTTCGAATCCCACCGCTGCCA	GTGTGAGGTATTTTTTTTTTCCCCCTCGTCATTCTGACCCAGTAAAGTTC
KnowntRNAgene	100	0.mismatches	YesInRM	NoInNUMT	6	-	28909378	28909449	trna99_GlnCTG_6_-_28909378_28909449	AAGACAAGAGAGACCCCAGGTGGATCGAGTATCCATTTTTTGTTAAGTAG	GGTTCCATGGTGTAATGGTTAGCACTCTGGACTCTGAATCCAGCGATCCGAGTTCAAATCTCGGTGGAACCT	TTCATTTCTCTCCTTTTGCCTTGTTTCCGATAACCTTGAGCGTGAACCTT
KnowntRNAgene	100	0.mismatches	YesInRM	NoInNUMT	6	-	28864000	28864105	trna100_LeuCAA_6_-_28864000_28864105	TGCTTGTTGATCTCTATTTTAGTGCAAAAATCAGGGCTGTTATGCAGTGT	GTCAGGATGGCCGAGTGGTCTAAGGCGCCAGACTCAAGCTAAGCTTCCTCCGCGGTGGGGATTCTGGTCTCCAATGGAGGCGTGGGTTCGAATCCCACTTCTGACA	CATACTTTTCTTTTTCCTCTCCTTACTTTAGAGATATCCTGATCTCAGCA
KnowntRNAgene	100	0.mismatches	YesInRM	NoInNUMT	6	-	28831462	28831533	trna101_AlaAGC_6_-_28831462_28831533	CCGATAATAGTAACAGGTCATAGAAATATTTTGGCCCACGTTGAGCGTTG	GGGGGTGTAGCTCAGTGGTAGAGCGCGTGCTTAGCATGCACGAGGCCCCGGGTTCAATCCCCGGCACCTCCA	GCTTCATTTTTCTCCCGCCTTTTCTCCTAGATGTGCCTTGTTTGCAAAAT
KnowntRNAgene	100	0.mismatches	YesInRM	NoInNUMT	6	-	28806221	28806292	trna102_AlaAGC_6_-_28806221_28806292	AGGGTCAGATTCTGATCTTGAATATACTCTCGAGAGAACCGTTTCAGTAC	GGGGGTGTAGCTCAGTGGTAGAGCGCGTGCTTAGCATGCACGAGGCCCCGGGTTCAATCCCCGGCACCTCCA	TTCCTTTTGCTTTTAATTTTTTTCCCATTGCTTTACTTTATTTTCCTTGC
KnowntRNAgene	100	0.mismatches	YesInRM	NoInNUMT	6	-	28791093	28791166	trna103_PheGAA_6_-_28791093_28791166	TTGCAGTTTTTATATTTTGAAGAAATGACCAACGGGACAGCTCCAGAGTA	GCCGAAATAGCTCAGTTGGGAGAGCGTTAGACCGAAGATCTTAAAGGTCCCTGGTTCAATCCCGGGTTTCGGCA	GATACCTTTTGGTTGTTGCATAATTGTCTTTCCTTTATACAACACTTGCA
KnowntRNAgene	100	0.mismatches	YesInRM	NoInNUMT	6	-	28785012	28785083	trna104_AlaTGC_6_-_28785012_28785083	GGAAATGAAAGTTACCTCCTGAAAATTATTACAAAGAGACCTTATAGTGA	GGGGGTGTAGCTCAGTGGTAGAGCGCATGCTTTGCATGTATGAGGCCTCGGGTTCGATCCCCGACACCTCCA	AGCGATGGTTTTGCTCTGGTAGTTTTCAAGCGACAGACTTCTGCCTCCTC
KnowntRNAgene	100	0.mismatches	YesInRM	NoInNUMT	6	-	28779849	28779920	trna105_AlaAGC_6_-_28779849_28779920	TCAGACAATAATAGTCATCAAAATATTCTCTAAAAGGCAAGTCTTCCAGA	GGGGGTATAGCTCAGCGGTAGAGCGCGTGCTTAGCATGCACGAGGTCCTGGGTTCAATCCCCAATACCTCCA	GGTTTTGTTTTCTTCCCCGGGCACTAGTGAGAAGCGGTCCATGATATTCC
KnowntRNAgene	100	0.mismatches	YesInRM	NoInNUMT	6	-	28775610	28775682	trna106_PheGAA_6_-_28775610_28775682	TGGCAGTTTCTGTATTTTGAAGAAATGACAAAAGCAGTAGGATCACGGTG	GCCGAGATAGCTCAGTTGGGAGAGCGTTAGACTGAAGATCTAAAGGTCCCTGGTTCAATCCCGGGTTTCGGCA	GTTGCATTTTGGTTTTAGCATAATTGTCACTCCTTCAACACAGCGCTTGC
KnowntRNAgene	100	0.mismatches	YesInRM	NoInNUMT	6	-	28770577	28770647	trna107_AlaTGC_6_-_28770577_28770647	GAAAATGAAAGTTACCTCCTGAAAATTATTACAAATGGGTGTTATAGTAA	GGGGGTGTAGCTCAGTGGTAGAGCGCATGCTTTGCATGTATGAGGCCTCGGTTCGATCCCCGACACCTCCA	AGTGATGGTTTCCCTCTGGCAGTTCTCAAGCGACAGACCTCTGCCTCCTC
KnowntRNAgene	100	0.mismatches	YesInRM	NoInNUMT	6	-	28763741	28763812	trna108_AlaAGC_6_-_28763741_28763812	CTCACATATTGGCCGTCACCAAAGCGTTTTCCGAAGGCCCTGAGTCCAGA	GGGGGTATAGCTCAGTGGTAGAGCGCGTGCTTAGCATGCACGAGGTCCTGGGTTCGATCCCCAGTACCTCCA	GGCCGTGTTTTCTTCCCCGGGACACCAGTAAGAAGCGGTCCATGATATTC
KnowntRNAgene	100	0.mismatches	YesInRM	NoInNUMT	6	-	28758499	28758571	trna109_PheGAA_6_-_28758499_28758571	AAATGAGTTTTTATATTTTGAAGAAACACCTAAAACAACAAATTCGGGAA	GCCGAAATAGCTCAGTTGGGAGAGCGTTAGACTGAAGATCTAAAGGTCCCTGGTTCGATCCCGGGTTTCGGCA	GGGTTTTTTTTTTTTCTTTCTTTCTTTCAGTTTTGCCTAATAGAACCCTT
KnowntRNAgene	100	0.mismatches	YesInRM	NoInNUMT	6	-	28757547	28757618	trna110_AlaTGC_6_-_28757547_28757618	AAAGAAAGTTACCTCCTGGAAATTATTACAAGAAGGATTTTTTTCAGGAA	GGGGGTGTAGCTCAGTGGTAGAGCGCATGCTTTGCATGTATGAGGTCCCGGGTTCGATCCCCGGCACCTCCA	AACGGTGACTTTTTGCTCTGGTAGTGCTCAAACCTAATTCTCAAGCAACA
KnowntRNAgene	100	0.mismatches	YesInRM	NoInNUMT	6	-	28746544	28746615	trna111_AlaAGC_6_-_28746544_28746615	TCAGGCAACGGAGATCACCAAAACATTTTCCCAAGCTCCTGATCTCCTGC	GGGGGTATAGCTCAGGGACAGAGCACGTGGTTAGCATGCGTGAGGTCCTGCGTTCAACTTCCAGTATTTCCA	CTCTTTTTTTTCCTATGAGCCACCTTAGGAAGTTCTCCATGATATTCCCC
KnowntRNAgene	100	0.mismatches	YesInRM	NoInNUMT	6	-	28731374	28731447	trna112_PheGAA_6_-_28731374_28731447	ATGACGTTTTTATATTTTGAAGAAATGACTAAGGGTGTGTGCTTAGAGTA	GCTGAAATAGCTCAGTTGGGAGAGCGTTAGACTGAAGATCTTAAAGTTCCCTGGTTCAACCCTGGGTTTCAGCC	AGCATCTTTTGAGTTCTGCCTAATTATCACTCCCTTATACAGCACTTATA
KnowntRNAgene	100	0.mismatches	YesInRM	NoInNUMT	6	-	28726141	28726212	trna113_AlaTGC_6_-_28726141_28726212	GAAAATGAAAGTTACCTCCTGAAAATTATTACAAAACAGTCTTTCAGGAG	GGGGGTGTAGCTCAGTGGTAGAGCACATGCTTTGCATGTGTGAGGCCCCGGGTTCGATCCCCGGCACCTCCA	AATGGTGGTTTTGCTCTGGCAGTGCTTAAATGTAATTCTCAAGCAACATA
KnowntRNAgene	100	0.mismatches	YesInRM	NoInNUMT	6	-	28710729	28710801	trna114_ArgCCG_6_-_28710729_28710801	TTTCCTCACTACACTTCAGTCTTGATGTGTGCAAATTAGCACCCGCGTGC	GGCCGCGTGGCCTAATGGATAAGGCGTCTGATTCCGGATCAGAAGATTGAGGGTTCGAGTCCCTTCGTGGTCG	TGTTCTTACTATTGTCAGGAAATATCTTTACTTTCTGCACATCTCCTTGA
KnowntRNAgene	100	0.mismatches	YesInRM	NoInNUMT	6	-	28703206	28703277	trna115_ValAAC_6_-_28703206_28703277	CCTTTAGATAATAGCATATAATAAATCAGTAAGAAAACGGCATTGTAAGT	GGGGGTGTAGCTCAGTGGTAGAGCGTATGCTTAACATTCATGAGGCTCTGGGTTCGATCCCCAGCACTTCCA	CAAGTACATTTCCTTATATCTATCGTTGAACATTTCGTTTCAGTCTTTGA
KnowntRNAgene	100	0.mismatches	YesInRM	NoInNUMT	6	-	28694855	28694927	trna116_PheGAA_6_-_28694855_28694927	CAATCGAAGTATTGAAAGAGAAATTGAATAAAATTTTCAGTCTACAGTAA	GCTGAGATAGCTCGGTTGGGAGGGCATCAGCCTGAAGATCTAAAGGAGACTGGTTCAATTCTGGGTTTTGGCA	ACTTTTCCTTTTCAGAGACTCTACCAGCGATCTGCCTTTGCAGTCTTAAA
KnowntRNAgene	100	0.mismatches	YesInRM	NoInNUMT	6	-	28663709	28663780	trna117_AlaCGC_6_-_28663709_28663780	GAAAAATAGCAACAACATTTTATAAAAGAACCCAGGAAGTTTGAGAGTCA	GGGGGTGTAGATCAGTGGTAGAGCGCATGCTTCGCATGTACGAGGTCCCTGGTTCAATCCCTGGTACCTCCA	TTTTTCCTTCAGCCAATCCATCCTCTCATTATGGACCTCCATTGATTTGG
KnowntRNAgene	100	0.mismatches	YesInRM	NoInNUMT	6	-	28660987	28661060	trna118_LysTTT_6_-_28660987_28661060	TCTGTACTTAAGCTATGTACTTAAGCTATGAGGGAAGGTTGCTGTCGTGA	GCCTGGGTAGCTCAGTCGGTAGAGCTATCAGACTTTTAGCCTGAGGATTCAGGGTTCAATCCCTTGCTGGGGCG	TAAGGCCTTGGCCTTCTGTTGATGAGTGTTTTATATACCAAGCAAGGATT
KnowntRNAgene	100	0.mismatches	YesInRM	NoInNUMT	6	-	28641613	28641684	trna119_AlaCGC_6_-_28641613_28641684	TTCGCGTTTTTAACATGACAGGAATTCTCCGTTACAACCGACTTGTGCCA	GGGGATGTAGCTCAGTGGTAGAGCGCATGCTTCGCATGTATGAGGCCCCGGGTTCGATCCCCGGCATCTCCA	AGGCGATCACGTAGATTTTGTTTAATTCAGCCTCTGGAACAGAATATAAG
KnowntRNAgene	100	0.mismatches	YesInRM	NoInNUMT	6	-	28626014	28626085	trna120_AlaAGC_6_-_28626014_28626085	TTTCTATATTCTTTCATAAAAGCAGTTTAAAGACGAACGTTTTTCGAGGT	GGGGATGTAGCTCAGTGGTAGAGCGCATGCTTAGCATGCATGAGGTCCCGGGTTCGATCCCCAGCATCTCCA	GTGTTTTTGTATTTATGCTCCGGAACCGTCTTTCTTTTACAGATACAGTC
KnowntRNAgene	100	0.mismatches	YesInRM	NoInNUMT	6	-	28615984	28616057	trna121_ThrCGT_6_-_28615984_28616057	CTAATTAAGTGCAATTCGGTCATAAAAGAAGCCACAGAATCAGCACGGCT	GGCTCTGTGGCTTAGTTGGCTAAAGCGCCTGTCTCGTAAACAGGAGATCCTGGGTTCGAATCCCAGCGGGGCCT	TAGGGTGTGCGTGTTTTTTTTTCTTTCCCCCTTTAATAAGGGCCGTCTGT
KnowntRNAgene	100	0.mismatches	YesInRM	NoInNUMT	6	-	28565117	28565198	trna123_SerGCT_6_-_28565117_28565198	CAGGACTAACTGTGCGGAGGAAGAAAATGACTTTGCCACGCTTAGCATGT	GACGAGGTGGCCGAGTGGTTAAGGCGATGGACTGCTAATCCATTGTGCTCTGCACGCGTGGGTTCGAATCCCATCCTCGTCG	TTTCTGGAGGTTTTTATTTAACCCTCTGAAAGGATGGGTCTGAGTGCTGC
KnowntRNAgene	100	0.mismatches	YesInRM	NoInNUMT	6	-	28510891	28510963	trna124_ArgTCG_6_-_28510891_28510963	TAGCCAATCTTACAACATTTCTCATATTTTTTGCAGTTGCTAAGCCATGG	GACCACGTGGCCTAATGGATAAGGCGTCTGACTTCGGATCAGAAGATTGAGGGTTCGAATCCCTTCGTGGTTG	ATTCTCCCTTTTTCACTCTAAAACAAGACTGCACAACCTCCCACACCACA
KnowntRNAgene	100	0.mismatches	YesInRM	NoInNUMT	6	-	28456770	28456843	trna125_ThrCGT_6_-_28456770_28456843	TTTGTCAAAGTAAAATGAGATAGATTCACCTCTAAAGAGTGCTTCCGCGT	GGCTCTATGGCTTAGTTGGTTAAAGCGCCTGTCTCGTAAACAGGAGATCCTGGGTTCGACTCCCAGTGGGGCCT	GATGTTTTCCAGAGAAAATCAGCTGTTTCTGAAAATTGTTTTCTTGACGA
KnowntRNAgene	100	0.mismatches	YesInRM	NoInNUMT	6	-	28446400	28446481	trna126_LeuAAG_6_-_28446400_28446481	ATCTTGTGTCTTTTAAATCATTAAGATGAGTCCTAATACTGGACTAGCGT	GGTAGCGTGGCCGAGTGGTCTAAGACGCTGGATTAAGGCTCCAGTCTCTTCGGGGGCGTGGGTTTGAATCCCACCGCTGCCA	GGTTTATTGCAAAATTAGTAGGGATATCTAAAGCTCATTGAGATTTGCAA
KnowntRNAgene	100	0.mismatches	YesInRM	NoInNUMT	6	-	28442329	28442402	trna127_ThrTGT_6_-_28442329_28442402	TTTACTTAAAAGCAGGAATAGATTCAATAGGCAACTTCACTGCACATGTA	GGCTCTATGGCTTAGTTGGTTAAAGCGCCTGTCTTGTAAACAGGAGATCCTGGGTTCGAATCCCAGTAGAGCCT	TAAGGTTTTCATTTTCACTAGAAAGCCAGTTCTTCATTAACCTCGACTGT
KnowntRNAgene	100	0.mismatches	YesInRM	NoInNUMT	6	-	27870686	27870756	trna128_GlyGCC_6_-_27870686_27870756	AAAGACGACAAAGCCTTCCTAGAGACGACAAGGCTTCTTTTGTACGCGAG	GCATTGGTGGTTCAGTGGTAGAATTCTCGCCTGCCACGCGGGAGGCCCGGGTTCGATTCCCGGCCAATGCA	ACGATGACGTTTTATTCTTGAAAACTACGTATTCTATTTCAGAAGGTGGA
KnowntRNAgene	100	0.mismatches	YesInRM	NoInNUMT	6	-	27870271	27870342	trna129_MetCAT_6_-_27870271_27870342	TTTGAGGAAAACATCATAAAGAATTCACTGCAAATATCACTACCGTATAG	AGCAGAGTGGCGCAGCGGAAGCGTGCTGGGCCCATAACCCAGAGGTCGATGGATCGAAACCATCCTCTGCTA	TTTTTTTTTTTTTCTTTTTCTAAAAAGATACTTACGACTTACTCTCACCA
KnowntRNAgene	100	0.mismatches	YesInRM	NoInNUMT	6	-	27763640	27763711	trna130_GlnTTG_6_-_27763640_27763711	CAGGGATAAATATTTGTCAGAAGAAAAACTTCATAAGCAGGCTTATAGGT	GGCCCCATGGTGTAATGGTTAGCACTCTGGACTTTGAATCCAGCGATCCGAGTTCAAATCTCGGTGGGACCT	TCTTGGCTCTTTTTTTTTTTTTTTTCCCACTTCTGCCAGTTATCTTGTCT
KnowntRNAgene	100	0.mismatches	YesInRM	NoInNUMT	6	-	27759135	27759206	trna131_GlnCTG_6_-_27759135_27759206	AAAGGAAGAACTAGGTCATGAAAGAATTCAGGGAAAATCGCTAAGAACTT	GGCCCCATGGTGTAATGGTCAGCACTCTGGACTCTGAATCCAGCGATCCGAGTTCAAATCTCGGTGGGACCC	AGTCTGCTGTTTCAAGTTTCAGTCGTATGACTTCTCTGTGATATAAAGGC
KnowntRNAgene	100	0.mismatches	YesInRM	NoInNUMT	6	-	27721179	27721251	trna132_ValAAC_6_-_27721179_27721251	AATTCAGGACTAGTCTTTTAGGTCAAAAAGAAGAAGCTTTGTAACCGTTG	GTTTCCGTAGTGTAGTGGTTATCACGTTCGCCTAACACGCGAAAGGTCCCCGGTTCGAAACCGGGCGGAAACA	AAGAGAGTCGCTTTTTTTTCTATCGCTAATTCTGTTTTTGAGTATTTTCA
KnowntRNAgene	100	0.mismatches	YesInRM	NoInNUMT	6	-	27696327	27696399	trna133_ValCAC_6_-_27696327_27696399	TCCAGCAGGATAGTTCCTTCTCTTAGGGGTTTCTATAATATGAGTTAGGG	GTTTCCGTAGTGTAGTGGTTATTATGTTCGCCTCACACGCGAAAAGTCCCCGGTTCGAAATCAGGCGGGAACA	TTGTATTGTCCTCAGTTTTGTCTTCCTAAAACTTATAGCGACCGCTTGTC
KnowntRNAgene	100	0.mismatches	YesInRM	NoInNUMT	6	-	27688898	27688980	trna134_LeuTAA_6_-_27688898_27688980	AATGCCTTTGTTGTTATAAAAAAATGATTGCCTTGAAACTTGCCCCAGTC	ACCGGGATGGCCGAGTGGTTAAGGCGTTGGACTTAAGATCCAATGGGCTGGTGCCCGCGTGGGTTCGAACCCCACTCTCGGTA	GGTTAAGTTTTCGACTCCTTTCAATACCAGCATTTAAAAAGTACGCGAAG
KnowntRNAgene	100	0.mismatches	YesInRM	NoInNUMT	6	-	27652474	27652547	trna135_ThrAGT_6_-_27652474_27652547	AGTGTGAAATAGTTTTCAAGTAGTATACGATCGAGGGCTTTCTCGGCTGT	GGCTCCGTGGCTTAGCTGGTTAAAGCGCCTGTCTAGTAAACAGGAGATCCTGGGTTCGAATCCCAGCGGGGCCT	TGATTTCTGTACCTTACACATTTTGTAATTTCACCCGGTGCAACTGAATT
KnowntRNAgene	100	0.mismatches	YesInRM	NoInNUMT	6	-	27648885	27648957	trna136_ValAAC_6_-_27648885_27648957	TCAGGGAATATATACTTCCATGTTTCAAGGTAAGGGAGCAGAAAGAGGGT	GTTTCCGTAGTGTAGTGGTTATCACGTTCGCCTAACACGCGAAAGGTCCGCGGTTCGAAACCGGGCGGAAACA	GGTAGGCTTATGATATTCTTGGTTGCTGCTTAGTTTCTATTCCTTCTTAC
KnowntRNAgene	100	0.mismatches	YesInRM	NoInNUMT	6	-	27640229	27640310	trna137_SerCGA_6_-_27640229_27640310	GAGTCAAAGAGCCTAACACGACTTCCTCTGAAACAAAAAGTGTCCTCGGA	GCTGTGATGGCCGAGTGGTTAAGGTGTTGGACTCGAAATCCAATGGGGGTTCCCCGCGCAGGTTCAAATCCTGCTCACAGCG	TCGCCATTTTCTGGTTAGATTTCCAATTTGCTACTTTCATCAGTTAGCTT
KnowntRNAgene	100	0.mismatches	YesInRM	NoInNUMT	6	-	27638344	27638416	trna138_ArgACG_6_-_27638344_27638416	ATACAATATAATTATGAAAAGAGTAACAGTTAAGACAGCGTTACAGGCAG	GGGCCAGTGGCGCAATGGATAACGCGTCTGACTACGGATCAGAAGATTCTAGGTTCGACTCCTGGCTGGCTCG	CTTGTGCTCTCACTTTTTCCTTCTTCAAAGCCGTATTAACAATCCTGTGA
KnowntRNAgene	100	0.mismatches	YesInRM	NoInNUMT	6	-	27618707	27618779	trna139_ValAAC_6_-_27618707_27618779	TGGATTGTCTCACCCTAGGTGCTTCAATTCTCACTCCCACCAGCAGGGTT	GTTTCCGTAGTGTAGTGGTTATCACGTTCGCCTAACACGCGAAAGGTCCCTGGATCAAAACCAGGCGGAAACA	AGTGGTTACCCTTCTTACGTCTTGTTCCTGATCCTGAGAGTCTCTATTTG
KnowntRNAgene	100	0.mismatches	YesInRM	NoInNUMT	6	-	27573417	27573524	trna140_LeuCAA_6_-_27573417_27573524	GTAAGCCGTGATTACTCATCATGTATAGTTTCAAGGATTTTTGTCACAGT	GTCAGGATGGCCGAGTGGTCTAAGGCGCCAGACTCAAGCTTACTGCTTCCTGTGTTCGGGTCTTCTGGTCTCCGTATGGAGGCGTGGGTTCGAATCCCACTTCTGACA	CAGCCTGATCTTTTGTTTTTCCCTACCAGATTTGTACCGAAAGTTTCGCC
KnowntRNAgene	100	0.mismatches	YesInRM	NoInNUMT	6	-	27570348	27570454	trna141_LeuCAA_6_-_27570348_27570454	CGTCTGCTGACTACGAGTTACATAATGAAACTTAAGGAGTAACAGTGCGT	GTCAGGATGGCCGAGTGGTCTAAGGCGCCAGACTCAAGTTGCTACTTCCCAGGTTTGGGGCTTCTGGTCTCCGCATGGAGGCGTGGGTTCGAATCCCACTTCTGACA	CAGCTATTTTGCCCCTTTAATCCTAGGATTGGGGGACTGGGTGCCGTGGT
KnowntRNAgene	100	0.mismatches	YesInRM	NoInNUMT	6	-	27560600	27560671	trna142_MetCAT_6_-_27560600_27560671	TAGGAGATGTTTAAGTTACTTGGAGATAAGGCACAACAGCTGAAGGGGAC	AGCAGAGTGGCGCAGCGGAAGCGTGCTGGGCCCATAACCCAGAGGTCGATGGATCGAAACCATCCTCTGCTA	GGTGCCTGTTTTTTTCCTCCAAAACACTGCATCTTGCACTTGTTAGAGGT
KnowntRNAgene	100	0.mismatches	YesInRM	NoInNUMT	6	-	27559593	27559665	trna143_LysTTT_6_-_27559593_27559665	ATCATGAGCCTTATTAGCACTTCTTAGTGAGTTAGAGCCCAGTGTAGAGA	GCCTGGATAGCTCAGTCGGTAGAGCATCAGACTTTTAATCTGAGGGTCCAGGGTTCAAGTCCCTGTTCAGGCG	AACTTCAGAAGTTTTACTTCAGTTAGGTCTAAACCCATCCCATTTGGGAA
KnowntRNAgene	100	0.mismatches	YesInRM	NoInNUMT	6	-	27551236	27551307	trna144_AspGTC_6_-_27551236_27551307	TAAATGCCATTTCAATTGAGTTTCTTTTCACGATTTTTTTTGTTAAGTCT	TCCTCGTTAGTATAGTGGTGAGTGTCCCCGTCTGTCACGCGGGAGACCGGGGTTCGATTCCCCGACGGGGAG	ACGAAGCAGTTGCTTTTGATTACAACATAAACAATACCAATCTTATTGAG
KnowntRNAgene	100	0.mismatches	YesInRM	NoInNUMT	6	-	27521192	27521273	trna145_SerAGA_6_-_27521192_27521273	TGTCATGTCTGTAGTTGTGCTGTCATGTCTGTAGTCATGCTGTCATGTCT	GTAGTCGTGGCCGAGTGGTTAAGGTGATGGACTAGAAACCCATTGGGGTCTCCCCGCGCAGGTTCGAATCCTGCCGACTACG	TTTGAAATTTTACCCTAAAATGGGGTCAGGTTAATATAATACGGAAAATA
KnowntRNAgene	100	0.mismatches	YesInRM	NoInNUMT	6	-	27515531	27515602	trna146_GlnCTG_6_-_27515531_27515602	AATGCCTATAACCCAGCATGAGCAATATTTGGGTGAAGCGTACCAAGAGG	GGTTCCATGGTGTAATGGTTAGCACTCTGGACTCTGAATCCAGCGATCCGAGTTCAAGTCTCGGTGGAACCT	GCTCGAAGATATATGTATATATCCTCTTCCTGGACCTTTTGTTTTCCCCA
KnowntRNAgene	100	0.mismatches	YesInRM	NoInNUMT	6	-	27509554	27509635	trna147_SerAGA_6_-_27509554_27509635	AGCTAAAGTTCAGTACAGTGACTTATGCTAATGGGCAAAGCATTCTTTGT	GTAGTCGTGGCCGAGTGGTTAAGGCGATGGACTAGAAATCCATTGGGGTTTCCCCGCGCAGGTTCGAATCCTGCCGACTACG	ATAACGTTTCCCTTTGCAAAAGGGATATAACACCTTATCAGATGGGATAT
KnowntRNAgene	100	0.mismatches	YesInRM	NoInNUMT	6	-	27473607	27473688	trna148_SerTGA_6_-_27473607_27473688	CACACTGCTCACATCTTCAAAAGCTTAAACCAAGAGCACTACACAGGTGC	GTAGTCGTGGCCGAGTGGTTAAGGCGATGGACTTGAAATCCATTGGGGTTTCCCCGCGCAGGTTCGAATCCTGTCGGCTACG	GTTTGGTTTTAGCCTGACTTCTCCCAAATAGTTTCCTTCTAATTGCACCC
KnowntRNAgene	100	0.mismatches	YesInRM	NoInNUMT	6	-	27302769	27302841	trna149_LysTTT_6_-_27302769_27302841	GATAATCATTGATCCTATTTGTAGAACTGTATGAAACAGTTCCCTAAGGA	GCCTGGGTAGCTCAGTCGGTAGAGCATCAGACTTTTAATCTGAGGGTCCAGGGTTCAAGTCCCTGTCCAGGCG	CTAAAAATGCAACTTTTACTTGCTTAGAGTGAGGAAACATCAAGAAATGA
KnowntRNAgene	100	0.mismatches	YesInRM	NoInNUMT	6	-	27300764	27300835	trna150_MetCAT_6_-_27300764_27300835	AGGTGATTTTGATGATTGAAATTAAGATCAGTGGTCTTCAGAAACCGCTT	AGCAGAGTGGCGCAGCGGAAGCGTGCTGGGCCCATAACCCAGAGGTCGATGGATCGAAACCATCCTCTGCTA	TGAGTTTTACAGCTAAATCGACACGCAAAAAACAAAAACCAAGTCCCTAG
KnowntRNAgene	100	0.mismatches	YesInRM	NoInNUMT	6	-	27248049	27248121	trna152_ValCAC_6_-_27248049_27248121	TCCAGAAAAATTTTCTTCTTCTCCTAGGAGAAAAACTATCAAATGTCAGG	GCTTCTGTAGTGTAGTGGTTATCACGTTCGCCTCACACGCGAAAGGTCCCCGGTTCGAAACCGGGCAGAAGCA	ACCTGTATTTTTGAGGAATCCTTAGCTGAATTTCTCAGTGCACGTTTTTA
KnowntRNAgene	100	0.mismatches	YesInRM	NoInNUMT	6	-	27242990	27243063	trna153_IleAAT_6_-_27242990_27243063	TGTCGAGATTAAGGGCGGGGGGTGGGGGGGGAAGAGCTGCACCCAGCGTC	GGCTGGTTAGCTCAGTTGGTTAGAGCGTGGTGCTAATAACGCCAAGGTCGCGGGTTCGATCCCCGTACTGGCCA	CGTATTTTCCCCAGTAGTTTTTTATGGCAGTTCTGCAGAAACTCGTCGGT
KnowntRNAgene	100	0.mismatches	YesInRM	NoInNUMT	6	-	27205350	27205423	trna154_IleAAT_6_-_27205350_27205423	CAACAAACATTTTGCTTTTTTAAAATTGAAAGAACAACTGTTTTCCGGGT	GGCCGGTTAGCTCAGTTGGTTAGAGCGTGGTGCTAATAACGCCAAGGTCGCGGGTTCGATCCCCGTACGGGCCA	CGAGGGTTCTCACCTTCTCTCTCCGATTTTGCCGCAGTCACTTCACATCC
KnowntRNAgene	100	0.mismatches	YesInRM	NoInNUMT	6	-	27198334	27198416	trna155_LeuTAA_6_-_27198334_27198416	AACTACAAATTCTAGCCTAGTAAACGTTGACAACAAAACTGGCTGTTATC	ACCGGGATGGCTGAGTGGTTAAGGCGTTGGACTTAAGATCCAATGGACAGGTGTCCGCGTGGGTTCGAGCCCCACTCCCGGTA	AGCGTTGGTGTGTACTTTGACGTTTGCGGTTTCTGCCGCAGAGTTGGAAG
KnowntRNAgene	100	0.mismatches	YesInRM	NoInNUMT	6	-	27181623	27181695	trna156_ArgACG_6_-_27181623_27181695	TTTCTTAGTGATCCTAATGAAGAATAGATAATCGAGAGACCCACAACGAC	GGGCCAGTGGCGCAATGGATAACGCGTCTGACTACGGATCAGAAGATTCTAGGTTCGACTCCTGGCTGGCTCG	GAGGCTTATTTTCTTCCCCCCCCCACACACGAATTCTCGCTCTTGTCCCC
KnowntRNAgene	100	0.mismatches	YesInRM	NoInNUMT	6	-	27173867	27173939	trna157_ValCAC_6_-_27173867_27173939	CGGGGTGGGGATGGGGGCGGGGGGGATGTGGGTAACCCTTTCCCACAGTT	GTTTCCGTAGTGGAGTGGTTATCACGTTCGCCTCACACGCGAAAGGTCCCCGGTTTGAAACCAGGCGGAAACA	TTCTTTACTCGTTTGGTAGATTTTCTACTCCATAAAAATATAAATGTTTA
KnowntRNAgene	100	0.mismatches	YesInRM	NoInNUMT	6	-	27144994	27145067	trna158_IleAAT_6_-_27144994_27145067	GGATCAGGTATGATTTAAATAAACATAAGAAAAGACCCTCCCACCAAGGA	GGCCGGTTAGCTCAGTTGGTTAGAGCGTGGTGCTAATAACGCCAAGGTCGCGGGTTCGATCCCCGTACGGGCCA	CTTCCGTGGGTTTGTTTTTTTTTTTTTTCTTCTTTTTCGTTTTTATTTTA
KnowntRNAgene	100	0.mismatches	YesInRM	NoInNUMT	6	-	26796006	26796078	trna159_AlaAGC_6_-_26796006_26796078	CACCTGTGTTCCAGGCCACCCACTAAGGATAAACAAAGCTTCCCTGATAT	GGGGAATTAGCTCAAGTGGTAGAGCGCTTGCTTAGCATGCAAGAGGTAGTGGGATCGATGCCCACATTCTCCA	AACTTTATTATTTAGACCCTGGGTCTCCAAACACTCAGGTCTCCAAACCC
KnowntRNAgene	100	0.mismatches	YesInRM	NoInNUMT	6	-	26773771	26773843	trna160_AlaAGC_6_-_26773771_26773843	ATATTTGTGTCCCGGTTATCAAAACAGGCAGAAAAGACAAATGCGGTGTG	GGGGAATTGGCTCAAGCGGTAGAGCGCTTGCTTAGCATGCAAGAGGTAGCAGGATCGACGCCTGCACTCTCCA	GCTTCTTTTAATCCCTAGGCTACCAATGGTATCTGGTAAATACTTTCAGC
KnowntRNAgene	100	0.mismatches	YesInRM	NoInNUMT	6	-	26771290	26771362	trna161_AlaAGC_6_-_26771290_26771362	GCAGGCTCCTGATAACCAGGAAAATGGGTGGGGGGTGGTGTATCCTCAGT	GGGGAATTAGCTCAGGCGGTAGAGCGCTCGCTTAGCATGCGAGAGGTAGCGGGATCGACGCCCGCATTCTCCA	GTTCCTTGTCCGGTTTATGTCTCTTGGTTTGTATACCCGCTTCTTTCTCC
KnowntRNAgene	100	0.mismatches	YesInRM	NoInNUMT	6	-	26758550	26758622	trna162_MetCAT_6_-_26758550_26758622	AAAGAAATTAGGAAATTCCTGTGGAAGCTGGCGCGGCATTATACTTCGTC	GCCCTCTTAGCGCAGCGGGCAGCGCGTCAGTCTCATAATCTGAAGGTCCTGAGTTCGAGCCTCAGAGAGGGCA	GCTTTTGCAAGGAAAGCTTACCTTCCTGGTACTTGTTATAGCTGTAATCC
KnowntRNAgene	100	0.mismatches	YesInRM	NoInNUMT	6	-	26745255	26745328	trna163_IleAAT_6_-_26745255_26745328	CGTTCGCCTTTAAACTTCTCAAGAGGTTTAGGGGGGGTTTTAGTAAGCGG	GGCCGGTTAGCTCAGTTGGTTAGAGCGTGGTGCTAATAACGCTAAGGTCGCGGGTTCGATCCCCGTACTGGCCA	GACGTGACTTTTTAATGTTCATCTTACAGTAACAGTTGTGTGCAGTGATA
KnowntRNAgene	100	0.mismatches	YesInRM	NoInNUMT	6	-	26735574	26735646	trna164_MetCAT_6_-_26735574_26735646	AAAGAAATTAGGAAATTCCTGTGGAAGCTGGCGCGTTGATGCACTTCGTC	GCCCTCTTAGCGCAGCGGGCAGCGCGTCAGTCTCATAATCTGAAGGTCCTGAGTTCGAGCCTCAGAGAGGGCA	GCTTTTGCAAGTGAACGCTTACCTTCCCGGCACTTGTGATAGCTGTAACC
KnowntRNAgene	100	0.mismatches	YesInRM	NoInNUMT	6	-	26721221	26721294	trna165_IleAAT_6_-_26721221_26721294	ACGTTCGCCTTTAAACTTCTCAAGAGAGGTAGGGTCCGTTCCGCCGGCGG	GGCCGGTTAGCTCAGTTGGTCAGAGCGTGGTGCTAATAACGCCAAGGTCGCGGGTTCGATCCCCGTACGGGCCA	CAGGCTTTTCTAATGTTTATTTCACGGGCCACAGGCTTTTCTAATGTTTA
KnowntRNAgene	100	0.mismatches	YesInRM	NoInNUMT	6	-	26572092	26572164	trna166_AlaAGC_6_-_26572092_26572164	ACTTCCAGATATCAAAGAGGGTAAAGGATATAAGAGACGTTTTCCCACAC	GGGGAATTAGCTCAAATGGTAGAGCGCTCGCTTAGCATGCGAGAGGTAGCGGGATCGATGCCCGCATTCTCCA	GTTTTATGTGGTTTCCTCTCCCACCTTACCCTTTGGCCTTTACTCCTATC
KnowntRNAgene	100	0.mismatches	YesInRM	NoInNUMT	6	-	26533145	26533218	trna167_ThrAGT_6_-_26533145_26533218	GGCAAAGATCATCTCTTTTCTATGCTCATTTGTACCACCGCAGGCATGGT	GGCTCCGTGGCTTAGCTGGTTAAAGCGCCTGTCTAGTAAACAGGAGATCCTGGGTTCGAATCCCAGCGGGGCCT	GTTGTAGTTTTCCTGCATTCAAAGTACCCACGGAACAGTTGAAGTATGCG
KnowntRNAgene	100	0.mismatches	YesInRM	NoInNUMT	6	-	26331672	26331743	trna168_TrpCCA_6_-_26331672_26331743	TTATTTTCATGAATCAGATTGACAGGTAAATAAAACGTAGGTGTCCCGGA	GACCTCGTGGCGCAACGGTAGCGCGTCTGACTCCAGATCAGAAGGTTGCGTGTTCAAATCACGTCGGGGTCA	ACAGTTTTTAGCTCGCTGGCTCAGATAACTGTATGGCGGGGAGTACATTA
KnowntRNAgene	100	0.mismatches	YesInRM	NoInNUMT	6	-	26330529	26330600	trna169_MetCAT_6_-_26330529_26330600	GACACGCTAGAAAAAAGGTGACTATTAACTCTGGGACCTGTGACTCGCGT	AGCAGAGTGGCGCAGCGGAAGCGTGCTGGGCCCATAACCCAGAGGTCGATGGATCGAAACCATCCTCTGCTA	GGGAGCGTTTTGTGGATTTGTTTTTCCCCCTTCCAAAAATAGATCTACCT
KnowntRNAgene	100	0.mismatches	YesInRM	NoInNUMT	6	-	26319330	26319401	trna170_TrpCCA_6_-_26319330_26319401	GGAGGATAAGATTAGATACTTATCTTAAAAGGAAAATGGAGGGTCTCCGT	GACCTCGTGGCGCAACGGTAGCGCGTCTGACTCCAGATCAGAAGGTTGCGTGTTCAAATCACGTCGGGGTCA	TGGGTGGTTGCGTTTTGGAAGGGGGCAAAAGTATCTGTACTGAGATATTT
KnowntRNAgene	100	0.mismatches	YesInRM	NoInNUMT	6	-	26313352	26313423	trna171_MetCAT_6_-_26313352_26313423	TGACAAGAGTAATGTTGAAACAGCAGAGTGGCGGAGCGGACTGTCGAGAC	AGCAGAGTGGCGCAGCGGAAGCGTGCTGGGCCCATAACCCAGAGGTCGATGGATCGAAACCATCCTCTGCTA	TATGGCCGCATATATTTTACTTGAAGACTAGGACCCTACAGAAAAGAGGT
KnowntRNAgene	100	0.mismatches	YesInRM	NoInNUMT	6	-	26312824	26312905	trna172_SerTGA_6_-_26312824_26312905	AGAAACATATATTCCTCATGGGAATATATCCAGGTTGTTGAAGGAGGTAC	GTAGTCGTGGCCGAGTGGTTAAGGCGATGGACTTGAAATCCATTGGGGTCTCCCCGCGCAGGTTCGAATCCTGCCGACTACG	GCGTGCTTTTTTTACTCTCGGGTAGAGGAAATCCGGTGCACTACCTGTGC
KnowntRNAgene	100	0.mismatches	YesInRM	NoInNUMT	6	-	26311975	26312046	trna173_GlnTTG_6_-_26311975_26312046	CGTACTACATTCATGTTATCAAAAATATGTCAGGAGATTACTGTGTTGTT	GGCCCCATGGTGTAATGGTTAGCACTCTGGACTTTGAATCCAGCGATCCGAGTTCAAATCTCGGTGGGACCT	ACCAAACTTTTAGTGCTCTTTCTTTCTCTCAAATTACCATTGTACCCAGA
KnowntRNAgene	100	0.mismatches	YesInRM	NoInNUMT	6	-	26311424	26311495	trna174_GlnTTG_6_-_26311424_26311495	TGCTCTGTAATCAGTATTTTTATAAATTCATGAAATTGGTGGCGGAAGGC	GGCCCCATGGTGTAATGGTTAGCACTCTGGACTTTGAATCCAGCGATCCGAGTTCAAATCTCGGTGGGACCT	GTCCTGCTTTTTGTGACCCATCCTTCGTTCGTCTCTTAAATCATCAACAC
KnowntRNAgene	100	0.mismatches	YesInRM	NoInNUMT	6	-	26305718	26305801	trna175_SerGCT_6_-_26305718_26305801	ATAGGAATTGCCAAATGAAACTGTTGAGAAGAGAAACATTACACATATCA	GGAGAGGCCTGGCCGAGTGGTTAAGGCGATGGACTGCTAATCCATTGTGCTCTGCACGCGTGGGTTCGAATCCCATCCTCGTCG	CTCGGCTTTCCCTGCTAACTGGGCTTTTTTAAAGGTTTCCCCTCAGTAAG
KnowntRNAgene	100	0.mismatches	YesInRM	NoInNUMT	6	-	163210014	163210082	trna85_GluTTC_6_-_163210014_163210082	TAATCCTTTAATATTCTTATTACAAGATTTTAAAAATCTAGAGCATGCAC	TCCCTGGTCTAGTGGTTAGGATTTATTATTTTCATGGCTGTGGCCTGAGTTCAATTTCCAATCAGGGAA	GCTTTTCTTCTTCAAGAGAATGAGAAGACAAGCCACGGACTGGAAGAAAA
KnowntRNAgene	100	0.mismatches	YesInRM	NoInNUMT	6	-	126101393	126101464	trna87_GluCTC_6_-_126101393_126101464	TGCAGATTTTTAACACAACAAATATATTTAGGAAGAAGCGTTGTGCAAGT	TCCCTGGTGGTCTAGTGGTTAGGATTCGGCGCTCTCACCGCCGCGGCCCGGGTTCGATTCCCGGTCAGGGAA	GTCTTGTTTTTCTTGACATTCGTATCCTTCATGCAATTTAGAAGTCAAGA
KnowntRNAgene	100	0.mismatches	YesInRM	NoInNUMT	6	+	69914378	69914460	trna81_LeuTAA_6_+_69914378_69914460	TTTGAGTTTGGTATTCTAAGGATAGTGATTAAGAGCCAGTCTCAAAAATC	ACTCATTTGGCTGAGTGGTTAAGGCATTGGACTTAAGATCCAATGGAGTAGTGGCTGTGTGGGTTTAAACCCCACTACTGGTA	TGTTTAGTTTTCATCCCTCCACTCTTTCCAATACCATCATTTGAAAAATA
KnowntRNAgene	100	0.mismatches	YesInRM	NoInNUMT	6	+	58149254	58149327	trna80_IleAAT_6_+_58149254_58149327	CGCTCCCCTTTAAACTCCTCAAGAGAGGTAGGGTCCGTTCCCCCCGGCGG	GGCCGGTTAGCTCAGTTGGTTAGAGCGTGGCGCTAATAACGCCAAGGTCGCGGGTTCGATCCCCGTACGGGCCA	CAGGCTTTTCTAATGTTTATTTCACAGTAACAATTATGTTTCACAGTAGC
KnowntRNAgene	100	0.mismatches	YesInRM	NoInNUMT	6	+	28956779	28956860	trna78_LeuAAG_6_+_28956779_28956860	GGCGACATTCTCTACTAGGGAAAATGCGGAAGAACACAGTTGTAATCAAC	GGTAGCGTGGCCGAGCGGTCTAAGGCGCTGGATTAAGGCTCCAGTCTCTTCGGGGGCGTGGGTTCAAATCCCACCGCTGCCA	AGTACTTTTCATTCTCACTAGGGACTGTTTTTAGGAGAATCCCTTTCCAA
KnowntRNAgene	100	0.mismatches	YesInRM	NoInNUMT	6	+	28949976	28950047	trna77_GluCTC_6_+_28949976_28950047	TGTGTTGAGTTCTCGCTTCATAAATATGTTTTAATAAACCTACTTCAGCT	TCCCTGGTGGTCTAGTGGTTAGGATTCGGCGCTCTCACCGCCGCGGCCCGGGTTCGATTCCCGGTCAGGGAA	TGAGGTTTTTCTGTTTTAACCTCCAAATTCTTTCATCCAGGAACGAAATC
KnowntRNAgene	100	0.mismatches	YesInRM	NoInNUMT	6	+	28918806	28918878	trna76_LysTTT_6_+_28918806_28918878	CTGCACCTTTTTACTCACTAGAATGTGCAGGAAGAAGGCTTTTGCAGGGA	GCCCGGATAGCTCAGTCGGTAGAGCATCAGACTTTTAATCTGAGGGTCCAGGGTTCAAGTCCCTGTTCGGGCG	GGAGTGGTGGCTTTTAGTACCTGATTCTGGTATCATGTTTGAAAAAGCCA
KnowntRNAgene	100	0.mismatches	YesInRM	NoInNUMT	6	+	28912352	28912424	trna75_MetCAT_6_+_28912352_28912424	TGCCTCATAATCATCTTGGTAGAGCCGTTGGTTAAGCGGGAGAGACAGTT	GCCTCCTTAGCGCAGTAGGCAGCGCGTCAGTCTCATAATCTGAAGGTCCTGAGTTCGAACCTCAGAGGGGGCA	AGGCGTCTGTTTTGCCATTTTACTTCTTCTTGATCCAAAATGAGTAAGAC
KnowntRNAgene	100	0.mismatches	YesInRM	NoInNUMT	6	+	28908830	28908934	trna74_LeuCAA_6_+_28908830_28908934	TTCATTACAATCGAAGATTATATTAATTTGCGATGGTAAGTGTCCCAGGT	GTCAGGATGGCCGAGTGGTCTAAGGCGCCAGACTCAAGCTTGGCTTCCTCGTGTTGAGGATTCTGGTCTCCAATGGAGGCGTGGGTTCGAATCCCACTTCTGACA	CAACTATCTTATTCTCCTTTTACTCTACTTTCTCAGCCATTTCTGTGTTT
KnowntRNAgene	100	0.mismatches	YesInRM	NoInNUMT	6	+	28849165	28849237	trna73_ArgCCG_6_+_28849165_28849237	CCATGTTACATTCCCTTTGTGTGCTATATAAGCATCTGTCTTTGGCGGTT	GGCCGCGTGGCCTAATGGATAAGGCGTCTGATTCCGGATCAGAAGATTGAGGGTTCGAGTCCCTTCGTGGTCG	TCGTTTTGCGTTCTCTGGTTCGAAAGATATTTGTTGATTCAGAGCATTTT
KnowntRNAgene	100	0.mismatches	YesInRM	NoInNUMT	6	+	28732164	28732236	trna72_PheGAA_6_+_28732164_28732236	TGAAGATTTTTATATTTTGAAGAAATTGCTAACGGCACGTGCTTAGAGTA	GCCAAAATTGCTCAGTTGGGAGAGCGTTAGACTGAAGATCTAAAGGTCCCTGGTTCGATCCCGGGTTTCACCA	GGTTTGTTTGGTTTTTTTAGTTCTGCCTAATTATCACTCCCTTATACAAC
KnowntRNAgene	100	0.mismatches	YesInRM	NoInNUMT	6	+	28715521	28715593	trna71_LysTTT_6_+_28715521_28715593	ACAAATGGAGAAATCTAGATTACATACTCCGTGGGTTGCGTCTACCCAGG	GCCTGGATAGCTCAGTTGGTAGAACATCAGACTTTTAATCTGACGGTGCAGGGTTCAAGTCCCTGTTCAGGCG	AAATATTTGTGTGTTTTACTCTAGCTCCGGAGTCCCCAACCTCCAGTAAA
KnowntRNAgene	100	0.mismatches	YesInRM	NoInNUMT	6	+	28697092	28697163	trna70_AlaCGC_6_+_28697092_28697163	GAAAACAAGTGATATTTTATATATAAGCCAACAGAACTCTCATGCGGTCA	GGGGGTGTAGCTCAGTGGTAGAGCGCGTGCTTCGCATGTACGAGGCCCCGGGTTCGACCCCCGGCTCCTCCA	GTTGTCCATTTTCTTCATTCTCCTTTCTGGTTCTTTGCATGCGTTTGTCA
KnowntRNAgene	100	0.mismatches	YesInRM	NoInNUMT	6	+	28693795	28693868	trna69_ThrAGT_6_+_28693795_28693868	CAAATACCAAGGTATACTCTGATAGAAGGAAACCAAAAACAGTCTCCGTG	GGCTCCGTAGCTTAGTTGGTTAAAGCGCCTGTCTAGTAAACAGGAGATCCTGGGTTCGACTCCCAGCGGGGCCT	TGGTTGGCAAGGTCAGTGTGCCTTTCTGCCAACTCTCTTAAAACTTGAGA
KnowntRNAgene	100	0.mismatches	YesInRM	NoInNUMT	6	+	28687481	28687552	trna68_AlaAGC_6_+_28687481_28687552	AGAGAAAGATTAAATTATAATGTTTAGAACAAAAAAAAGGCTATTGCAAC	GGGGGTGTAGCTCAGTGGTAGAGCGCGTGCTTAGCATGCACGAGGCCCCGGGTTCAATCCCTGGCACCTCCA	GTAGTTGATACCACGTTGTGTATCACCACCAATGAAGACGGCGGGTTTCA
KnowntRNAgene	100	0.mismatches	YesInRM	NoInNUMT	6	+	28678366	28678437	trna67_AlaAGC_6_+_28678366_28678437	AGATAACAGTGACAGCCAGTTATAAAATATAGCAAAAAAGCTAGCTTTAA	GGGGGTGTAGCTCAGTGGTAGAGCGCGTGCTTAGCATGCACGAGGCCCTGGGTTCAATCCCCAGCACCTCCA	TGTATTATGCTCATTTGCCTAGCGGCCCAGAGCAGGGACCCTTGGCAGAA
KnowntRNAgene	100	0.mismatches	YesInRM	NoInNUMT	6	+	28611222	28611293	trna66_AlaTGC_6_+_28611222_28611293	ATACAGTATATTTTTAAAAACTTTTTTTGGAACAACAAGGGTCTATGTGT	GGGGATGTAGCTCAGTGGTAGAGCGCATGCTTTGCATGTATGAGGTCCCGGGTTCGATCCCCGGCATCTCCA	ATAGGTATTAAGGTTTTAGCGCTGATTCTTGTTCAACGTACGTGCTGCTG
KnowntRNAgene	100	0.mismatches	YesInRM	NoInNUMT	6	+	28574933	28575004	trna65_AlaAGC_6_+_28574933_28575004	AATACTGATTATAAATCATGAAAGAAATGCAAAGCAACCTGTCTGTGGTT	GGGGGTGTAGCTCAGTGGTAGAGCGCGTGCTTAGCATGTACGAGGTCCCGGGTTCAATCCCCGGCACCTCCA	CCAGTTTTGGGAGTGCGCACTTTCTCCTCTCAATGGACCGCCTTTCCACT
KnowntRNAgene	100	0.mismatches	YesInRM	NoInNUMT	6	+	28557156	28557227	trna64_GlnTTG_6_+_28557156_28557227	CAAGGAGGTATTTAACCACGACTATACTTACCTACTGTACCCTTGTGGTT	GGTCCCATGGTGTAATGGTTAGCACTCTGGACTTTGAATCCAGCAATCCGAGTTCGAATCTCGGTGGGACCT	TTCAAAGGTGAACGTTTTACAGTTCCTGGCTTGGCCTCTGAATGTGGGAA
KnowntRNAgene	100	0.mismatches	YesInRM	NoInNUMT	6	+	28505367	28505460	trna63_IleTAT_6_+_28505367_28505460	CTGTAAGAGCATCTTCTCTTATACCTTTCCAAATCCTTATTATTTCTGTG	GCTCCAGTGGCGCAATCGGTTAGCGCGCGGTACTTATAAGACAGTGCACCTGTGAGCAATGCCGAGGTTGTGAGTTCAAGCCTCACCTGGAGCA	GTTTTACTATTCTCCGACCTGTAGAAATTCAAAAACAGGGAGAGCTTATT
KnowntRNAgene	100	0.mismatches	YesInRM	NoInNUMT	6	+	28180815	28180896	trna62_SerGCT_6_+_28180815_28180896	ACTGGGAGCACTACACAGACGAAGAAATTCAAGTTGTTGATTCTTTGTGT	GACGAGGTGGCCGAGTGGTTAAGGCGATGGACTGCTAATCCATTGTGCTCTGCACACGTGGGTTCGAATCCCATCCTCGTCG	GCTGCATAGCAAGCCTTTTGTTCCAGGAATCACAAATGATATGGTAAGCA
KnowntRNAgene	100	0.mismatches	YesInRM	NoInNUMT	6	+	27745664	27745735	trna61_MetCAT_6_+_27745664_27745735	GGCTGATCACCTGCATGATAAATAAGAAGAGTAGAAGCGTGTTTTCCGTT	AGCAGAGTGGCGCAGCGGAAGCGTGCTGGGCCCATAACCCAGAGGTCGATGGATCTAAACCATCCTCTGCTA	AAGAAGGGTGCTTTTTTTTTTTTTTTTCCCCCCCCCCTTCTTGAGGAATT
KnowntRNAgene	100	0.mismatches	YesInRM	NoInNUMT	6	+	27694473	27694546	trna60_ThrAGT_6_+_27694473_27694546	AGGTGTAAATTTTTATAAAATAATAAATTACCCCTACACAACACAGGTGA	GGCTTCGTGGCTTAGCTGGTTAAAGCGCCTGTCTAGTAAACAGGAGATCCTGGGTTCGAATCCCAGCGAGGCCT	CTTTATTTCTTCCCCTAAACTTAGGTAAATTCTTGTCACTAGTTAAACCT
KnowntRNAgene	100	0.mismatches	YesInRM	NoInNUMT	6	+	27655967	27656040	trna59_IleAAT_6_+_27655967_27656040	ATGCCGTTTGATAGTAGCTTATAATGTGGAAGTAAGGCATCCTGTCATCC	GGCCGGTTAGCTCAGTTGGTTAGAGCGTGGTGCTAATAACGCCAAGGTCGCGGGTTCGATCCCCGTACTGGCCA	AGTATTCTCTGTGGCTTTTATCACCAGAATGGATAGTAACCCAGACATCG
KnowntRNAgene	100	0.mismatches	YesInRM	NoInNUMT	6	+	27650488	27650561	trna58_ValCAC_6_+_27650488_27650561	CTCCAGAAAAATCTGTGCTGAGTCTGCCGGATAACAATATTTGGAAGTTG	TTTTCTGTAGTGTAGTTGTTAACACGTTCGCCTCACACGCTTAAAGTTCTCTGGTTGGATACCAGATGGAAATG	CCTCCTGAGACTATTTCTCCTTCCCAACATTTTCCATCATCGCCATGCCA
KnowntRNAgene	100	0.mismatches	YesInRM	NoInNUMT	6	+	27636362	27636435	trna57_IleAAT_6_+_27636362_27636435	TATCAACGAATTTATATATGGTTTCCTTTAAAACAGCAGCGCATTCGTGT	GGCCGGTTAGCTCAGTCGGCTAGAGCGTGGTGCTAATAACGCCAAGGTCGCGGGTTCGATCCCCGTACGGGCCA	CTGGATGCCATAGTGGGGCCCTTCACTTACCTGAAGGGAGGCCTTTTAAT
KnowntRNAgene	100	0.mismatches	YesInRM	NoInNUMT	6	+	27632545	27632620	trna56_PheGAA_6_+_27632545_27632620	AAAAAAAAAAAAAAGAATAAAAAAAAAAACCAACTCATTCCTTATAGATG	GCCGAAATAGCTCAATTGGGAGAGTGTTAGACTGAAGATCTTCTGCAGGTCTCTGGTTCAATTCCGGGTTTCGACA	GCTGTTTCCGGACTCTTTTGTACATGTCGACTCTGCTAAATTAATGTTTG
KnowntRNAgene	100	0.mismatches	YesInRM	NoInNUMT	6	+	27599200	27599293	trna55_IleTAT_6_+_27599200_27599293	CAGTAGCTCATGGCTCTGTAGAGTGCGCATGGCCAAGCAAAGGAAAGCAT	GCTCCAGTGGCGCAATCGGTTAGCGCGCGGTACTTATACAACAGTATATGTGCGGGTGATGCCGAGGTTGTGAGTTCGAGCCTCACCTGGAGCA	TGTTTTCTTCCAATTGCGATTTCAGACATTTCACGATAATGCATTTTTCC
KnowntRNAgene	100	0.mismatches	YesInRM	NoInNUMT	6	+	27586135	27586208	trna54_ThrCGT_6_+_27586135_27586208	TCGAGAGTGAAAATAGCTTTAGTAAGAGGAATTAAGTTCAATTCTATCGT	GGCCCTGTAGCTCAGCGGTTGGAGCGCTGGTCTCGTAAACCTAGGGGTCGTGAGTTCAAATCTCACCAGGGCCT	AACAGACTGCCCTTTGGGTTCTGGTGTTTACCTACACTTCTTGTGTCTTA
KnowntRNAgene	100	0.mismatches	YesInRM	NoInNUMT	6	+	27543846	27543918	trna53_LysTTT_6_+_27543846_27543918	TACTGATGGGATTACATTATTTAAAGAATGAACAAAGTTTTCGCAAAAGA	ACCTGGGTAGCTCAGTAGGTAGAACATCAGACTTTTAATCTGAGGGTCTAGGGTTCAAGTCCCTGTCCAGGCG	TTGAGTGTAGTTTTGACTTCTGCCACATAGAGAAGTCAAAACAGAAAACT
KnowntRNAgene	100	0.mismatches	YesInRM	NoInNUMT	6	+	27529963	27530049	trna52_ArgTCT_6_+_27529963_27530049	ATAGTCAAATTAATTAGCAACCTCAGGACAAAACGGGGGGAGCTCAAGCA	GGCTCTGTGGCGCAATGGATAGCGCATTGGACTTCTAGCCTAAATCAAGAGATTCAAAGGTTGCGGGTTCGAGTCCCTCCAGAGTCG	CATGTTGCATTTTGTGATCTGAGTGGATACCTGTACCAGTAATTTCTCCT
KnowntRNAgene	100	0.mismatches	YesInRM	NoInNUMT	6	+	27513468	27513549	trna51_SerTGA_6_+_27513468_27513549	CCACTCAACCATTATAAGTTCACCCCAGCCGTCAGCGATGGCGTAGGTAG	GTAGTCGTGGCCGAGTGGTTAAGGCGATGGACTTGAAATCCATTGGGGTTTCCCCGCGCAGGTTCGAATCCTGCCGACTACG	GTTTTACCAGGTGCAGTTCCCGCCTTTCCTCAAAACTTACCCAAATTCTT
KnowntRNAgene	100	0.mismatches	YesInRM	NoInNUMT	6	+	27499987	27500068	trna50_SerAGA_6_+_27499987_27500068	AGCTAAAGTTCAGTACAGTGACTTATGCTAATGGACAAAGTGTCCTTCAC	GTAGTCGTGGCCGAGTGGTTAAGGCGATGGACTAGAAATCCATTGGGGTTTCCCCACGCAGGTTCGAATCCTGCCGACTACG	GTCCCTTTCTTGTTGGAAAGGGAGTCTACTGACACCTTGCCAGATTGAAA
KnowntRNAgene	100	0.mismatches	YesInRM	NoInNUMT	6	+	27487308	27487379	trna49_GlnCTG_6_+_27487308_27487379	TGAAGATATATTCCTTCAGGAAGGCCTGTTAAAAACACGAGCTATTGCGA	GGTTCCATGGTGTAATGGTTAGCACTCTGGACTCTGAATCCAGCGATCCGAGTTCAAATCTCGGTGGAACCT	GTCGTTTCTTCTTGCTTCCTCACTATTTTTTTCTTTCTAAAATAAATTTC
KnowntRNAgene	100	0.mismatches	YesInRM	NoInNUMT	6	+	27471523	27471594	trna48_AspGTC_6_+_27471523_27471594	GAATACTTAAGTTTATTAGAGGTAGTCAAAACTCGCTGACGCAGAGTTCT	TCCTCGTTAGTATAGTGGTGAGTATCCCCGCCTGTCACGCGGGAGACCGGGGTTCGATTCCCCGACGGGGAG	AAAAGTTGCTTTTTGCATCTTCTGCCCACTGATGGCCCCTACCTGGCTCT
KnowntRNAgene	100	0.mismatches	YesInRM	NoInNUMT	6	+	27470818	27470899	trna47_SerAGA_6_+_27470818_27470899	ATTTGCATTTTCTCATGTCTATACCGTGAAAAAAAACGTTGTGATTCTGT	GTAGTCGTGGCCGAGTGGTTAAGGCGATGGACTAGAAATCCATTGGGGTCTCCCCGCGCAGGTTCGAATCCTGCCGACTACG	AGTTCGAGGTTTTAGATAATTAACAACAGAAAATTTAGAAGAAAGAAATT
KnowntRNAgene	100	0.mismatches	YesInRM	NoInNUMT	6	+	27463593	27463674	trna46_SerAGA_6_+_27463593_27463674	CACCTGACACGTCATTTCACCAATCTATCAAAGGGTGAAGTTCCACAGCT	GTAGTCGTGGCCGAGTGGTTAAGGCGATGGACTAGAAATCCATTGGGGTCTCCCCGCGCAGGTTCGAATCCTGCCGACTACG	GGGTGGTTTTTGCTCCCAGTGAGCTAACTTAACCCATCTGTTTGGCAGTG
KnowntRNAgene	100	0.mismatches	YesInRM	NoInNUMT	6	+	27447453	27447524	trna45_AspGTC_6_+_27447453_27447524	TAGCGAGTAACTTCACAGGGATTTCCTAAGAGCTCCATTTTCACGTCAAT	TCCTCGTTAGTATAGTGGTGAGTATCCCCGCCTGTCACGCGGGAGACCGGGGTTCGATTCCCCGACGGGGAG	GAGGCTTAAACTTTTTTTTAGAAAAGCACACTTCCGGTAAACACAGTCTC
KnowntRNAgene	100	0.mismatches	YesInRM	NoInNUMT	6	+	27446591	27446672	trna44_SerAGA_6_+_27446591_27446672	AGCTGGTGTAAATTCTGTTTAAAGATGTGAAGGGAGCCTTCTCCATTCGT	GTAGTCGTGGCCGAGTGGTTAAGGCGATGGACTAGAAATCCATTGGGGTCTCCCCGCGCAGGTTCGAATCCTGCCGACTACG	GGATGTTTTACTGAGAACAGTTCAGCGAGGAAATAGGATCTCACATTTGC
KnowntRNAgene	100	0.mismatches	YesInRM	NoInNUMT	6	+	27265775	27265856	trna43_SerGCT_6_+_27265775_27265856	TCAAAAGCAAGCCTTAAAGGAGTATCCCAAAAACACATTTTCCCCAGAAG	GACGAGGTGGCCGAGTGGTTAAGGCGATGGACTGCTAATCCATTGTGCTCTGCACGCGTGGGTTCGAATCCCACCTTCGTCG	ACCGTTTTCTTTAAGAGGGTAACCAGGTTTTTGTCGCAGGTCTGAGTTGC
KnowntRNAgene	100	0.mismatches	YesInRM	NoInNUMT	6	+	27263212	27263283	trna42_GlnCTG_6_+_27263212_27263283	AGTGGAGAAATAGGTCACCTATGACTTTAGGAAATGCTAGTTCAGCTTCA	GGTTCCATGGTGTAATGGTTAGCACTCTGGACTCTGAATCCGGTAATCCGAGTTCAAATCTCGGTGGAACCT	TGGATTTAGTCCTCTGCAGTCAAATCCCCATCGTCTCTCCACAATCTATA
KnowntRNAgene	100	0.mismatches	YesInRM	NoInNUMT	6	+	27258405	27258477	trna40_ValTAC_6_+_27258405_27258477	ACAGAAAAATTTAATTCTCCCTTAACGAAGGAAGCCAACGCAGCACACAG	GTTTCCGTGGTGTAGTGGTTATCACATTCGCCTTACACGCGAAAGGTCCTCGGGTCGAAACCGAGCGGAAACA	ACTTGCAATTTTTCGGGGTGTTTCTGTTTTCCAAGATTCCCTTAGCTGAC
KnowntRNAgene	100	0.mismatches	YesInRM	NoInNUMT	6	+	27251864	27251937	trna39_IleAAT_6_+_27251864_27251937	ATCGTTTATTTTTTTATATCTTGTTAAGAGGGAAGTGAACTTCGCGTCGT	GGCCGGTTAACTTAATTGGTTAGAGCGTGGTGCTAATAATGTCAAGGTTGCGGGTTGGATCCCCGAACGGGCCA	CAGTGGGTGTTAGCTTTTCATCATTTATATCAATCATCTGTGAACGCTGT
KnowntRNAgene	100	0.mismatches	YesInRM	NoInNUMT	6	+	27241739	27241812	trna38_IleAAT_6_+_27241739_27241812	CTAGATTAATGGGGAGGGGGAGTGGTGTGGGGGAAGAGACCCAAAATGTT	GGCTGGTTAGTTCAGTTGGTTAGAGCGTGGTGCTAATAACGCCAAGGTCGTGGGTTCGATCCCCATATCGGCCA	CATATTTTCCTCAGTACTTTTTCTCGGTAGTTCTAGAGAAACTCGTCGGT
KnowntRNAgene	100	0.mismatches	YesInRM	NoInNUMT	6	+	27203288	27203360	trna37_ValAAC_6_+_27203288_27203360	TAAAGTTCATTTTAACTAATTCAAAACTGAAAAACACTCTCACTAAGCGA	GTTTCCGTAGTGTAGTGGTTATCACGTTTGCCTAACACGCGAAAGGTCCCCGGTTCGAAACCGGGCAGAAACA	GAGCGTAGTTTCGTTTTTTTGGTTGTTTTTTTTTTTTTTTTTTTTTTTTT
KnowntRNAgene	100	0.mismatches	YesInRM	NoInNUMT	6	+	27182952	27183024	trna36_ArgACG_6_+_27182952_27183024	GATAATCGACAGACGCAGACTGAGTGGCCAGTAGTCAAAAGCGCAACCGA	GGGCCAGTGGCGCAATGGATAACGCGTCTGACTACGGATCAGAAGATTCTAGGTTCGACTCCTGGCTGGCTCG	GGTGTTAATCTTGGCTTTTTTTTTTTTTTTTTTTAAGAAAAATATCCTGT
KnowntRNAgene	100	0.mismatches	YesInRM	NoInNUMT	6	+	27177628	27177709	trna35_SerCGA_6_+_27177628_27177709	GGGCCCTATGCGTATGTGTTTTTGATGCATAAATAGTAACCATTTAGAGG	GCTGTGATGGCCGAGTGGTTAAGGCGTTGGACTCGAAATCCAATGGGGTCTCCCCGCGCAGGTTCAAATCCTGCTCACAGCG	CTTCTCGGTACCTCTCTCTCTCTTTTTTTTCTAAATCACAAATCGCTGTG
KnowntRNAgene	100	0.mismatches	YesInRM	NoInNUMT	6	+	27130050	27130123	trna34_ThrAGT_6_+_27130050_27130123	TTTTACAAAAATGTTATAAATACGATATATCTGAACATATGCCCAACAGG	GGCCCTGTGGCTTAGCTGGTCAAAGCGCCTGTCTAGTAAACAGGAGATCCTGGGTTCGAATCCCAGCGGGGCCT	TACGTGTTCAATTTTATATTTTCAATAGTATGTTGCAAATACATATGTTG
KnowntRNAgene	100	0.mismatches	YesInRM	NoInNUMT	6	+	27125906	27125977	trna33_HisGTG_6_+_27125906_27125977	TGGGAAATAAGCAAAGGAAGAGCCCCACAAGCAGCGGCCTCTGGTGGCGT	GCCGTGATCGTATAGTGGTTAGTACTCTGCGTTGTGGCCGCAGCAACCTCGGTTCGAATCCGAGTCACGGCA	GTACCTTGATGTCGCCTCAATTTCTCAACGTACTGAGCAGTACCTTGACG
KnowntRNAgene	100	0.mismatches	YesInRM	NoInNUMT	6	+	27118022	27118094	trna32_ValCAC_6_+_27118022_27118094	TTGAGGCTCAAAAGAGAGGAGAGGAAACCTTTAAAAAAACCATGGAATGA	GTTTCTGTAGTATGGTGGTTATCACGTTAGTCTCACACGTGAAAGGTCCCTGGTTCGAAACCAGGTGGAAACA	CATTTTAGGCTGGGTGCGGTGGTTCATGCCTGTAATCCCAACACAAAAAC
KnowntRNAgene	100	0.mismatches	YesInRM	NoInNUMT	6	+	27065085	27065166	trna31_SerGCT_6_+_27065085_27065166	TTCCTATTACAAACTCTGAAATAAAATACTCGGGAAACGTGGGTTATCAA	GACGAGGTGGCCGAGTGGTTAAGGCGATGGACTGCTAATCCATTGTGCTCTGCACGCGTGGGTTCGAATCCCACCCTCGTCG	GGGGAGGTCTTTTAATACGAAGAGGAGGAAACAACACCCAAGTCCAGCCA
KnowntRNAgene	100	0.mismatches	YesInRM	NoInNUMT	6	+	27059521	27059592	trna30_ProCGG_6_+_27059521_27059592	AATTTGGGAATAAATCCTACAGTAAATATAAGCAAAAGCCATTTCTAAGT	GGCTCGTTGGTCTAGGGGTATGATTCTCGCTTCGGGTGTGAGAGGTCCCGGGTTCAAATCCCGGACGAGCCC	ACTTCATTTTCGCCCAATAAGGTTTAAGGATATTTAAAGTATTTCCCCAA
KnowntRNAgene	100	0.mismatches	YesInRM	NoInNUMT	6	+	26988125	26988218	trna29_IleTAT_6_+_26988125_26988218	GATGTTCCTGTGTAGGCTGTGTAAGGAGTGACCGGAAGTAGAAACTGGGT	GCTCCAGTGGCGCAATCGGTTAGCGCGCGGTACTTATATGGCAGTATGTGTGCGAGTGATGCCGAGGTTGTGAGTTCGAGCCTCACCTGGAGCA	TTGTTTTCCAACCCAAAATAGCATTACTTGAAGTGCCTTTCCCCCTGTAA
KnowntRNAgene	100	0.mismatches	YesInRM	NoInNUMT	6	+	26780832	26780905	trna28_IleAAT_6_+_26780832_26780905	ACGTTCGCCTTTAAACTTCTCAAGAGAGGTAGGGTCCGTTCCGCCGGCGG	GGCCGGTTAGCTCAGTTGGTCAGAGCGTGGTGCTAATAACGCCAAGGTCGCGGGTTCGATCCCCGTACGGGCCA	CAGGCTTTTCTAATGTTTATTTCACGGGCCACAGGCTTTTCTAATGTTTA
KnowntRNAgene	100	0.mismatches	YesInRM	NoInNUMT	6	+	26766444	26766516	trna27_MetCAT_6_+_26766444_26766516	AAAGAAATTAGGAAATTCCTGTGGAAGCTGGCGCGTTGATGCACTTCGTC	GCCCTCTTAGCGCAGCGGGCAGCGCGTCAGTCTCATAATCTGAAGGTCCTGAGTTCGAGCCTCAGAGAGGGCA	GCTTTTGCAAGTGAACGCTTACCTTCCCGGCACTTGTGATAGCTGTAACC
KnowntRNAgene	100	0.mismatches	YesInRM	NoInNUMT	6	+	26751918	26751990	trna25_AlaAGC_6_+_26751918_26751990	GATATTTGTGTCCCGGTTATAAAAATTGGCAGAAAAGACAAGTGTAGTGT	GGGGGATTAGCTCAAGCGGTAGGGTGCCTGCTTAGCATGCAAGAGGTAGCAGGATCGACGCCTGCATTCTCCA	GCTTCTTTTAATCCCTAGGCTACCAATGGTATCTGGCCTAGATGACAGTT
KnowntRNAgene	100	0.mismatches	YesInRM	NoInNUMT	6	+	26730737	26730809	trna24_AlaAGC_6_+_26730737_26730809	GCAGGCTCCTGATAACCAGGAAAATGGGTGGGGGGTGGTGTATCCTCAGT	GGGGAATTAGCTCAGGCGGTAGAGCGCTCGCTTAGCATGCGAGAGGTAGCGGGATCGACGCCCGCATTCTCCA	GTTCCTTGTCCGGTTTATGTCTCTTGGTTTGTATACCCGCTTCTTTCTCC
KnowntRNAgene	100	0.mismatches	YesInRM	NoInNUMT	6	+	26728256	26728328	trna23_AlaAGC_6_+_26728256_26728328	ATATTTGTGTCCCGGTTATCAAAACAGGCAGAAAAGACAAATGCGGTGTG	GGGGAATTGGCTCAAGCGGTAGAGCGCTTGCTTAGCATGCAAGAGGTAGCAGGATCGACGCCTGCACTCTCCA	GCTTCTTTTAATCCCTAGGCTACCAATGGTATCTGGTAAATACTTTCAGC
KnowntRNAgene	100	0.mismatches	YesInRM	NoInNUMT	6	+	26705606	26705678	trna22_AlaAGC_6_+_26705606_26705678	CCCCTGTGTTCCAGGACACCCACTAAAGATCAAGAAAGCTCCCCTGACGT	GGGGAATTAGCTCAAGCGGTAGAGCGCTTGCTTAGCATGCAAGAGGTAGTGGGATCGATGCCCACATTCTCCA	AGCTTTATTATTTGGACCTTGGGTCTCCAAACACTCAAGTATCCAAACCC
KnowntRNAgene	100	0.mismatches	YesInRM	NoInNUMT	6	+	26701712	26701784	trna21_MetCAT_6_+_26701712_26701784	GGTGGGAAATACACTTCGACAAAATGGATGTTGCCCGAGCTCAACAGCAA	GCCCTCTTAGCGCAGCTGGCAGCGCGTCAGTCTCATAATCTGAAGGTCCTGAGTTCAAGCCTCAGAGAGGGCA	TCACTTCTGCCAAAGAAGTTGGATACACTAAATATCGGAACGCAACGCAA
KnowntRNAgene	100	0.mismatches	YesInRM	NoInNUMT	6	+	26687485	26687557	trna20_AlaAGC_6_+_26687485_26687557	CACCTGTGTTCCAGGCCACCTGCTAACAATAAATAATGCTGCCCTGATGT	GGGGAATTAGCTCAAGTGGTAGAGCGCTTGCTTAGCACGCAAGAGGTAGTGGGATCGATGCCCACATTCTCCA	AGCTTTATTATTTAGACATCGTGTCTCCAAACACTCAGGTCTCCAAACCC
KnowntRNAgene	100	0.mismatches	YesInRM	NoInNUMT	6	+	26682715	26682787	trna19_AlaAGC_6_+_26682715_26682787	CCCTGTGTTCCAGGCCACCCACTAAGGATCAATAAAGCTCCCCTGATGTG	GGGGAATTAGCTCAAGTGGTAGAGCGCTTGCTTAGCATGCAAGAGGTAGTGGGATCGATGCCCACATTCTCCA	AACTTTATTATTTAGACCCTGGGTCTCCAAACACTCAGGTCTCCAAACCC
KnowntRNAgene	100	0.mismatches	YesInRM	NoInNUMT	6	+	26673590	26673662	trna18_AlaAGC_6_+_26673590_26673662	CACCTGTGTTCCAGGCCACCCACTAAGGATAAACAAAGCTTCCCTGATAT	GGGGAATTAGCTCAAGTGGTAGAGCGCTTGCTTAGCATGCAAGAGGTAGTGGGATCAATGCCCACATTCTCCA	AGCTTTATTATTTAGGTACCCAAACCCGAGTCAGTGTCTGAGAGCAAGAC
KnowntRNAgene	100	0.mismatches	YesInRM	NoInNUMT	6	+	26595102	26595190	trna17_TyrGTA_6_+_26595102_26595190	TCAAAAGCAATAGGTAAATCCTAAAGAATCCAAAACGAGGGTAATGACAT	CCTTCGATAGCTCAGCTGGTAGAGCGGAGGACTGTAGGGGTTTGAATGTGGTCATCCTTAGGTCGCTGGTTCGAATCCGGCTCGGAGGA	GTTCCATTTTTAAAAGTGTCTCTTCTGGGCCTGAAATAAGGAAACTTGGA
KnowntRNAgene	100	0.mismatches	YesInRM	NoInNUMT	6	+	26577332	26577420	trna16_TyrGTA_6_+_26577332_26577420	GATTCTAGAGAACGCAGAACTACGTGTCTAAAAAGGACAGCGTTCCGTGT	CCTTCGATAGCTCAGTTGGTAGAGCGGAGGACTGTAGGCTCATTAAGCAAGGTATCCTTAGGTCGCTGGTTCGAATCCGGCTCGGAGGA	CGGTAGTTTTGACCTACCAAGCTAATAATTCCAGACAATACGGTCTTTAC
KnowntRNAgene	100	0.mismatches	YesInRM	NoInNUMT	6	+	26575798	26575887	trna15_TyrGTA_6_+_26575798_26575887	TTTCAGGACACATTATTTTAGGAATTCTAGAAGATGAAGGGCTAGGGGTC	CTTTCGATAGCTCAGTTGGTAGAGCGGAGGACTGTAGGTTCATTAAACTAAGGCATCCTTAGGTCGCTGGTTCGAATCCGGCTCGAAGGA	CGAAAGTTTTGAACTACGGGCTAATAATTCCAGAAATAACGGAACTTTAC
KnowntRNAgene	100	0.mismatches	YesInRM	NoInNUMT	6	+	26569086	26569176	trna14_TyrGTA_6_+_26569086_26569176	AACCTTCCGCAGAGATGGCATCCCCAGCGGGAAGTGAAAGTCGTGTGAAT	CCTTCGATAGCTCAGTTGGTAGAGCGGAGGACTGTAGTTGGCTGTGTCCTTAGACATCCTTAGGTCGCTGGTTCGAATCCGGCTCGAAGGA	GTTCACAATTTTTTTTTTTTGCGTAAGTTTTAAAATTCATTCTCAGAAAT
KnowntRNAgene	100	0.mismatches	YesInRM	NoInNUMT	6	+	26556774	26556846	trna13_LysCTT_6_+_26556774_26556846	GAAATTATGTATTCTCTTAGTGTATTGGGGGAAGAGCTACGTTCGGGTGA	GCCCGGCTAGCTCAGTCGGTAGAGCATGAGACTCTTAATCTCAGGGTCGTGGGTTCGAGCCCCACGTTGGGCG	CTCTGGTTTTCAATCCTAAAATGTTTTCAGGTTTCTCATTGCGGTCCAAA
KnowntRNAgene	100	0.mismatches	YesInRM	NoInNUMT	6	+	26555498	26555569	trna12_ProAGG_6_+_26555498_26555569	AAAGAAATTTGGTAAATATTTAACGCATCTAAAATAATAAATGCTCAGGC	GGCTCGTTGGTCTAGGGGTATGATTCTCGCTTAGGGTGCGAGAGGTCCCGGGTTCAAATCCCGGACGAGCCC	TAGTTTTGTCCCTTGCTTCTGAATCTGGCTGCTTTCGCCCAACCTTAGTA
KnowntRNAgene	100	0.mismatches	YesInRM	NoInNUMT	6	+	26554350	26554423	trna11_IleAAT_6_+_26554350_26554423	AACACTGATGAAATTCTTGATGCAGTTTTTAAAACTTCTTGGAGACAGGT	GGCCGGTTAGCTCAGTTGGTTAGAGCGTGGTGCTAATAACGCCAAGGTCGCGGGTTCGATCCCCGTACGGGCCA	ACTTTGTTTTCTTCCATCACGTAACTTACGGCCAAAGACAAGGAAAAATC
KnowntRNAgene	100	0.mismatches	YesInRM	NoInNUMT	6	+	26553731	26553802	trna10_AlaCGC_6_+_26553731_26553802	ATCTTTCACAAACAACTAGGGAGAGCTACAAAGAACGGTTTCTTAGGGTA	GGGGATGTAGCTCAGTGGTAGAGCGCATGCTTCGCATGTATGAGGTCCCGGGTTCGATCCCCGGCATCTCCA	AGTTGTTTTATCCTATCTGCCCAATACTATTAGAAACTATATTTCAAAAT
KnowntRNAgene	100	0.mismatches	YesInRM	NoInNUMT	6	+	26538282	26538354	trna9_ValCAC_6_+_26538282_26538354	CGGAACTAGGCAGGAAGAACTATTTACTCTGAAAAATAAGCCCTTAGTGG	GTTTCCGTAGTGTAGTGGTTATCACGTTCGCCTCACACGCGAAAGGTCCCCGGTTCGAAACCGGGCGGAAACA	CGTTTTTTTTTCCTCATCTTACTACGAAATTCTTCCAGTGTGTATCTTTT
KnowntRNAgene	100	0.mismatches	YesInRM	NoInNUMT	6	+	26537726	26537798	trna8_ArgACG_6_+_26537726_26537798	CGGGTACAACCTAGTTTCTTATGAAATACCTCGCCCCTAAGGTACGCGCA	GGGCCAGTGGCGCAATGGATAACGCGTCTGACTACGGATCAGAAGATTCCAGGTTCGACTCCTGGCTGGCTCG	GTGTAAGCAGGGTCGTTTTACAACTTTCTGACTCCGCAGGAGTAAGGAAA
KnowntRNAgene	100	0.mismatches	YesInRM	NoInNUMT	6	+	26521436	26521518	trna7_LeuCAG_6_+_26521436_26521518	GTTTAGACAAGAGACAGAAGTGAGTCCTGAGCACAATGTAGCATAAGCGC	GTCAGGATGGCCGAGCGGTCTAAGGCGCTGCGTTCAGGTCGCAGTCTCCCCTGGAGGCGTGGGTTCGAATCCCACTCCTGACA	GTTCGTACTTTTAGTATTTAGACACAAATCGAGTTTAAGTTTACGCTACG
KnowntRNAgene	100	0.mismatches	YesInRM	NoInNUMT	6	+	26328368	26328440	trna6_ArgACG_6_+_26328368_26328440	TCCCAAAACGTTTTTTTCTATAGGTATAACGCCTGTCTTCGTTCGTCAGA	GGGCCAGTGGCGCAATGGATAACGCGTCTGACTACGGATCAGAAGATTCCAGGTTCGACTCCTGGCTGGCTCG	TTCGACTTTAGTGGAAACTTTGAGGTTTACATAAATGCCCCTTCCCTGGG
KnowntRNAgene	100	0.mismatches	YesInRM	NoInNUMT	6	+	26327817	26327898	trna5_SerAGA_6_+_26327817_26327898	TATGTGATGTATGGAAACATGTAAGACATTTAATAAGGTTTTTGGTATCT	GTAGTCGTGGCCGAGTGGTTAAGGCGATGGACTAGAAATCCATTGGGGTCTCCCCGCGCAGGTTCGAATCCTGCCGACTACG	GCAGTGGGTTTTTGCATCTTCAAGCAGGTTTCATCCGACCGATCGATATT
KnowntRNAgene	100	0.mismatches	YesInRM	NoInNUMT	6	+	26323046	26323118	trna4_ArgTCG_6_+_26323046_26323118	TAGGGAGGAGATTATTTTCCATCAAAAAATAGTTCTGATTTGTAACCCGG	GACCACGTGGCCTAATGGATAAGGCGTCTGACTTCGGATCAGAAGATTGAGGGTTCGAATCCCTCCGTGGTTA	TTTGAGATACTGACTAGTCTGGTGTTATTTTCCTTCCTCAAAGCTGGTAA
KnowntRNAgene	100	0.mismatches	YesInRM	NoInNUMT	6	+	26299905	26299977	trna3_ArgTCG_6_+_26299905_26299977	GGAAGCTCGTTTTATTTTCTAAGTATTGCAGCAACAACGGAACTGCGGGG	GACCACGTGGCCTAATGGATAAGGCGTCTGACTTCGGATCAGAAGATTGAGGGTTCGAATCCCTTCGTGGTTA	AGTGGGGTTCGTTTTCGGGCATGAAAATTTTATTACCCATTTCATTCCAA
KnowntRNAgene	100	0.mismatches	YesInRM	NoInNUMT	6	+	26286754	26286825	trna2_MetCAT_6_+_26286754_26286825	ATCTCCTGTAAGTAGTTAAGAGTACTGTGAGACCGTGTGCCTGGCAGAAC	AGCAGAGTGGCGCAGCGGAAGCGTGCTGGGCCCATAACCCAGAGGTCGATGGATCGAAACCATCCTCTGCTA	GGTCCTTTTTTTTTCTCCCCCCCCGTCTATTTTCCTGAGGATCCCTTTTT
KnowntRNAgene	100	0.mismatches	YesInRM	NoInNUMT	6	+	18836402	18836473	trna1_GlnCTG_6_+_18836402_18836473	TGAATCGCTTTCTGCTGCCTGAATTTCTAGAATAAAACAGCAGGGAGGAG	GGTTCCATGGTGTAATGGTTAGCACTCTGGACTCTGAATCCAGCGATCCGAGTTCAAATCTCGGTGGAACCT	TTCATATTGGCTGGGTGCTGTGGGAGGCCAAGGTGGGCAGATCACGTGAG
KnowntRNAgene	100	0.mismatches	YesInRM	NoInNUMT	6	+	145503859	145503930	trna84_GlnTTG_6_+_145503859_145503930	CATGATGTGATTATTTCACATAGCATGCCTGTATTAAAACATTTTGGATT	GGTCCCATGGTGTAATGGTTAGCACTCTGGGCTTTGAATCCAGCAATCCGAGTTCGAATCTTGGTGGGACCT	TTCAAAGGAGTACATTTTGGCCAGGCGCAGTGGCTCACGCCTGTAATCCC
KnowntRNAgene	100	0.mismatches	YesInRM	NoInNUMT	6	+	144537684	144537766	trna83_LeuTAA_6_+_144537684_144537766	GAGGTAGAGGATGCCTTGTAAGCGGAGCAAAAACAAGGTTCAACGTCTGC	ACCAGGATGGCCGAGTGGTTAAGGCGTTGGACTTAAGATCCAATGGACATATGTCCGCGTGGGTTCGAACCCCACTCCTGGTA	GCTTTAGGTTTTTCTCTTAAATCATTTTATTTTTTAAAAATACGAATCTC
KnowntRNAgene	100	0.mismatches	YesInRM	NoInNUMT	6	+	142578776	142578846	trna82_GlyGCC_6_+_142578776_142578846	CACTTAAATACTACCCCTTCAAGAGGTATTGTGAAAGAACTTCCATAGGT	GCATGGGTGATTCAGTGGTAGAATTTTCACCTGCCATGCAGGAGGTCCAGGTTCATTTCCTGGCCTATGCA	ACATGGCATCCCATTTTGGCTGGGCGTGGTGGCTCACACCTGTAATCCCA
KnowntRNAgene	100	0.mismatches	YesInRM	NoInNUMT	5	-	26198539	26198611	trna24_LysCTT_5_-_26198539_26198611	GTATTTAGTAACTCATATGACCATCAATTACACTATAACCATGAAATCAA	GCCCGACTACCTCAGTCGGTGGAGCATGGGACTCTTCATCCCAGGGTTGTGGGTTCGAGCCCCACATTGGGCA	CCAGATGAAGGGGTGGCCTGCCCCTCCACACCTGTGGGTATTTCTAGTCG
KnowntRNAgene	100	0.mismatches	YesInRM	NoInNUMT	5	-	180649395	180649467	trna10_ValCAC_5_-_180649395_180649467	TCAGCCGTGTGTGTCTTCAGGACGATGCCGGCAGGAAAGTAGCCAAGGTG	GTTTCCGTAGTGTAGTGGTTATCACGTTCGCCTCACACGCGAAAGGTCCCCGGTTCGAAACCGGGCGGAAACA	CGTTTTGGTCTGTTCGGGAGATTCTCTCCCGAGGCCGGCCTTACGTGGCA
KnowntRNAgene	100	0.mismatches	YesInRM	NoInNUMT	5	-	180648979	180649051	trna11_LysCTT_5_-_180648979_180649051	CTGAGGGTAACCTCCATCTTCAGAGACAAAGTTAGAATACAGACATGGCC	GCCCGGCTAGCTCAGTCGGTAGAGCATGAGACTCTTAATCTCAGGGTCGTGGGTTCGAGCCCCACGTTGGGCG	TAATTTCGCTTTTTGGAAAGGTTAAGGCAAGTTGTGTTACCTAAGTGCAC
KnowntRNAgene	100	0.mismatches	YesInRM	NoInNUMT	5	-	180645270	180645342	trna12_ValAAC_5_-_180645270_180645342	GATGTTGACTATAACACTTATAAAAGTCATAGAGTAACCTCTCCGCATCT	GTTTCCGTAGTGTAGTGGTTATCACGTTCGCCTAACACGCGAAAGGTCCCCGGTTCGAAACCGGGCGGAAACA	AGACTGTGTTTTCCTTCCAGTTCAAAAAGGTTTCTTAGTGTGGAGTCTAT
KnowntRNAgene	100	0.mismatches	YesInRM	NoInNUMT	5	-	180618687	180618758	trna13_ThrTGT_5_-_180618687_180618758	GCGCCGGCGACAGCGTCAACTGCTTTTGTGTCAAAAGGAAACCAACAGCC	GGCTCCATAGCTCAGGGGTTAGAGCACTGGTCTTGTAAACCAGGGTCGCGAGTTCAAATCTCGCTGGGGCCT	GCTTCCGTCTTTTCCTATTCTTTCCTTAAAGATAGAAAAGTGGAAGATAG
KnowntRNAgene	100	0.mismatches	YesInRM	NoInNUMT	5	-	180615854	180615925	trna14_ProTGG_5_-_180615854_180615925	AGCCATGAAGAACACAATCATGAAAAGATTCAGCGAGCAACTAGACAGCC	GGCTCGTTGGTCTAGGGGTATGATTCTCGCTTTGGGTGCGAGAGGTCCCGGGTTCAAATCCCGGACGAGCCC	ACTTTTTCATTTTTTTTTTTCCATTTCAACTGAAGTTCTTCTTGTTCAAA
KnowntRNAgene	100	0.mismatches	YesInRM	NoInNUMT	5	-	180615416	180615488	trna15_ValAAC_5_-_180615416_180615488	CGGAGAGTAGCTGCTAGCAGACAATATTATGGCGACAGAGGTAGGTGTGG	GTTTCCGTAGTGTAGTGGTCATCACGTTCGCCTAACACGCGAAAGGTCCCCGGTTCGAAACCGGGCGGAAACA	TGCCACAGTGTTTTTTTTTTTTTTCCCCCCCCTTTCTTTTGAGATGGGGT
KnowntRNAgene	100	0.mismatches	YesInRM	NoInNUMT	5	-	180601044	180601125	trna16_LeuAAG_5_-_180601044_180601125	TGGGGATGTTTTATAAGGAAGGAAAAGATGCAGGTGAACCCCCGGAGGAA	GGTAGCGTGGCCGAGCGGTCTAAGGCGCTGGATTAAGGCTCCAGTCTCTTCGGAGGCGTGGGTTCGAATCCCACCGCTGCCA	GCTTGTTGTGGTTTGCCCATTTTGTCCCCCAGTTCCTTGGAACTCTCCCT
KnowntRNAgene	100	0.mismatches	YesInRM	NoInNUMT	5	-	180591564	180591645	trna17_LeuAAG_5_-_180591564_180591645	AGCGATGTTGTATAAAGAAAGGAAATATGTAAGTATACGGCCAGGAGAAA	GATAGCAAGGCCGAGCGGTCTAAGGCTCCGGATTAAGGCGCCGGTGTCTTCGGAGGCATGGGTTCGAATTCCACCTCTGCCA	ACTTGTTGTGATTTCTCCATTTTGTCCCCCCATGGGTTGCAAAAGGAGGA
KnowntRNAgene	100	0.mismatches	YesInRM	NoInNUMT	5	-	180529253	180529325	trna18_ValCAC_5_-_180529253_180529325	ATACCGCCGTGTGTCGTGACTAATTATGATGGCAGAAAAGCATCAAGCCG	GTTTCCGTAGTGTAGTGGTTATCACGTTCGCCTCACACGCGAAAGGTCCCCGGTTCGAAACCGGGCGGAAACA	GTTCCTTCTACTTTTCACTTAACTGCTTCAAATTTATTACACCGAAGACT
KnowntRNAgene	100	0.mismatches	YesInRM	NoInNUMT	5	-	180524474	180524555	trna19_LeuAAG_5_-_180524474_180524555	TGGGGATGTTTTATAAGGAAGGAAAAGATGTAGGTGAAGCCCAGAAGGAG	GGTAGCGTGGCCGAGCGGTCTAAGGCGCTGGATTAAGGCTCCAGTCTCTTCGGAGGCGTGGGTTCGAATCCCACCGCTGCCA	GCTTGTTGTGATTCCTCCATTTTTGTCCCTTCATGGGTTACAAAAGGAGG
KnowntRNAgene	100	0.mismatches	YesInRM	NoInNUMT	5	-	141773988	141774059	trna22_AspGTC_5_-_141773988_141774059	CTGGGAGGCCGAAGCGGGAAGATCACGACATCAAGAGATCAAGACTGTCG	TCCTCATCAGTATAGTGGTGAGTATCCCCGCCTGTCACGCGGGAGACTGGGGTTCGATTCCCTGAGGAGGAG	GCAGCAGTCCTTTGGCCGGGCGCGGTGGCTCACACCTGTAATCCCAGCAC
KnowntRNAgene	100	0.mismatches	YesInRM	NoInNUMT	5	+	180634755	180634827	trna9_LysCTT_5_+_180634755_180634827	ACTCCGACTCTGATCTAGAATGAAAAATTGTTGAGATACGGTCATCGGGC	GCCCGGCTAGCTCAGTCGGTAGAGCATGAGACTCTTAATCTCAGGGTCGTGGGTTCGAGCCCCACGTTGGGCG	GCAACTGGTCGTTTTAGTCCTAAATCTACGACTACTAGCCATACCTAAAA
KnowntRNAgene	100	0.mismatches	YesInRM	NoInNUMT	5	+	180633868	180633939	trna8_AlaTGC_5_+_180633868_180633939	TGAGTTAAGCGACCAATAGGGACCATCTGGGAGAGCTGCTGAGAGTAGGT	GGGGATGTAGCTCAGTGGTAGAGCGCATGCTTTGCATGTATGAGGCCCCGGGTTCGATCCCCGGCATCTCCA	GTGTAGTTTTGCACATTCAATTATTGTTTTCGATTTTCCTTTCAAATTTT
KnowntRNAgene	100	0.mismatches	YesInRM	NoInNUMT	5	+	180614701	180614782	trna7_LeuAAG_5_+_180614701_180614782	TCGCACGCTTCATAACTGAAGGAAAATATGTAAATACCCAGCGGCAAAGA	GGTAGCGTGGCCGAGCGGTCTAAGGCGCTGGATTAAGGCTCCAGTCTCTTCGGGGGCGTGGGTTCGAATCCCACCGCTGCCA	GTTTGTGGTAGTTTTGTCACTTTTGTCCCCTATGGGTTACAAAAGGAGTA
KnowntRNAgene	100	0.mismatches	YesInRM	NoInNUMT	5	+	180600650	180600722	trna6_ValCAC_5_+_180600650_180600722	ATACCGCCCTGTGTGGTGGCTCATTGTGATGGCACAGGTATCCCATGCAG	GTTTCCGTAGTGTAGTGGTTATCACGTTCGCCTCACACGCGAAAGGTCCCCGGTTCGAAACCGGGCGGAAACA	CCTCCTTCTGCTTTTTACCTCATTATCTCAGATTTGTTACACTGAGGACT
KnowntRNAgene	100	0.mismatches	YesInRM	NoInNUMT	5	+	180596610	180596682	trna5_ValAAC_5_+_180596610_180596682	ATGCGGCCTTGTGTGGTGGCTCATTGTGGTGGGCCAGAAAACGCGTGCAA	GTTTCCGTAGTGTAGTGGTTATCACGTTCGCCTAACACGCGAAAGGTCCCCGGTTCGAAACCGGGCGGAAACA	GACTCTTATGCTTTTCATCTCATTACTTCAAATTTATTACAAGAAAACTA
KnowntRNAgene	100	0.mismatches	YesInRM	NoInNUMT	5	+	180591154	180591226	trna4_ValAAC_5_+_180591154_180591226	ATGCGGCCTTGTGTGGTGGCTCATTGTGGTGGGTCAGAAAACGCGTGCAA	GTTTCCGTAGTGTAGTGGTTATCACGTTCGCCTAACACGCGAAAGGTCCCCGGTTCGAAACCGGGCGGAAACA	GAATCTTATGCTTTTCATCTCATTACTTCAAATTTATTACAAGAAAACTA
KnowntRNAgene	100	0.mismatches	YesInRM	NoInNUMT	5	+	180528840	180528921	trna3_LeuAAG_5_+_180528840_180528921	TGGGGATGTTTTATAAGGAAGGAAAAGATGTAGGTGAAGCCCAGAAGGAG	GGTAGCGTGGCCGAGCGGTCTAAGGCGCTGGATTAAGGCTCCAGTCTCTTCGGAGGCGTGGGTTCGAATCCCACCGCTGCCA	GCTTGTTGTGATTCCTCCATTTTTGTCCCTTCATGGGTTACAAAAGGAGG
KnowntRNAgene	100	0.mismatches	YesInRM	NoInNUMT	5	+	180524070	180524142	trna2_ValCAC_5_+_180524070_180524142	ATACCGCCGTGTGTCGTGACTAATTATGATGGCAGAAAAGCATCAAGCCG	GTTTCCGTAGTGTAGTGGTTATCACGTTCGCCTCACACGCGAAAGGTCCCCGGTTCGAAACCGGGCGGAAACA	GTTCCTTCTACTTTTCACTTAACTGCTTCAAATTTATTACACCGAAGACT
KnowntRNAgene	100	0.mismatches	YesInRM	NoInNUMT	4	-	40908743	40908815	trna4_GlnTTG_4_-_40908743_40908815	CTTAAATTTGCCAGGAGTCTGTTTGCTTATCTCAAAAATGGGAGAGAGGA	GACCATGTGGCCTAAGGGAAAAGACATCTCACTTTGGGTCAGAAGATTGAGGGTTCAAGTCCTTTCATGGTCA	AAATGTTTCCAATGTTTTGTATGGACACTTAAAAAAGATGCAGAGTCCCT
KnowntRNAgene	100	0.mismatches	YesInRM	NoInNUMT	4	-	124430005	124430076	trna3_CysGCA_4_-_124430005_124430076	CACTATGCAAAAGGAAAAACCTATAACATTTTAAAACTACAAGCAGTGGT	GGGGGTATAGCTCAGTGGTAGAGCATTTGACTGCAGATCAAGAGGTCCCCGGTTCAAATCCGGGTGCCCCCT	CTGTGCTCTGGAGTTTTGCCGGGCGCGGTGGCTCACGCCTGTAATCCCAG
KnowntRNAgene	100	0.mismatches	YesInRM	NoInNUMT	4	+	156383888	156383959	trna1_GlnTTG_4_+_156383888_156383959	CCAACATTTTTGGTGTATGGGCCCAATAGCTTATTTAGCTGACCTTAATC	TAGGACGTGGTGTGATAGGTAGCACAGAGAATTTTGGATTCTCAGGGGTAGGTTAAATTCCTATAGTACTAG	AAATTAGAGGATTTTAACCTCTATTGTTTACTCTATCAAAGTAATTCTTT
KnowntRNAgene	100	0.mismatches	YesInRM	NoInNUMT	3	-	45730491	45730563	trna11_ArgACG_3_-_45730491_45730563	CAAACTGTATAAGGGTGATCAGCTATCACGGAGAAGGCTTTAGCAAGTCG	GGGCCAGTGGCGCAATGGATAACGCGTCTGACTACGGATCAGAAGATTCTAGGTTCGACTCCTGGCTGGCTCG	CGATGTCTGTTTTGCCACACTTGACCCATGTACTACTGGGTCTTGTAAAG
KnowntRNAgene	100	0.mismatches	YesInRM	NoInNUMT	3	-	184366095	184366165	trna3_AspGTC_3_-_184366095_184366165	TCCTCATTCCCCTTCCCCTGCCCCGAATCAAGAAGGGCCTGGATAGGAAG	TTCTTGTTAATATAGTGGTGAGTATTCCCACCTGTCATGCGGGAGACGGGGTTCAATTCCCTGATGGGGAG	GCTGTTGATGATGCTTTGGCTGGGCGTGGCGGCTCACGCCTCTAATCTCA
KnowntRNAgene	100	0.mismatches	YesInRM	NoInNUMT	3	-	17741392	17741464	trna12_CysGCA_3_-_17741392_17741464	TTGTATTGAGTCACCATAAGTGGACAAGGAAGGAGCTTCTAACAGGTGAA	GGGGGTATATCTCAGGGGGCAGAGCATTTGACTGCAGATCAAGAGGTCCCCGGTTGAAATCCGGGTGCTGGAT	TTTCTCACTTCCATTTTAAAGTAGATACTGTCAGCCACAGTGTCACCAGA
KnowntRNAgene	100	0.mismatches	YesInRM	NoInNUMT	3	-	148316563	148316634	trna4_HisGTG_3_-_148316563_148316634	AGATGTCTCTTTTCGTTTACACGTTTCTTATGTCAGGTCCCCAGTAGCAT	GCAGTGACTGTATAGTGGTTAGCACTCTGTGTTGTGGCCACAGCAACCATGGTTCAAATCTGAGTCATGACA	TTGTGGGAACATGTTCCTTATTTCAGCCACAAATCAATGAGGTCTGAGTT
KnowntRNAgene	100	0.mismatches	YesInRM	NoInNUMT	3	-	148221228	148221309	trna5_LeuAAG_3_-_148221228_148221309	AAAAAATTTGATTTACATTTGGTGTTCTGTATTTAAGAAAATGGAGGAGA	GGTAGCATGGCTGAGTGGTCTAAGATTCTGAATTAAGTCTCCAGTCTCTTTGGGGGCGTGGTTTTCAATCCCACCGCTGCTA	ATTTGTCGCTGGGCGCGGTGGCTCACGCCTGTAATCCCAGCACTTCCTGA
KnowntRNAgene	100	0.mismatches	YesInRM	NoInNUMT	3	-	131950642	131950713	trna6_CysGCA_3_-_131950642_131950713	TGTTGAGAGAGAGAGAGAGAGATAGACTATAAAAGCAAGCTTACCAGCAT	GGGGGTATAGCTCAGGGGTAGAGCATTTGACTGCAGATCAAGAGGTCCCTGGTTCAAATCCAGGTGCCCCCT	GTGCATTTGTGTTTTTGTTTCAGAAGAACATGGATTGACTTTGACTTCTT
KnowntRNAgene	100	0.mismatches	YesInRM	NoInNUMT	3	-	131947944	131948015	trna7_CysGCA_3_-_131947944_131948015	GCAGGTCATAAAAATGGAATAAATGGTTTTTTGAAGGTTATTGGCATCAA	GGGGGTGTAGCTCAGTGGTAGAGCATTTGACTGCAGATCAAGAGGTCCCTGGTTCAAATCCAGGTGCCCCCT	ATGACATACTTTTGCTCCTCTTGGCAGCTTCATTAAAAATCCTGGACTAG
KnowntRNAgene	100	0.mismatches	YesInRM	NoInNUMT	3	-	125413177	125413248	trna8_GluCTC_3_-_125413177_125413248	CCAACCCACTTCTAATGGTAGGCAATCTATTTCGCACAAGGTTCTAAGTT	CCCCTGGTGGTCTATCGGTTAGGATTCAGACCTCTCACCACTGCTACCCATGCTCGATTCCTGGTCAGGGAA	CCAAGAAATGGAGCAGGAAAACTTCTCAGACAGCCCATTAAAGAAAGAAG
KnowntRNAgene	100	0.mismatches	YesInRM	NoInNUMT	3	-	103879524	103879595	trna10_GluCTC_3_-_103879524_103879595	TGTGTGTATTTATCTAGTAACTTTGTTAATTCTGTTCTTTTTTTTTATTA	TTATTATTATACCTGTGGTTAGGATTCGGCGCTCTCACCGCCACGACCCGGGTTCAATTCCCGGTCAGGGAA	CCAAGAAATGGTCTGGATGAGCCAGGGACAAAACCCCTCAGACACCAGAC
KnowntRNAgene	100	0.mismatches	YesInRM	NoInNUMT	3	+	169490018	169490090	trna2_ValAAC_3_+_169490018_169490090	GAATTGACACTTACATATCAAGGACTTTACAAAACCCTCTCCAAAGTGGG	GTTTCCGTAGTGTAGTGGTTATCACGTTCGCCTAACACGCGAAAGGTCCCCGGTTCGAAACCGGGCGGAAACA	CACTAAAAAATCCCTTTTTTTTTTTTTTTTTTTTTCCTTCGCTTGGAAGA
KnowntRNAgene	100	0.mismatches	YesInRM	NoInNUMT	21	-	18827107	18827177	trna2_GlyGCC_21_-_18827107_18827177	CCAGTCGCGTTCCAATCATGTTACTGCTTTTCCCCAACTCTTCTATCGGT	GCATGGGTGGTTCAGTGGTAGAATTCTCGCCTGCCACGCGGGAGGCCCGGGTTCGATTCCCGGCCCATGCA	GCACGAAAATGTGTTTTGGACCGTGCGCGGGAGGTTGCGGTAAGCCGAGA
KnowntRNAgene	100	0.mismatches	YesInRM	NoInNUMT	20	-	48952342	48952423	trna6_LeuAAG_20_-_48952342_48952423	CTCTGTCCTTCAACTTATTTATTTAAAGAGAGAATAATATTTTCCACGGA	GGTAGGGTGGCCGAGCGGTCTAAGGCACTGTATTAAGACTCCAGTCTCTTCAGAGGCATGGGTTTGAATCCCACTGCTGCCA	ACTTACTGGCCAGGTGTGGTGGCTCACGTCTGTAATCCCAGCACTTTGGA
KnowntRNAgene	100	0.mismatches	YesInRM	NoInNUMT	20	-	13970470	13970541	trna7_GluCTC_20_-_13970470_13970541	CCTCATATAATGTGCTCATGATAAATTCAATTTAAGAAATATGTATTTGG	TCCCTGCTTGTCTAGTGGTTAGAATTCAGCACTCTCACTGCCACAGCCCAGGTTCAATTCCCTGTCAGAGAA	AAGGAAAAAAAAAGAAATATTTGGATTTTACCCAGAAATGTAAGATTGGT
KnowntRNAgene	100	0.mismatches	YesInRM	NoInNUMT	20	+	43951001	43951073	trna3_ValCAC_20_+_43951001_43951073	CTACCTCTGAAGATTGGCAAGATCATGAACAAAAAGTGGGCCCATGCCTG	GCTTCTGTAATGTAGTGGTTATCACATTCGCCTCACACATGAAAGGTCACCAGTTTGAGACCGGGCCAAAACA	CGAGATTTTCCCCCTAAATTTAGTGAGTTTAATCGAGGTTGGAAACAAAC
KnowntRNAgene	100	0.mismatches	YesInRM	NoInNUMT	2	-	96217194	96217265	trna24_GluCTC_2_-_96217194_96217265	CCAACCCACTATTAAAGTTGGGTAATCTACTTAGCATGAAGTTGTAAGTT	CCCCTTGTAGTCTAGTGGTTAGAATTCTGCGGTCTCACAGCCGCGGCCCGGGTTCGATTCCCATTCCGGGAA	CCAAGAAATGGTCTGGACAAGACATGGACAAAACCACTCAGACACCAAAT
KnowntRNAgene	100	0.mismatches	YesInRM	NoInNUMT	2	-	71273488	71273560	trna25_GluCTC_2_-_71273488_71273560	CCAACCCACTATTAAAGTTGGGCAATCTATCTCTCACAGAGTTCCAAGTT	CCCCTGGCGGTCTAGTGGTTAGGATTCGGCGCTCTCATCCACCGCGGCCTGGGTTCGACTCGTGGTCAGAGTG	AACCAAGTAAACGTTCTGGATGAGCCAAAGACAAAACCTCTCAGACACCG
KnowntRNAgene	100	0.mismatches	YesInRM	NoInNUMT	2	-	224186315	224186387	trna16_LysTTT_2_-_224186315_224186387	TTTAAAAATATTGCAGTTATTTCCATCACTGAATTTTGCGGAGCATAAGG	GTTGGGGTAACTCAGTTGGTAGAGTAGCAGACTTTTCATCTGAGGGTCCAGGGTTTAAGTCCATGTCCAGGCA	TTAAAATCTCCCATTGCAAAGTATTCTTCTCTAAAAGAAGGAAATTTGAG
KnowntRNAgene	100	0.mismatches	YesInRM	NoInNUMT	2	-	204229131	204229201	trna17_GluTTC_2_-_204229131_204229201	TTAAAGGACCAAGGTTGCTGTTCGTTTATCTGCTCTACGGATAAGTCAGC	GCAATGGTGGTTCAGTGGTAGAATTCTCGCCTTTCACACAGGAGACCCGGGTTCAATTCCTGACCCATGTA	CAAGTATCTTTCCCTGCCAGCCACAGTGGCTCACGCCTGTAATCCCAACA
KnowntRNAgene	100	0.mismatches	YesInRM	NoInNUMT	2	-	157257659	157257729	trna19_GlyGCC_2_-_157257659_157257729	CAGGGTGTAAGTGTCTTCTAGTAAGCAATAGAAAAGCACATTTGCTATAA	GCATTGGTGGTTCAGTGGTAGAATTCTCGCCTGCCACGCGGGAGGCCCGGGTTCGATTCCCGGCCAATGCA	AGTTTTGACTTCTAGTTTTTTTCTGTGGGTATCATACACAGGAGCCTCAA
KnowntRNAgene	100	0.mismatches	YesInRM	NoInNUMT	2	-	131094701	131094772	trna20_GluTTC_2_-_131094701_131094772	AGCTGACGCATGTCACGTATACAGACACGGTGGCGTCACCTTTCAGCAGT	TCCCATATGGTCTAGCGGTTAGGATTCCTGGTTTTCACCCAGGTGGCCCGGGTTCGACTCCCGGTATGGGAA	CAAAAGTGGCTTTTTTTTTTTTTTTTGCGGGTGTATATTTTTTTCTTTCA
KnowntRNAgene	100	0.mismatches	YesInRM	NoInNUMT	2	+	87339573	87339644	trna8_ProAGG_2_+_87339573_87339644	CTGGCTTTAAAATAGAAACTGAAAAGCCATTAAGAAGTTCTTGTGAGTGT	GGCTGGTTGGTCTAGGGCTATGATTCTCACTTAGGGTGCAAAAGGTCCTGGGTTCAAATCCCAGAGGAGCCC	AACTTTTAGTTCAAAAGTTCTTGTGAAAACAAAAATAATCTAGCCAAAAA
KnowntRNAgene	100	0.mismatches	YesInRM	NoInNUMT	2	+	77895593	77895663	trna7_ProAGG_2_+_77895593_77895663	CTGGCTTTAAAATAGAAACTGAAAAGCCATTAAGAAGTTCTTGTGAGTGT	GGCTGGTTGGTCTAGGGCTATGATTCTCACTTAGGGTGCAAGAGGTCCTGGTTCAAATCCCAGAGGAGCCC	AACTTTTAGTTCAAAAGTTCTTGTGAAAACAAAAATAATCTAGCCAAAAA
KnowntRNAgene	100	0.mismatches	YesInRM	NoInNUMT	2	+	75124046	75124114	trna6_GluTTC_2_+_75124046_75124114	CTTCAAATGCTCACACTGTCTGCTTTGGATTTTATAAGCAACGCACTCTA	GCCTGTGGTCTAGTGGTTAGAATTCAGTGTTTTCAGTGCTCTAGTCCAGGTTCAATTCCTGGTCAGGGA	ACCAGTTCTTTGGAAATAAAAGTCCTTTGACTCAGTAGGGGGAAAAAAAA
KnowntRNAgene	100	0.mismatches	YesInRM	NoInNUMT	2	+	43037676	43037768	trna5_IleTAT_2_+_43037676_43037768	GCGGGCGCCAGCGCACCCTGATAGAGCCATCACGAGGCCCATTCAGCAGA	GCTCCAGTGGCGCAATCGGTTAGCGCGCGGTACTTATACAGCAGTACATGCAGAGCAATGCCGAGGTTGTGAGTTCGAGCCTCACCTGGAGCA	AGACCCTTTTGGATGTTCGCAACCCCTTTTGTGTATCTCGTTGCCAGAAG
KnowntRNAgene	100	0.mismatches	YesInRM	NoInNUMT	2	+	27274082	27274154	trna3_AlaAGC_2_+_27274082_27274154	GAACAGTGCAGTGAACCTGTAAGGCAAAGGGAAAGAACTAAGCAGCAGGC	GGGGGATTAGCTCAAATGGTAGAGCGCTCGCTTAGCATGCGAGAGGTAGCGGGATCGATGCCCGCATCCTCCA	CTCAGCTTTTGCGTCCGTCACACTACAGAACACAAAACGGGAGGGATTCC
KnowntRNAgene	100	0.mismatches	YesInRM	NoInNUMT	2	+	27273650	27273738	trna2_TyrGTA_2_+_27273650_27273738	GGTTGCGGTAAGCATTAGAGGGCTATCAGCAGCATCTTATCGCAGCGGAG	CCTTCGATAGCTCAGTTGGTAGAGCGGAGGACTGTAGTGGATAGGGCGTGGCAATCCTTAGGTCGCTGGTTCGATTCCGGCTCGAAGGA	CTTCGTCTGTAATTTTTAACCTCAATTTAATTCAATTATCCCATAAGGGG
KnowntRNAgene	100	0.mismatches	YesInRM	NoInNUMT	2	+	219110549	219110641	trna14_TyrATA_2_+_219110549_219110641	TTCTTAAATCTTAAAAATAAGACTGAATTCTGATATCAAGAGTTAAGGTC	CCTTCAATAGTTCAGCTGGTAGAGCAGAGGACTATAGCTACTTCCTCAGTAGGAGACGTCCTTAGGTTGCTGGTTCGATTCCAGCTTGAAGGA	GACAAGTACAGTTTTGGCTGGGCACGGTGGTTCATGGCTGTAATCACAGC
KnowntRNAgene	100	0.mismatches	YesInRM	NoInNUMT	2	+	157257281	157257352	trna13_AlaCGC_2_+_157257281_157257352	AGAGCTAGCAGACTGAATGAGTATGGACACCAGAAATATGCTTTCGGCTG	GGGGATGTAGCTCAGTGGTAGAGCGCGCGCTTCGCATGTGTGAGGTCCCGGGTTCAATCCCCGGCATCTCCA	AATCAGCCGACGTTTGCTTTTTATTTTTTCTCCTTTCCTGTTGTATCTTA
KnowntRNAgene	100	0.mismatches	YesInRM	NoInNUMT	2	+	132143133	132143204	trna11_GlnTTG_2_+_132143133_132143204	CCAACATTTTTGGGGTATGGGCCTGACAGCTTATTTAGCTGACCTTACTT	TAGGACGTGGTGTGATAGGTAGCACGGAGAATTTTGGATTCTCAGGGATGGGTTCAATTCCTGTAGTTCTAG	AAATATGAGGATTTTAACCTCTGTTGTTTACTCTGTCAAAGTAATTCTTT
KnowntRNAgene	100	0.mismatches	YesInRM	NoInNUMT	2	+	132140142	132140211	trna10_SerTGA_2_+_132140142_132140211	TATAACTTAACTTTGACAAAGTTATGAAATAATTTCACTAATATCTTATT	GAGAAGGTCATAGAGGTTATGGGATTGGCTTGAAACCAGTCTCTGGGGGGTTCGATTCCCTCCTTTTTCA	CTTAGGTCTTCATGTAGGTTGGTTCTTCGAATGTGTGATGGGTTGGTGGA
KnowntRNAgene	100	0.mismatches	YesInRM	NoInNUMT	2	+	11691827	11691898	trna1_GlyCCC_2_+_11691827_11691898	TCCTGTCCCTTCCTCAAATGCTGTTCTTAGTTTTTTTTCCAAAGACATCC	TACTCAGTGGTCTAGTGGTTAGGATTCAGCGCTCCCACCGCCGCAGCCCGGGTTCGATTCCCGGTCATGGAA	CCAAGAAGTGGAGCAGGACGAGCCGTGGCCAAAAATATCCTACTCAGCCC
KnowntRNAgene	100	0.mismatches	YesInRM	NoInNUMT	19	-	52425396	52425468	trna6_LysCTT_19_-_52425396_52425468	CCTTTTCTGCCTTAGCCTCAGAAGTTATGTTGTGTCACCTCTGTTGCATT	CTGCAGCTAGCTCAGTCGGTAGAGCATGAGACTCTTAATCTCAGGGTCATGGGTTCGTGCCCCATGTTGGGTG	CCAGATGAAGGAGGCCTGCCCCTCCACACCTGTGGGTATTTCTCACAAGG
KnowntRNAgene	100	0.mismatches	YesInRM	NoInNUMT	19	-	4724647	4724719	trna13_ValCAC_19_-_4724647_4724719	ACTGCAACATTATCTCTATAGGAGAATTTAAAGAACCCTGACGCCTACCG	GTTTCCGTAGTGTAGCGGTTATCACATTCGCCTCACACGCGAAAGGTCCCCGGTTCGATCCCGGGCGGAAACA	GGTCAGCTGTTTTTCCTAACCGGAGAGTAATACTATTTGAAATTCACCGA
KnowntRNAgene	100	0.mismatches	YesInRM	NoInNUMT	19	-	41748142	41748214	trna9_LysTTT_19_-_41748142_41748214	AGAGCAAGACTCCATCTCAAAAAAAAAAAAAAAAAAAAAAAAAAGAGAGT	GCCAGGATAGTTCAGGTGGTAGAGCATCAGACTTTTAACCTGAGGGTTCAGGGTTCAAGTCTCTGTTTGGGCG	TTTGCAGTTTTCCTTACTTTAAGCTACCAAATATTATGCCACCAAGATCC
KnowntRNAgene	100	0.mismatches	YesInRM	NoInNUMT	19	-	39902808	39902900	trna10_IleTAT_19_-_39902808_39902900	ACGTGGCTATGAACCACTGAAGAAGACCCCGGCGCAGGGGTGCGGCCGGA	GCTCCAGTGGCGCAATCGGTTAGCGCGCGGTACTTATATGACAGTGCGAGCGGAGCAATGCCGAGGTTGTGAGTTCGATCCTCACCTGGAGCA	CTTTTTTTCCCCATCAGTTTTTATAAACTTACACATCTAATAAACCAACC
KnowntRNAgene	100	0.mismatches	YesInRM	NoInNUMT	19	-	1383361	1383433	trna14_PheGAA_19_-_1383361_1383433	GGAAGGCGCAGCGCGGGACGGAGTCCCGGCGAGAGCGACTCTGCCGCCCA	GCCGAAATAGCTCAGTTGGGAGAGCGTTAGACTGAAGATCTAAAGGTCCCTGGTTCGATCCCGGGTTTCGGCA	GAAGTTTTAGCGCCTCTTGCGATCACTGATGTCTTTCGTTCAGGATTGGT
KnowntRNAgene	100	0.mismatches	YesInRM	NoInNUMT	19	+	4724082	4724153	trna2_GlyTCC_19_+_4724082_4724153	CCATGATCCCCCACTATTAAGGATATCCGGAGAGGATGCTACCTATCAGG	GCGTTGGTGGTATAGTGGTTAGCATAGCTGCCTTCCAAGCAGTTGACCCGGGTTCGATTCCCGGCCAACGCA	TGCGGTACCACTTTTGCGAGTTTGAAATTTTCATTTTAGTTTTGAGACGG
KnowntRNAgene	100	0.mismatches	YesInRM	NoInNUMT	19	+	36066750	36066822	trna5_LysCTT_19_+_36066750_36066822	TTGGGGCCGAAACGATCTCAACCTATTCTCAAACTTTAAATGGGCAAGAA	GCCCAGCTAGCTCAGTCGGTAGAGCATAAGACTCTTAATCTCAGGGTTGTGGATTCGTGCCCCATGCTGGGTG	CCAGATGAAGAGGTGAGTTGCCCCTAAAAAGGATACCCTATTCCTTCTCT
KnowntRNAgene	100	0.mismatches	YesInRM	NoInNUMT	19	+	33667963	33668036	trna4_ThrAGT_19_+_33667963_33668036	CATATGGTAAATAGTAATGAAGAATAGTTTAGGAAAGTACCTGTACGGGT	GGCGCCGTGGCTTAGTTGGTTAAAGCGCCTGTCTAGTAAACAGGAGATCCTGGGTTCGAATCCCAGCGGTGCCT	CAACCGAGCGTCCAAGCTCTTTCCATTTTTGCTCCTGCACTTTTGTGCTC
KnowntRNAgene	100	0.mismatches	YesInRM	NoInNUMT	19	+	19852207	19852277	trna3_LysTTT_19_+_19852207_19852277	CTTTAAATGCTCAAACTGCCTGCTTTGGATTCTTATTGAACTTATACTCC	ACCCTGTGGTACAGGGGCTAATATGCTGGGCCTTTACCACTTCAGCCCAGGTTCGATTCCTGGTCAGGGAA	CCAGTGCCACTTGTCTTAATTTGCATGACTCTTTACCCTTTGAGAGGTGA
KnowntRNAgene	100	0.mismatches	YesInRM	NoInNUMT	19	+	1383562	1383635	trna1_AsnGTT_19_+_1383562_1383635	CAGGCCCCACATCCTTTGTAAGGTCTCCCAGGGCGCCGGAGCGCAGTGTC	GTCTCTGTGGCGCAATCGGTTAGCGCGTTCGGCTGTTAACCGAAAGGTTGGTGGTTCGAGCCCACCCAGGGACG	CGTGGTGACTTTTGCCCTCCTGGAATAACAAGAAAATGAGTGTCGCCTCT
KnowntRNAgene	100	0.mismatches	YesInRM	NoInNUMT	18	-	43669271	43669343	trna4_LysCTT_18_-_43669271_43669343	AGTGAAGGGGGCCAGCCCCTCCACACCTGTGGGTATTTCTCATCAGGTGG	GACGAGCTAGCTCAGTCGGTAGAGCATGGGACTCTTAATCCCAGGGTCGTGGGTTTGAGCCCCATGTTGGGCA	CCAGATGAAGGGGGCCAGCCCCTCCACACCTGTGAGTATTTCTCGTCAGG
KnowntRNAgene	100	0.mismatches	YesInRM	NoInNUMT	18	+	55346177	55346248	trna3_GlyTCC_18_+_55346177_55346248	GAGATTCTATCTCAAAAAAAAAAAAAAAGAAGAGAAAAGAAAAGAGTGTG	GTGTTGATGGTATAGTGGTGAGCATAGCTGCCTTCCAAGCAATTGACCCGACTTCAATTCCCAGCCAACGCA	GCAGGCTGACCTTTCGTCCTGGCTAACATGGTGAAACCCTGTCTCTACTA
KnowntRNAgene	100	0.mismatches	YesInRM	NoInNUMT	18	+	55345854	55345925	trna2_GlyTCC_18_+_55345854_55345925	TCGAGATTCTATCTCAAAAAAAAAAAAAGAAGAGAAAAGAAAAGAGTGTG	GTGTTGATGGTATAGTGGTGAGCATAGCTGCCTTCCAAGCAATTGACCCGACTTCGATTCCCAGCCAATGCA	GCAGGCTGACCTTTTGTCCTGGCTAACATGGTGAAACCCTGTCTCTACTA
KnowntRNAgene	100	0.mismatches	YesInRM	NoInNUMT	18	+	43299751	43299822	trna1_GluCTC_18_+_43299751_43299822	CTTTTAATCTTGAAGAAACAAAAGGCGCAAGCCTGGGAGGGAGGATGATG	CCCCGGGTGGTGTAGTGGATGGGATTTGGCGCTCTCACCACCATGGCCCGGATTTGATTCCCGGTCAGGGAA	GCCTTTCTTCTTGCCAGGCGTGGTGGCTCATGCCTGTAATCCCAGCACTT
KnowntRNAgene	100	0.mismatches	YesInRM	NoInNUMT	17	-	8130309	8130382	trna34_IleAAT_17_-_8130309_8130382	ATGGTAGCAATACCCTATATTAAGATTTGAAGTAGACCCGGAAAGTTAGT	GGCCGGTTAGCTCAGTTGGTTAGAGCGTGGTGCTAATAACGCCAAGGTCGCGGGTTCGAACCCCGTACGGGCCA	GTGGGTGGCTTTTTTTTGTGTGTGTTTTGTTTTCTGACCCTCTGCTGTTA
KnowntRNAgene	100	0.mismatches	YesInRM	NoInNUMT	17	-	8129928	8130009	trna35_SerAGA_17_-_8129928_8130009	AGTCAAGGGAAGTAAGAAAGGCATTGGATGAAAACGAAGCCCTAAGCCTC	GTAGTCGTGGCCGAGTGGTTAAGGCGATGGACTAGAAATCCATTGGGGTCTCCCCGCGCAGGTTCGAATCCTGCCGACTACG	TCATATTTTTTTCTTCAGCATACTGACCATATTTCTCTCCAGGATGGGAT
KnowntRNAgene	100	0.mismatches	YesInRM	NoInNUMT	17	-	8129553	8129626	trna36_ThrAGT_17_-_8129553_8129626	CTAGCTCTATATTCTTGTAGATGAATTTCAGGAACCTTTATGGCAGCTTC	GGCGCCGTGGCTTAGTTGGTTAAAGCGCCTGTCTAGTAAACAGGAGATCCTGGGTTCGAATCCCAGCGGTGCCT	TTATTCAATTGAAACAGCGTGATTTTGCGGCTAAATCCACATCCTTTCAT
KnowntRNAgene	100	0.mismatches	YesInRM	NoInNUMT	17	-	8126151	8126222	trna37_ProCGG_17_-_8126151_8126222	AGCAAGCCTGGCACGACCTCTAAGGCGGTTCGCGGCAACGTCCGCACGTC	GGCTCGTTGGTCTAGGGGTATGATTCTCGCTTCGGGTGCGAGAGGTCCCGGGTTCAAATCCCGGACGAGCCC	TCCTTTACCTTTTACTGAGACAAGAGTGTCTTCAAGGAATAGGTTACCTG
KnowntRNAgene	100	0.mismatches	YesInRM	NoInNUMT	17	-	8125556	8125627	trna38_AspGTC_17_-_8125556_8125627	GAGTGTAAAGTCTCAGATCAAGGATTCGGAGAAAGGTCTCTACAGGTCCC	TCCTCGTTAGTATAGTGGTGAGTATCCCCGCCTGTCACGCGGGAGACCGGGGTTCGATTCCCCGACGGGGAG	AGTACTAGCAGTTTTGAAACTTCTATCTTTTTGCTTTCATTAAATCCGTC
KnowntRNAgene	100	0.mismatches	YesInRM	NoInNUMT	17	-	8124187	8124258	trna39_TrpCCA_17_-_8124187_8124258	TCCGCCCGTTATTGCTGCTCAACAGACCCATCAAGTCACGCTGTTGGACA	GGCCTCGTGGCGCAACGGTAGCGCGTCTGACTCCAGATCAGAAGGTTGCGTGTTCAAATCACGTCGGGGTCA	AACAAAACATTGTTTTCCCTAATCAAATAGACCTACGGTGACATTTTTCA
KnowntRNAgene	100	0.mismatches	YesInRM	NoInNUMT	17	-	80452597	80452668	trna20_MetCAT_17_-_80452597_80452668	GGAGATGACTCCTGTGGTCATGATCTGACTCAGGCTCCCCCCTTATAGCC	AGCAGAGTGGCGCAGCGGAAGCGTGCTGGGCCCATAACCCAGAGGTCGATGGATCGAAACCATCCTCTGCTA	TAGACTCCCTTTTCTTTCCTGACTGGGCAGCCTGTGGCCCATAATTCTTC
KnowntRNAgene	100	0.mismatches	YesInRM	NoInNUMT	17	-	8042770	8042843	trna40_ThrAGT_17_-_8042770_8042843	CTGTCACCCACTAAGAGTTGATTTATCTTGAGGAACACCTGTTTTACGCC	GGCGCCGTGGCTTAGCTGGTTAAAGCGCCTGTCTAGTAAACAGGAGATCCTGGGTTCGAATCCCAGCGGTGCCT	GAGTTAGCGGGGAGTGATATATTATTGCTGCAAGTACACTTCTCCACTTT
KnowntRNAgene	100	0.mismatches	YesInRM	NoInNUMT	17	-	8042199	8042280	trna41_SerCGA_17_-_8042199_8042280	CGGGCGTGTTGATAGGCAGCTATAGTTGCACAGGGCCGACAGCGCACGCG	GCTGTGATGGCCGAGTGGTTAAGGCGTTGGACTCGAAATCCAATGGGGTCTCCCCGCGCAGGTTCGAATCCTGCTCACAGCG	TCACTAGTTTTGGTATTTAGGTATCTCGGTCTCTGGAGAAGGAAAAAGCA
KnowntRNAgene	100	0.mismatches	YesInRM	NoInNUMT	17	-	8023632	8023713	trna42_LeuTAG_17_-_8023632_8023713	CTTACTTCTAGTCTCTTAGGAGGACAACGGGGACAGTAAGTTTTCGTGCA	GGTAGCGTGGCCGAGCGGTCTAAGGCGCTGGATTTAGGCTCCAGTCTCTTCGGAGGCGTGGGTTCGAATCCCACCGCTGCCA	GGCTGGAGTTTTTCTGGTGGATTACGCACCTGCTACAGTTCTGTTAACAG
KnowntRNAgene	100	0.mismatches	YesInRM	NoInNUMT	17	-	73030526	73030598	trna21_ArgCCT_17_-_73030526_73030598	ACTATGGTTGAACACCTATCAAGGAGCACGTGGGTTTAGCGTCTTACCGC	GCCCCAGTGGCCTAATGGATAAGGCACTGGCCTCCTAAGCCAGGGATTGTGGGTTCGAGTCCCACCTGGGGTG	TCGAGAGGGGCTGTGCTCGCAAGGTTTCTTTTGGTGCCGGCAGCCAGAGA
KnowntRNAgene	100	0.mismatches	YesInRM	NoInNUMT	17	-	66016013	66016085	trna23_ArgCCG_17_-_66016013_66016085	TGATGATGGCATCGCGTAAGGAGAGGGTGTGAGAAGCCGGATCCTGTGGT	GACCCAGTGGCCTAATGGATAAGGCATCAGCCTCCGGAGCTGGGGATTGTGGGTTCGAGTCCCATCTGGGTCG	CGTGAGATTAGTTTTGGTGGAAGAGAGGGCGATCATTGGACAGTTGATTA
KnowntRNAgene	100	0.mismatches	YesInRM	NoInNUMT	17	-	37310744	37310815	trna26_CysGCA_17_-_37310744_37310815	ACACCCCTATTCCATAGAAATTAACTCTAATGACAACGTAGTGGCGTGGC	GGGGGTATAGCTCAGTGGTAGAGCATTTGACTGCAGATCAAGAGGTCCCCGGTTCAAATCCGGGTGCCCCCT	CTGTGCTCCGGAGTTACCTCGTTTTGTTGGTCTCCGGAGGTCCTCTAAAG
KnowntRNAgene	100	0.mismatches	YesInRM	NoInNUMT	17	-	37309987	37310058	trna27_CysGCA_17_-_37309987_37310058	CTGCGCAGCAATACCACTAAACGACTACGTGCGGTCGGTTTGCCGGCAGA	GGGGGTATAGCTCAGTGGTAGAGCATTTGACTGCAGATCAAGAGGTCCCCGGTTCAAATCCGGGTGCCCCCT	CTTTGGCCTTTTCGAGATACTGTTTTTGTCCTGGGTGTCGATTTTTCCTA
KnowntRNAgene	100	0.mismatches	YesInRM	NoInNUMT	17	-	37025545	37025616	trna28_CysGCA_17_-_37025545_37025616	GCAACAATGCTTAGCACCCAAGGAGCCGCCTCCAGGCGCTGTAGAGGCGC	GGGGGTATAGCTCAGTGGTAGAGCATTTGACTGCAGATCAAGAGGTCCCTGGTTCAAATCCGGGTGCCCCCT	CAATGGCTTGGTTTTTCCTTCCCCTTGTTAACCATCTGTTTTTCATTCTT
KnowntRNAgene	100	0.mismatches	YesInRM	NoInNUMT	17	-	37017937	37018008	trna29_CysGCA_17_-_37017937_37018008	CTGATCAGAAAACACTACATTTAAGACGCAGTCTTCCTTTTTTTGGTAGA	GGGGGTATAGCTCAGGGGTAGAGCATTTGACTGCAGATCAAGAAGTCCCCGGTTCAAATCCGGGTGCCCCCT	CACAGCCACCGTTTTAACACAGTGACGGGCAAGAAAGATAAAGCTCTCGG
KnowntRNAgene	100	0.mismatches	YesInRM	NoInNUMT	17	-	36989975	36990046	trna30_CysGCA_17_-_36989975_36990046	TTGTATTGAGTCACCGTAAGTGGACACGGAAGAAGCTTATTACAGGTAGA	GGGGGTAGGGCTCAGGGATAGAGCATTTGACTGCAGATCAAGAGGTCCCCGGTTCGAATCTAGGTGCCCCCT	TCTGTGGTGTTTTCTCACTTCCACTCCATTTAACAGTAAATACTGTCAGC
KnowntRNAgene	100	0.mismatches	YesInRM	NoInNUMT	17	-	36908034	36908107	trna31_AsnGTT_17_-_36908034_36908107	CAGGCTCGCTCCCATTGACTCGGCTCACTACTACGCCGGTAGTCGACTCG	GTCTCTGTGGCGCAATCGGTTAGCGCGTTCGGCTGTTAACCGAAAGGTTGGTGGTTCGAGCCCACCCAGGGACG	CTATGACCTTTTTTTTTTTTTTTTTTGTCTTTTGGGTTTTTTTTTTCTCC
KnowntRNAgene	100	0.mismatches	YesInRM	NoInNUMT	17	+	8124866	8124937	trna10_GlyTCC_17_+_8124866_8124937	ATCCCAACCAACCTGAGGTATGAAAACCAGGAAAGAGAGCTAGCACCGGA	GCGTTGGTGGTATAGTGGTAAGCATAGCTGCCTTCCAAGCAGTTGACCCGGGTTCGATTCCCGGCCAACGCA	AGTCGTTTTGGGTGTTTTTTCCCCCCCCCGCCTTTTCCTTTTCGTGTTTT
KnowntRNAgene	100	0.mismatches	YesInRM	NoInNUMT	17	+	8090911	8090984	trna9_IleAAT_17_+_8090911_8090984	TGAACAGTATTGTAACTAAATAGATTTATTTCAAGCTTTTCGTAGCAACT	GGCCGGTTAGCTCAGTTGGTTAGAGCGTGGTGCTAATAACGCCAAGGTCGCGGGTTCGATCCCCGTACGGGCCA	GGATTGAAACTTTTCGAAAGTACGATTACTGCACTCCGTTTTAGAGCCAA
KnowntRNAgene	100	0.mismatches	YesInRM	NoInNUMT	17	+	8090478	8090551	trna8_ThrAGT_17_+_8090478_8090551	CAATTCAGCTGACCTGGCCAAGGAAACAAGATCCTAAGCGTCTTTCCGGC	GGCGCCGTGGCTTAGTTGGTTAAAGCGCCTGTCTAGTAAACAGGAGATCCTGGGTTCGAATCCCAGCGGTGCCT	CCGTGTTTCCCCCACGCTTTTGCCAACATTAAACATTGTGAGGACAGTTG
KnowntRNAgene	100	0.mismatches	YesInRM	NoInNUMT	17	+	8090184	8090265	trna7_SerGCT_17_+_8090184_8090265	CCAGAGAAGTGAGATGCGGAGGGCAGTCTGAACAGCGAGGGCTGTCTGCA	GACGAGGTGGCCGAGTGGTTAAGGCGATGGACTGCTAATCCATTGTGCTCTGCACGCGTGGGTTCGAATCCCATCCTCGTCG	GCTAAGGAAGTCCTGTGCTCAGTTTTGTAGCATCAAAACTAGGATTTCTC
KnowntRNAgene	100	0.mismatches	YesInRM	NoInNUMT	17	+	8089676	8089747	trna6_TrpCCA_17_+_8089676_8089747	CCAGGGCGCACAGTGGTCATGGGGAGACCTGAGCTGCCGAGTGGCCGGCC	GACCTCGTGGCGCAACGGTAGCGCGTCTGACTCCAGATCAGAAGGTTGCGTGTTCAAATCACGTCGGGGTCA	GCGGCTATTTTTCTTCGGTTTTTATTAACCCCCTTTATTTTAAACTACGG
KnowntRNAgene	100	0.mismatches	YesInRM	NoInNUMT	17	+	8029064	8029134	trna5_GlyGCC_17_+_8029064_8029134	CTCAACCTCTTACAATCTCAGATAGGATCCCCGCAGAATCTTTAAGCCGC	GCATTGGTGGTTCAGTGGTAGAATTCTCGCCTGCCACGCGGGAGGCCCGGGTTCGATTCCCGGCCAATGCA	CGAGTACAGTTTTCTTTTCTCCCCTCCAAAAAAAGGATAATATATTTGGT
KnowntRNAgene	100	0.mismatches	YesInRM	NoInNUMT	17	+	8024243	8024330	trna4_ArgTCT_17_+_8024243_8024330	CATTCCCACTCTAGTACCCGTAAGCTACAAGACGCCGCCGTTCGTCGGGT	GGCTCTGTGGCGCAATGGATAGCGCATTGGACTTCTAGTGACGAATAGAGCAATTCAAAGGTTGTGGGTTCGAATCCCACCAGAGTCG	ATTTTATTTCAATTTTTCCTTTTTATCCGTTTTTTTCTTAAAGGCCCCCA
KnowntRNAgene	100	0.mismatches	YesInRM	NoInNUMT	17	+	8023070	8023141	trna3_GlnCTG_17_+_8023070_8023141	AAAATAGAATGTCCAGTAATGTACACAATCTTGAAAGACACCACGAGGGA	GGTTCCATGGTGTAATGGTTAGCACTCTGGACTCTGAATCCAGCGATCCGAGTTCAAATCTCGGTGGAACCT	TGAAGCTTTTCTTTTAATATCAGCATGTTGAATATTGTTAATTGATTTTC
KnowntRNAgene	100	0.mismatches	YesInRM	NoInNUMT	17	+	8022473	8022545	trna2_LysTTT_17_+_8022473_8022545	TTTCCTATAGAGAACCCTCTTATAAGCAAAAAGTAAAGCTCTCGTGAAGA	GCCCGGATAGCTCAGTCGGTAGAGCATCAGACTTTTAATCTGAGGGTCCAGGGTTCAAGTCCCTGTTCGGGCG	GCATGTCTTTGCTTTTGGGTACCGCACTTCGCATAAAATGGTAACAAAAA
KnowntRNAgene	100	0.mismatches	YesInRM	NoInNUMT	17	+	73031208	73031280	trna19_ArgTCG_17_+_73031208_73031280	GCGTTTAATGGCCATCAAATTGGCCTCTCTAGGAGGTAGCTGCAGCCGGA	GACCGCGTGGCCTAATGGATAAGGCGTCTGACTTCGGATCAGAAGATTGAGGGTTCGAGTCCCTTCGTGGTCG	GAACGTTTTAATCCCTGCAACTATAATCTTCCCTCCCTTGTTTTAGACCC
KnowntRNAgene	100	0.mismatches	YesInRM	NoInNUMT	17	+	73030001	73030073	trna18_ArgCCT_17_+_73030001_73030073	AGGGGACACTCGCTTATGAGGGGAAGGGATGGCACGGCCACGTGCCCCAA	GCCCCAGTGGCCTAATGGATAAGGCACTGGCCTCCTAAGCCAGGGATTGTGGGTTCGAGTCCCACCTGGGGTA	GAGGTGAAAGTTCCTTTTACGGAATTTTTTATTTCTTTTCTCTTCCCTTC
KnowntRNAgene	100	0.mismatches	YesInRM	NoInNUMT	17	+	58863593	58863663	trna17_SupTTA_17_+_58863593_58863663	GTTTACTTGGACATATTGGTAGAATGTGAGAATATATATAGTATGAGGGA	GCCCGGATAGTTCAGTTGGTAGAGCATCAGACTTAATCAGAGGGTCCAGGGTTCAAGTCCCTGTTTGGGTG	TGTCCTTCGGCTTTTAGCACCTAATTCTGATTCCACCTTTGAAAAAGAAA
KnowntRNAgene	100	0.mismatches	YesInRM	NoInNUMT	17	+	47269890	47269961	trna16_GlnTTG_17_+_47269890_47269961	CAGAGCCCTCCTAGCTTGAGGAGACTCGCGGCCGCCTTAAGAAGCCAGCA	GGTCCCATGGTGTAATGGTTAGCACTCTGGACTTTGAATCCAGCGATCCGAGTTCAAATCTCGGTGGGACCT	CACGAGACTTTTTGGTCCTACAATTCCTGTTTTGGAGACCGCTTCCGGCA
KnowntRNAgene	100	0.mismatches	YesInRM	NoInNUMT	17	+	37023898	37023969	trna15_CysGCA_17_+_37023898_37023969	TTTTGGGATCAATCGATGTAAAAACAATTTACCAGAGAGCCACCGCCAGA	GGGGGTATAGCTCAGTGGTAGAGCATTTGACTGCAGATCAAGAGGTCCCCGGTTCAAATCCGGGTGCCCCCT	CGGGTTTCTTTAAGTTTTTTTCACAGCCATCCAGGAATAACCTGAGTCAG
KnowntRNAgene	100	0.mismatches	YesInRM	NoInNUMT	17	+	29877093	29877164	trna14_ThrCGT_17_+_29877093_29877164	CGGTACCACCTCCCCTCCACTGAGAGATTCCACCGGTCCCTGGGCTGTCA	GGCGCGGTGGCCAAGTGGTAAGGCGTCGGTCTCGTAAACCGAAGATCGCGGGTTCGAACCCCGTCCGTGCCT	GAGACCCGAGGTAGGGCTTTGGCTGTGGGGAAGTCGGGTTTTCTCCACGT
KnowntRNAgene	100	0.mismatches	YesInRM	NoInNUMT	17	+	19764175	19764245	trna13_GlyCCC_17_+_19764175_19764245	CCGCGCTTGGCCTGACACTTCTTAAATTTGTTTTTATAAATTAGTTAAAA	GCATTGGTGGTTCAATGGTAGAATTCTCGCCTCCCACGCAGGAGACCCAGGTTCGATTCCTGGCCAATGCA	GCTCCCACCTTAATCCCAGCTATTCAGGAGGCTGAGGCAGGAGAATCCCT
KnowntRNAgene	100	0.mismatches	YesInRM	NoInNUMT	17	+	19411494	19411565	trna12_TrpCCA_17_+_19411494_19411565	CATACTGCAGAAACGAGGTCTTTAGCGATGCGGAGTCACCACTTTGGTGT	GACCTCGTGGCGCAATGGTAGCGCGTCTGACTCCAGATCAGAAGGTTGCGTGTTCAAGTCACGTCGGGGTCA	AGGTTGGGTTTTTTTTTTTTTCTTTCTTAATTGTAGAGGATTGGAAAGAG
KnowntRNAgene	100	0.mismatches	YesInRM	NoInNUMT	16	-	87417628	87417700	trna22_MetCAT_16_-_87417628_87417700	GGGCGACCCCTATCTCCACAAAAGCCGCGGCGCGAAGTGGTCGCCGAGCA	GCCTCGTTAGCGCAGTAGGCAGCGCGTCAGTCTCATAATCTGAAGGTCGTGAGTTCGAGCCTCACACGGGGCA	GTCTAACGTTTTGCACTCGGCATCACCACTTTCTTTTCTCATGCCCGTCA
KnowntRNAgene	100	0.mismatches	YesInRM	NoInNUMT	16	-	73512216	73512288	trna23_LysTTT_16_-_73512216_73512288	ACAAAGTGCTGTTATTTATTACTGCATTAAAATAAACTAGCAGGGAAGAA	GCCTGGATAGCTCAGTTGGTAGAGCATCAGACTTTTAATCTGAGGGTCCAGGGTTCAAGTCCCTGTTCAGGCA	TGTCATATGGCTTTTAGTACCTAATTCTGACTTTTTTTTTTTTTTTTTTT
KnowntRNAgene	100	0.mismatches	YesInRM	NoInNUMT	16	-	70812942	70813012	trna24_GlyGCC_16_-_70812942_70813012	TGTGAATCAGAGCAACAAAACAGCTGGAGGCAGAACAGCACTCAGCTGGA	GCATTGGTGGTTCAGTGGTAGAATTCTCGCCTGCCACGCGGGAGGCCCGGGTTCGATTCCCGGCCAATGCA	GCAGCTGAAAGCTTTTTGGCAGCTCCTGGAAAAAGAAAACTTGGAGAAAT
KnowntRNAgene	100	0.mismatches	YesInRM	NoInNUMT	16	-	70812114	70812184	trna25_GlyGCC_16_-_70812114_70812184	CTCCATCCTGTGGGTCGTGGCCTCAACTAAAAACATCCCTACCAGCTGGA	GCATTGGTGGTTCAGTGGTAGAATTCTCGCCTGCCACGCGGGAGGCCCGGGTTTGATTCCCGGCCAGTGCA	GCCTATCTACCTTTTTAGATGGTTTTCCTAAGCATTTTTTCACACAGCTG
KnowntRNAgene	100	0.mismatches	YesInRM	NoInNUMT	16	-	57334392	57334474	trna26_LeuCAG_16_-_57334392_57334474	GCATATTGCAGAACTTGTGAAGAGGCTTTATGCGCCACACACTGCAAGCA	GTCAGGATGGCCGAGCGGTCTAAGGCGCTGCGTTCAGGTCGCAGTCTCCCCTGGAGGCGTGGGTTCGAATCCCACTTCTGACA	GAGCTCAATTACTTTTCCTCATCAACACCGCAGATCAGTGAGGTTATGAT
KnowntRNAgene	100	0.mismatches	YesInRM	NoInNUMT	16	-	3234133	3234204	trna28_ProTGG_16_-_3234133_3234204	GGACGTGTCAAAAAACAACAACAACAACAACAAAACAGAGGGGAAGCGGC	GGCTCGTTGGTCTAGGGGTATGATTCTCGCTTTGGGTGCGAGAGGTCCCGGGTTCAAATCCCGGACGAGCCC	CCTTTTCCTTCTCTTTTTTCCCATTTCGCATTTTCAGCAAGGACAGGAGA
KnowntRNAgene	100	0.mismatches	YesInRM	NoInNUMT	16	-	3232635	3232706	trna29_ProAGG_16_-_3232635_3232706	CGAGGACTCCACGAAGGCCACAAAGACAAGCCGGAGGCTACGGGGCGTGT	GGCTCGTTGGTCTAGGGGTATGATTCTCGCTTAGGGTGCGAGAGGTCCCGGGTTCAAATCCCGGACGAGCCC	GGTTTTTGGTCCAAAATATCGGTTTCTACCCTTTCCTACTTTAGATGAAG
KnowntRNAgene	100	0.mismatches	YesInRM	NoInNUMT	16	-	3230555	3230627	trna30_LysCTT_16_-_3230555_3230627	CCTTAGGCCACTCGGCCCATTTGTAGATATGGAAAAGATCCTATAAGGAA	GCCCGGCTAGCTCAGTCGATAGAGCATGAGACTCTTAATCTCAGGGTCGTGGGTTCGAGCCGCACGTTGGGCG	TGCCTTTTGCTGTACCATGAAGGTACATCTTTTTCTCCCAGCTTTCTGCC
KnowntRNAgene	100	0.mismatches	YesInRM	NoInNUMT	16	-	3220961	3221031	trna31_ProTGG_16_-_3220961_3221031	GGAGGGGGGTGAGGGAGTGGAGGAGCAAAGATGGTGCTTCCCGCCACCGA	GGCCTGTTGGTCTAGAGGTATGATTCTCGCTTTGGGTGCGAGAGGCCCCGGTGCGAGTCCCAGAGGAGCCC	AGCCTGCCGTGATCAGCTGTTGTTTGTTAGCCTGGTAAATCCAGCGCGCA
KnowntRNAgene	100	0.mismatches	YesInRM	NoInNUMT	16	-	3207406	3207478	trna32_LysCTT_16_-_3207406_3207478	AGTTCGGGAGAGCTCCAACAGAGGTGTGGGAAACCATTTTCCTCATAGCC	GCCCGGCTAGCTCAGTCGGTAGAGCATGAGACCCTTAATCTCAGGGTCGTGGGTTCGAGCCCCACGTTGGGCG	TGAGATTTTGTCGGATGGATTAGACTTGCAACTTGGAAGAAAGTAAACTA
KnowntRNAgene	100	0.mismatches	YesInRM	NoInNUMT	16	-	3202609	3202680	trna33_ProAGG_16_-_3202609_3202680	GCGCACGTGCAGAGGGACCTGAAAGACACCGAACGTCAGATTTTTGGCTC	CGCTCTTTGGTCTAGGGGTATGATCTTCGCTTAGGGTGCGAGAGGTGCCTGGATCAACTCCTTCACAAGCCG	TCGTCTCCACTCAGGAGACAACCCAAGTCTAGGGGTAATTAGTAGCGAAT
KnowntRNAgene	100	0.mismatches	YesInRM	NoInNUMT	16	-	22207032	22207113	trna27_LeuTAG_16_-_22207032_22207113	GCCTCCGTCATCACACTAATATGCCGGCATAGGAAGCCCTACGATCGGGA	GGTAGCGTGGCCGAGTGGTCTAAGGCGCTGGATTTAGGCTCCAGTCATTTCGATGGCGTGGGTTCGAATCCCACCGCTGCCA	CACCTCAGAAGGTCTCACTTTTCTATCCATAAACCATCTCTTTATGTAGT
KnowntRNAgene	100	0.mismatches	YesInRM	NoInNUMT	16	+	71460396	71460468	trna20_MetCAT_16_+_71460396_71460468	GGGGCTGCAGGCATTTTCTTACAGGAGGTAGCAAGCTTGTCTAAGCAGAG	GCCCTCTTAGCGCAGTGGGCAGCGCGTCAGTCTCATAATCTGAAGGTCCTGAGTTCGAGCCTCAGAGAGGGCA	GCTGTTTTGTTGTGCTACGAATGCAGCAAATGTTCGGATGTAACCCAGCA
KnowntRNAgene	100	0.mismatches	YesInRM	NoInNUMT	16	+	70823410	70823480	trna19_GlyGCC_16_+_70823410_70823480	CCCAAGAATGGGGTTAAAGGGAGGTGCGCACACAGCTGCTCACATCTGGG	GCATTGGTGGTTCAGTGGTAGAATTCTCGCCTGCCACGCGGGAGGCCCGGGTTCGATTCCCGGCCAATGCA	GCAGCAGACCTTTAGTTTAATCGTGAGAGACTGAATTTGAGATTTCACAC
KnowntRNAgene	100	0.mismatches	YesInRM	NoInNUMT	16	+	70822597	70822667	trna18_GlyGCC_16_+_70822597_70822667	GACACAGCCCCTTGCCAAAAGCCCTGCAGATGCTCTACCAAACAGCTGGA	GCATTGGTGGTTCAGTGGTAGAATTCTCGCCTGCCATGCGGGCGGCCGGGCTTCGATTCCTGGCCAATGCA	ATGAAGTGTTGCTTTTTCTGCCTTTTGCTGGCCAGTTTTCCTCACAGAGA
KnowntRNAgene	100	0.mismatches	YesInRM	NoInNUMT	16	+	57333863	57333945	trna17_LeuCAG_16_+_57333863_57333945	TGAAGCATGAGAGGAACTACATCAGACCCCAAAATAGTCTCTCCTAGGAA	GTCAGGATGGCCGAGCGGTCTAAGGCGCTGCGTTCAGGTCGCAGTCTCCCCTGGAGGCGTGGGTTCGAATCCCACTTCTGACA	AGCGCTCTTTTCCGGTATTTCAGAAGAGAAATCTTCGACGACCGCACACC
KnowntRNAgene	100	0.mismatches	YesInRM	NoInNUMT	16	+	3419813	3419884	trna14_GlnTTG_16_+_3419813_3419884	CTAACATTTTTGGAGTATGAGCCCGATAGCTTAGTTAGCCAACCTTACTT	TAGGACTTGGTGTAATGGGTAGCACAGAGAATTTTGGATTCTCAGGGGTGGGTTCAATTCCTTTCGTCCTAG	AAATGAGAGGATTTAAACCTTTATTGTTTACTCTATCAAAGTAATTCTTG
KnowntRNAgene	100	0.mismatches	YesInRM	NoInNUMT	16	+	3246153	3246225	trna13_LysCTT_16_+_3246153_3246225	CATGTCAAGTGGTGAGCACACACTCCATTATCAGAAAACCTTGCAGTTAT	GCCCAGCTAGCTCAGCCGGTAGAGCACAAGACTCTTAATCTCAGGGTCGTGGGTTTGAGCCCTGTGTTGAGCA	CATGTTTCCTTTTCCTTTGCAGCCCTAGGCTGCAGAGAAGGTTGAGACAT
KnowntRNAgene	100	0.mismatches	YesInRM	NoInNUMT	16	+	3243918	3243990	trna12_ArgCCT_16_+_3243918_3243990	GCGATAAGTTATTCTGTCTTTTAATATTCTCAGTAGGGCACGTGGTAACT	GCCCCAGTGGCCTGATGGATAAGGTACTGGCCTCCTAAGCCAGGGATTGTGGGTTCGAGTTCCACCTGGGGTA	AGACAACACCGACCGTAGGTGACTTGGGGTAAGGTATCACGCCTTTTAAA
KnowntRNAgene	100	0.mismatches	YesInRM	NoInNUMT	16	+	3241989	3242060	trna11_ProAGG_16_+_3241989_3242060	TCCAAGTACTCCACGGCTGCCACAAAGAAAAGTAAAGGGCCTGCTGCTGT	GGCTCGTTGGTCTAGGGGTATGATTCTCGCTTAGGATGCGAGAGGTCCCGGGTTCAAATCCCGGACGAGCCC	CTCTTCTTATTTTTGAGACAGAGTCTCGCTCGGTCGCCCAGGCTGGAGTG
KnowntRNAgene	100	0.mismatches	YesInRM	NoInNUMT	16	+	3241501	3241573	trna10_LysCTT_16_+_3241501_3241573	TATTCTCATGCCACCCCGCCAATTACTAGACATAAAACGTTCCCAGGGAA	GCCCGGCTAGCTCAGTCGGTAGAGCATGGGACTCTTAATCTCAGGGTCGTGGGTTCGAGCCCCACGTTGGGCG	ACTTGTTTTCTTCCTTGCTACCTTGGAGTTCTGGAAACAGCCAGCATTTA
KnowntRNAgene	100	0.mismatches	YesInRM	NoInNUMT	16	+	3239634	3239705	trna9_ProAGG_16_+_3239634_3239705	CCCAGGATGCTAGGACGCCCACAAAGATAACCTTAATGCGTAAATCGTGT	GGCTCGTTGGTCTAGGGGTATGATTCTCGCTTAGGGTGCGAGAGGTCCCGGGTTCAAATCCCGGACGAGCCC	GGCTTTTGGTGCAGGGTAAAAGTCGTTTCCTGCTCTTTTTTAGATTCGGC
KnowntRNAgene	100	0.mismatches	YesInRM	NoInNUMT	16	+	3238094	3238165	trna8_ProTGG_16_+_3238094_3238165	GAAAAAGGAAAAAAAAAAAAAAAAAAAGAAAAAAGAAAAAAGGAAGCGGC	GGCTCGTTGGTCTAGGGGTATGATTCTCGCTTTGGGTGCGAGAGGTCCCGGGTTCAAATCCCGGACGAGCCC	CCTTTTCCTTCTCTTTTTTCCCATTTCGCATTTTCAGCAAGGACAGGAGA
KnowntRNAgene	100	0.mismatches	YesInRM	NoInNUMT	16	+	3225692	3225764	trna7_LysCTT_16_+_3225692_3225764	CCTGGACTCTGCTGTAATCTAGAAATCCACTAAGGTAACGTTGGCGTGTC	GCCCGGCTAGCTCAGTCGGTAGAGCATGAGACTCTTAATCTCAGGGTCGTGGGTTCGAGCCCCACGTTGGGCG	ATTCCTTTTTACTGCGAGCCTCACCCGCAAGGATAGCATTGTGAGTTTCT
KnowntRNAgene	100	0.mismatches	YesInRM	NoInNUMT	16	+	3222049	3222120	trna6_ProCGG_16_+_3222049_3222120	CCGGATTGGTGGCAGGTGTCTGAAATGTCAGCGGAAATACACGCACGGGA	GGCTCGTTGGTCTAGGGGTATGATTCTCGCTTCGGGTGCGAGAGGTCCCGGGTTCAAATCCCGGACGAGCCC	TAGAAGTGGTTACTTTTCCCTTGTCATTTTAGAGAATATAGAGCTAGAAA
KnowntRNAgene	100	0.mismatches	YesInRM	NoInNUMT	16	+	3214939	3215011	trna5_LysCTT_16_+_3214939_3215011	TGTTTTGAGGATTCTGAGTATTAGGGTGGGAAGCAAGTATTATTACATCA	GCCTGGCTAGCTCAGTCGGCAAAGCATGAGACTCTTAATCTCAGGGTCGTGGGCTCGAGCTCCATGTTGGGCG	GAGCTTTTACCATTCTTGGTACACAGAATTCAGCATCATCGCAGGTGACC
KnowntRNAgene	100	0.mismatches	YesInRM	NoInNUMT	16	+	3210386	3210480	trna4_ProAGG_16_+_3210386_3210480	ACGCGCTGGGCTCATGAAGCGCGACAAAGGCCCCGACCCCTCTTCCGCTT	GGCTCGTTGGTCTAGGGGTGTGGTTCTCGCTTAGGGACCACAGGGACAAGCCCGGGAGACCCAAGAGGTCCCGGGTTCAAATCCCGGACGAGCCC	ACACTTTAAGAACCCAGCAGGGGCTGGGCGCGGTCGCTCACGCCTGTAAT
KnowntRNAgene	100	0.mismatches	YesInRM	NoInNUMT	16	+	3208923	3208994	trna3_ProTGG_16_+_3208923_3208994	CCGCGGGTGTGGACCTCCAAGTACAGACGTCAGAGAACGTTTGTCGTCCT	GGCTCGTTGGTCTAGGGGTATGATTCTCGCTTTGGGTGCGAGAGGTCCCGGGTTCAAATCCCGGACGAGCCC	GCTTTTTTTTTTTTTTCTGAACACCATCATTTTCTCGCGGTGAAGATTGA
KnowntRNAgene	100	0.mismatches	YesInRM	NoInNUMT	16	+	3202901	3202973	trna2_ArgCCT_16_+_3202901_3202973	CGGAGTGATGGAGAAACTGGTCTAAGACAAGCGACAGCGTTTTGTTATCC	GCCCCGGTGGCCTAATGGATAAGGCATTGGCCTCCTAAGCCAGGGATTGTGGGTTCGAGTCCCACCCGGGGTA	AAGAAAGGCCGAATTTTAGTGTTCCTTATCGGGCAGAAGAGTTAGAATGC
KnowntRNAgene	100	0.mismatches	YesInRM	NoInNUMT	16	+	3200675	3200747	trna1_ArgCCG_16_+_3200675_3200747	ATAGGCTATAGAAAGCTTTATGAGAATAGCTGGGAGCCATACAGCCGCAG	GGCCGCGTGGCCTAATGGATAAGGCGTCTGATTCCGGATCAGAAGATTGAGGGTTCGAGTCCCTTCGTGGTCG	TTGCCATGTTAACGTTTTCTTCCAGCTCCACTTAAAATTTCTTCACCTGG
KnowntRNAgene	100	0.mismatches	YesInRM	NoInNUMT	16	+	22308461	22308542	trna16_LeuAAG_16_+_22308461_22308542	GCAAAAGCAAAAGCATTAAGTAGCTTTCTGGCATAAACATATTGCAGCTG	GGTAGCGTGGCCGAGCGGTCTAAGGCGCTGGATTAAGGCTCCAGTCTCTTCGGGGGCGTGGGTTCGAATCCCACCGCTGCCA	GGGTTGCTGTCTTTTTGTCCCCGCTGCATACACTCCTGGCTCAGTTTTGC
KnowntRNAgene	100	0.mismatches	YesInRM	NoInNUMT	16	+	14379750	14379821	trna15_ThrCGT_16_+_14379750_14379821	CACGGGAGCGGCGCCAGGATAGAGGTTCGCGAGACCGCCATCGCAACGCA	GGCGCGGTGGCCAAGTGGTAAGGCGTCGGTCTCGTAAACCGAAGATCACGGGTTCGAACCCCGTCCGTGCCT	GATATCCAACCTTCAGCTATAGGGTGGAGACTTTTTAGGAGTGGTCGACT
KnowntRNAgene	100	0.mismatches	YesInRM	NoInNUMT	15	-	76674765	76674838	trna6_LysCTT_15_-_76674765_76674838	CTGCCTGCTCTTGGCCTCTAGATGCTTCACATATACCTTAATTCAGAATT	GCCTGGCTACCTCAGTTGGTAGAGCATGGGACTCTTAATCCCAGAGTCAGTGGGTTCAAGCCTCACATTGAGTG	GTTCTACTTTTTTTTTTTAACACCTGTGAAAAGAAGGGAAAAATTAAAAA
KnowntRNAgene	100	0.mismatches	YesInRM	NoInNUMT	15	-	66161400	66161471	trna7_GlnCTG_15_-_66161400_66161471	GCGGGGTTCTCTGAGGATTAGACAGCCGAAGGCAGCTACACATGCGTGGC	GGTTCCATGGTGTAATGGTTAGCACTCTGGACTCTGAATCCAGCGATCCGAGTTCAAATCTCGGTGGAACCT	GCATTGGTTTTTGTTTTTTTAATCTTGACAACATCTTTAATTCACTTTTT
KnowntRNAgene	100	0.mismatches	YesInRM	NoInNUMT	15	-	45492611	45492682	trna8_HisGTG_15_-_45492611_45492682	ACAGAGAAGAGTTCAGGCGACAAGCCGAGGTCCTGTGTCCCTAGTAGCTC	GCCGTGATCGTATAGTGGTTAGTACTCTGCGTTGTGGCCGCAGCAACCTCGGTTCGAATCCGAGTCACGGCA	TTGTGAGGACAATGGCACGGCAAGGGGAGTTTGTTTTATTGTACCAATCC
KnowntRNAgene	100	0.mismatches	YesInRM	NoInNUMT	15	-	45490804	45490875	trna9_HisGTG_15_-_45490804_45490875	CTGTTGAAGAGGATAATCAGAAGCCAACCCCTACGGGTCCCCGGTAGCTC	GCCGTGATCGTATAGTGGTTAGTACTCTGCGTTGTGGCCGCAGCAACCTCGGTTCGAATCCGAGTCACGGCA	TTGTGGGAACAATGGCACGGCAAGGGGCTCGGTATTTTTTTCCCCTTTTT
KnowntRNAgene	100	0.mismatches	YesInRM	NoInNUMT	15	-	40886023	40886104	trna10_SerGCT_15_-_40886023_40886104	AGCCCCTTGATATTACTCCCTATAGCAATCAGGAAACAGTAACTTACCGG	GACGAGGTGGCCGAGTGGTTAAGGCGATGGACTGCTAATCCATTGTGCTCTGCACGCGTGGGTTCGAATCCCATCCTCGTCG	ATGTGGTGGCTTACTTTTGCTTGTAACCAAAGTAAATTTGCAGAGCAGAA
KnowntRNAgene	100	0.mismatches	YesInRM	NoInNUMT	15	-	26327381	26327452	trna11_GluTTC_15_-_26327381_26327452	GCAGGCGGAAATGATTCAATTGGTTTAGAATTCAACGGTTACTTGTCATC	TCCCACATGGTCTAGCGGTTAGGATTCCTGGTTTTCACCCAGGCGGCCCGGGTTCGACTCCCGGTGTGGGAA	TGACTGGACCTTTCTTTTGGAACACAGTGAAACTCGTAAATTTATAAGCC
KnowntRNAgene	100	0.mismatches	YesInRM	NoInNUMT	15	+	89878304	89878376	trna4_ArgTCG_15_+_89878304_89878376	GGCGGAGGTGACGTTTTTATAAGTTGCTCAAGAGACGGTAACAACCGACG	GGCCGCGTGGCCTAATGGATAAGGCGTCTGACTTCGGATCAGAAGATTGCAGGTTCGAGTCCTGCCGCGGTCG	AAGGGAGGTTATGATTAACTTTTAGTTTATTCCTCCCTCAGGAACGAAGT
KnowntRNAgene	100	0.mismatches	YesInRM	NoInNUMT	15	+	80036997	80037069	trna3_CysGCA_15_+_80036997_80037069	TTGTATTGAGTCACCATAAGTGGACAAGGAAGGAACCTCTAACAGTTGAA	GGGGGTATAGCTCAGTGGGTAGAGCATTTGACTGCAGATCAAGAGGTCCCCGGTTCAAATCCGGGTGCCCCCT	GCCTGAAAGTTTTCTTACTTCCATTTTAAAGTAGATACCGTCAGCCACAG
KnowntRNAgene	100	0.mismatches	YesInRM	NoInNUMT	15	+	79152904	79152976	trna2_LysCTT_15_+_79152904_79152976	AACAATCTTATTCCTTTGAAAAGATCTAGGAACAACACTTTTCTCTAACT	GCCCGGCTAGCTCAGTCGGTAGAGCATGGGACTCTTAATCCCAGGGTCGTGGGTTCGAGCCCCACGTTGGGCG	GGTTTGTTTTGCTTTCGTTTGACCAACTTCAGGTCTCATCAACGGTAGTA
KnowntRNAgene	100	0.mismatches	YesInRM	NoInNUMT	15	+	45493349	45493420	trna1_HisGTG_15_+_45493349_45493420	CGAGAAGGGCAACACTGGGTCAGCTGCTCGTCGTGGCGTCCCGGTAGCTC	GCCGTGATCGTATAGTGGTTAGTACTCTGCGTTGTGGCCGCAGCAACCTCGGTTCGAATCCGAGTCACGGCA	TTGTGGAAACAATGGTACGGCAAGGGCCTCTTTTTAGACTTAGAAAGCCA
KnowntRNAgene	100	0.mismatches	YesInRM	NoInNUMT	14	-	74055529	74055601	trna12_LysTTT_14_-_74055529_74055601	ATGAACCTGAAACTGCTTTAAAATATAAAACGTAAAAAAAAAAGTAAACA	ACCCAGATAGCTCAGTTGATAGAGCATCAGACTTTTAATCTGAGGGTCCAGGGTTCATGTCCCTGTTCCTTAA	TTTTTTTTTAACTTTTTAATTAAATTAAACACAAAAAAGAAAAGTAAATG
KnowntRNAgene	100	0.mismatches	YesInRM	NoInNUMT	14	-	58706613	58706685	trna13_LysCTT_14_-_58706613_58706685	TGTAGTTAAACAGTCCTCAAGAAGTAAAAAAGCAGGCTAACGTAACAGGC	GCCCGGCTAGCTCAGTCGGTAGAGCATGGGACTCTTAATCCCAGGGTCGTGGGTTCGAGCCCCACGTTGGGCG	CGGGTTGTAACTTTTTTCCTGAAACTTAAACGCTTTCACTAAAGCACTTA
KnowntRNAgene	100	0.mismatches	YesInRM	NoInNUMT	14	-	32236816	32236886	trna14_GluTTC_14_-_32236816_32236886	CCTGCAAGATTTACAAAAAAAAACACAAAACAAAATAAAAAAACACATCC	ACCCTGTGGTCTAGTGGCTAAGACTTTGTGCTTTCATTGCTGCATCCTAGGTTCAATTCCCAGTCAGGGAA	GCAGTCCCTGTTGGTTTGATATTTGTGTGAATTTCAACTTGTGGGGATAC
KnowntRNAgene	100	0.mismatches	YesInRM	NoInNUMT	14	-	21145178	21145259	trna15_LeuTAG_14_-_21145178_21145259	GGAAAAGGACAAGATGGTTTGGTGGTGCCGCCAATTAGTCTTAGCAGTTT	GGTAGTGTGGTTGAATGGTCTAAGGCACTGAATTTAGGCTCCAGTCTCTTTGGGGACGTGGGTTTAAATCCCACTGCTGCAA	GGGTCTTTTGTTCCTACATCAGTAATAATTATTCAGTGTGTCTTCACTAG
KnowntRNAgene	100	0.mismatches	YesInRM	NoInNUMT	14	-	21131351	21131444	trna16_TyrGTA_14_-_21131351_21131444	GCTTCCTCCATTTGCGGAAAGTCCAGTGATCCAGCTCTTGCAGCGTGCAC	CCTTCGATAGCTCAGCTGGTAGAGCGGAGGACTGTAGATTGTACAGACATTTGCGGACATCCTTAGGTCGCTGGTTCGATTCCGGCTCGAAGGA	AGTGCCCGATGCTTTTGCATGCAATGCCACCTGGTGCCTGGTCAAACGCC
KnowntRNAgene	100	0.mismatches	YesInRM	NoInNUMT	14	-	21128117	21128210	trna17_TyrGTA_14_-_21128117_21128210	GCTTCCTCCATTTGCAGAAAGTCCAGTGACCCAGCCTTAACAGTGTGCAT	CCTTCGATAGCTCAGCTGGTAGAGCGGAGGACTGTAGACTGCGGAAACGTTTGTGGACATCCTTAGGTCGCTGGTTCAATTCCGGCTCGAAGGA	AGCGCCTGACTCTTTTGCGCACAATGCTGCCTGGCTGCACCTGTTCCTCG
KnowntRNAgene	100	0.mismatches	YesInRM	NoInNUMT	14	-	21125623	21125716	trna18_TyrGTA_14_-_21125623_21125716	GCTCCCTCTGTTTGCAGAAAGTCCAATGAACCAGCTTTGATAGCATGCAT	CCTTCGATAGCTCAGCTGGTAGAGCGGAGGACTGTAGATTGTATAGACATTTGCGGACATCCTTAGGTCGCTGGTTCGATTCCAGCTCGAAGGA	AGTGCGTGATGCTTTTGGTTAAAAGCCCTGCAGCTTCCAAGTAGTAACCA
KnowntRNAgene	100	0.mismatches	YesInRM	NoInNUMT	14	-	21121258	21121351	trna19_TyrGTA_14_-_21121258_21121351	GAGTCTTGCATTTGCTGAAAGATCAATGACCCAACCCCAGAAACGTGCGC	CCTTCGATAGCTCAGCTGGTAGAGCGGAGGACTGTAGCCTGTAGAAACATTTGTGGACATCCTTAGGTCGCTGGTTCGATTCCGGCTCGAAGGA	GCTGCCGTATTCTTTTGCACACGCACGCACCAAAACTACGTGGCTGCATC
KnowntRNAgene	100	0.mismatches	YesInRM	NoInNUMT	14	-	21099319	21099391	trna20_ThrTGT_14_-_21099319_21099391	GGATTTTAGCTGCATAATAGATTGATTGTTAAATGTTTGCTCTCTGTGGC	GGCTCCATAGCTCAGGGGTTAGAGCACTGGTCTTGTAAACCAGGGGTCGCGAGTTCAAATCTCGCTGGGGCCT	CGGCTGTAGGAATACTTTTCCCAAGCAAAAGAGCAGGAGCTTTTTAGCCT
KnowntRNAgene	100	0.mismatches	YesInRM	NoInNUMT	14	-	21081949	21082021	trna21_ThrTGT_14_-_21081949_21082021	CATAACATCAATCTATAAGATGAAAGGAAGAGAAACTAAAAGCAGACGAG	GGCTCCATAGCTCAGGGGTTAGAGCGCTGGTCTTGTAAACCAGGGGTCGCGAGTTCAATTCTCGCTGGGGCCT	GTGTGTTTTTTCCTCCTACCCACAGGGATTTCCACATCAGGAGGTAAGCG
KnowntRNAgene	100	0.mismatches	YesInRM	NoInNUMT	14	-	21081560	21081631	trna22_ProAGG_14_-_21081560_21081631	CTAATGATTTGAATGAGCCTTAGTGCAAAACTTAAGAGTATCTGTATCGC	GGCTCGTTGGTCTAGGGGTATGATTCTCGCTTAGGGTGCGAGAGGTCCCGGGTTCAAATCCCGGACGAGCCC	TCGCTCTTTTCAACTCAACAAGGTGTGTCTTGTTTGAAAACTTCACGACT
KnowntRNAgene	100	0.mismatches	YesInRM	NoInNUMT	14	-	21077495	21077566	trna23_ProAGG_14_-_21077495_21077566	GTGGCTGAAAGTTTTATTAAAGTTTAGTAACCCAACCGAAATTCATAGGT	GGCTCGTTGGTCTAGGGGTATGATTCTCGCTTAGGGTGCGAGAGGTCCCGGGTTCAAATCCCGGACGAGCCC	TGTTCCTTTTTTCTTTCTCTCCCAGTTAGCTGGCCCCCATAAAGTCACAG
KnowntRNAgene	100	0.mismatches	YesInRM	NoInNUMT	14	+	89445442	89445514	trna9_AlaAGC_14_+_89445442_89445514	CTGCAAAACAGGCTCCTGTTTTCTACATAGGATGACCATCAGGATCACAT	GGGGAATTAGCTCAAGTGGTAGAGCGCTCGCTTAGCATGCGAGAGGTAGTGGGATCGATGCCCGCATTCTCCA	TACGTTACCATTTGAATCTTGGGTCTCCAAACAAGATCACAGACGTTGAG
KnowntRNAgene	100	0.mismatches	YesInRM	NoInNUMT	14	+	73429679	73429750	trna8_CysGCA_14_+_73429679_73429750	TTGTATTGAGTCACCATAAGTGGACAAGGAAGGAGTTCCTGATAGGTGAA	GGGGGTATAGCTCAGGGGTAGAGCATTTGACTGCAGATCAAGAGGTCCCCGGTTCAAATCCGGGTGCCCCCT	TCCCGGATGTTTTCTCATTTAAAAGTAAATACTGTCAGCCACAGCGTCAC
KnowntRNAgene	100	0.mismatches	YesInRM	NoInNUMT	14	+	23398910	23398982	trna7_ArgACG_14_+_23398910_23398982	CTGCAGTATAACCTTGAAGTACCATCACGGAGAGAAACAGTGCCATCTCA	GGGCCAGTGGCGCAATGGATAACGCGTCTGACTACGGATCAGAAGATTCCAGGTTCGACTCCTGGCTGGCTCG	GTGGGGTTCCTCGCAGCTTCGCTGCGTGAGCATTTTGTAATTTTCCTTTC
KnowntRNAgene	100	0.mismatches	YesInRM	NoInNUMT	14	+	21152175	21152246	trna6_ProTGG_14_+_21152175_21152246	AGGCGGAAAAGAGAAATTCAGAGTGATAGGAAGCACCACTCAGCTACAGT	GGCTCGTTGGTCTAGGGGTATGATTCTCGCTTTGGGTGCGAGAGGTCCCGGGTTCAAATCCCGGACGAGCCC	TCGTGGCTACTGTTTTTCCACCCCCTTTTGTCAACTACTGAAAAAAAGTC
KnowntRNAgene	100	0.mismatches	YesInRM	NoInNUMT	14	+	21151432	21151520	trna5_TyrGTA_14_+_21151432_21151520	GGTTAAGGATGTCTCGAGTAGGGATTTTTAGGAGAGTTGTTTCCGTGCTT	CCTTCGATAGCTCAGCTGGTAGAGCGGAGGACTGTAGTACTTAATGTGTGGTCATCCTTAGGTCGCTGGTTCGATTCCGGCTCGAAGGA	GACGCTGCTGTTTTGGGGTTTACGGTTGCTCTTCGTTTGTGCAAAAAATC
KnowntRNAgene	100	0.mismatches	YesInRM	NoInNUMT	14	+	21149849	21149921	trna4_ThrTGT_14_+_21149849_21149921	CCTGCAAATCTTTTCCTTTTCTGTGAAAGGAAGAGGCGGTTTCTGCGTGA	GGCCCTATAGCTCAGGGGTTAGAGCACTGGTCTTGTAAACCAGGGGTCGCGAGTTCAAATCTCGCTGGGGCCT	TGCGAAACTACTTTCTTGATTCAGGTGTTTTTTGAAAAACTCCCCTTCTA
KnowntRNAgene	100	0.mismatches	YesInRM	NoInNUMT	14	+	21101165	21101236	trna3_ProTGG_14_+_21101165_21101236	AACTAAAAAAATAAATGAACACTCTTAAAGAATAGAATCTCTCCAGTTCT	GGCTCGTTGGTCTAGTGGTATGATTCTCGCTTTGGGTGCGAGAGGTCCCGGGTTCAAATCCCGGACGAGCCC	CTTTACTTTCCTTTCCGTTTCATCTTTCTCTCTTTAAAGTCAGTAGTTAA
KnowntRNAgene	100	0.mismatches	YesInRM	NoInNUMT	14	+	21093529	21093610	trna2_LeuTAG_14_+_21093529_21093610	AAAATGCTGACAGAATGAAGAAGGTAATTGCAAACTCCTATAACGTGTGT	GGTAGTGTGGCCGAGCGGTCTAAGGCGCTGGATTTAGGCTCCAGTCTCTTCGGGGGCGTGGGTTCGAATCCCACCACTGCCA	GTGGTACGTTTTAGCACAACAAGGATCCTGAAGTACTAACACTTTCTAAC
KnowntRNAgene	100	0.mismatches	YesInRM	NoInNUMT	14	+	21078291	21078372	trna1_LeuAAG_14_+_21078291_21078372	AGGGTAAAAGAGGAAAGGGTAGAGAATAGGTTCCCAACTGTTAGCCAGTA	GGTAGCGTGGCCGAGCGGTCTAAGGCGCTGGATTAAGGCTCCAGTCTCTTCGGGGGCGTGGGTTCGAATCCCACCGCTGCCA	GGTGCTTCCCTTTTCTTGGGGAAACCATCCGTGTATTCCGATTAGTGTAC
KnowntRNAgene	100	0.mismatches	YesInRM	NoInNUMT	14	+	102783429	102783502	trna10_IleAAT_14_+_102783429_102783502	CGCGGGCTTGGAGCCCTCTTAGGCGCTCCCGTGGGGGCCCAACGTCAGGC	GGCCGGTTAGCTCAGTTGGTTAGAGCGTGGTGCTAATAACGCCAAGGTCGCGGGTTCGATCCCCGTACGGGCCA	GGCTAACTTTTTTTTTTTTTTTTTGGTCCCCGCAATGTTCCTTTCTGATA
KnowntRNAgene	100	0.mismatches	YesInRM	NoInNUMT	13	-	95201904	95201976	trna1_PheGAA_13_-_95201904_95201976	TGGACGCAAAGCGCTCAGTGATAGTTTACTCAGGAGACAACCCAGAACGT	GCCGAAATAGCTCAGTTGGGAGAGCGTTAGACTGAAGATCTAAAGGTCCCTGGTTCGATCCCGGGTTTCGGCA	GCTACTTTTAAATTCTGACCTCAAAAACTCAAATTTTGTAAGACTCTCCG
KnowntRNAgene	100	0.mismatches	YesInRM	NoInNUMT	13	-	58458550	58458621	trna2_GluCTC_13_-_58458550_58458621	TAGGTTTTCTTCTAGGGTTTTTATGGTTTTAGGTCTAACGTTTACGAAGT	TCCCTGGTGGTCTAATGGTTAGGAGTCGGCACTCTCACCGCCGCGGCTGGGGTTTGATTCCCAGTCATGTAA	ACCAAAATAATTTTTAAATAAATTTATTAATGCCCAGATTATAGATAATA
KnowntRNAgene	100	0.mismatches	YesInRM	NoInNUMT	13	-	45492062	45492133	trna3_GluTTC_13_-_45492062_45492133	GCCGACCGAGAAGACTCAATTTGTCTAGGCTTGGAGTCGCTATTGCCGTC	TCCCACATGGTCTAGCGGTTAGGATTCCTGGTTTTCACCCAGGCGGCCCGGGTTCGACTCCCGGTGTGGGAA	CGCCGAAATTTTAGACTGGCGTTCAGTCGATTTAGATTCTTCCTAACTCG
KnowntRNAgene	100	0.mismatches	YesInRM	NoInNUMT	13	-	42030061	42030132	trna4_GluCTC_13_-_42030061_42030132	CCAACCCACTTCTAATGGTGCGCAATCTATTTCCCACAAGGTTCTAAGTT	CCCCTGGTGGTCTAGTGCTTAGGATTCGGTGCTCTCACCGCTGCTGCCTGCGTTCGATTCCCGGTCAGGGAA	CAAAGAAATGGAGCATGGATGAGCAGCGGACAAAACCCCTCAGACAGCGG
KnowntRNAgene	100	0.mismatches	YesInRM	NoInNUMT	13	-	41634874	41634945	trna5_GluTTC_13_-_41634874_41634945	CAGAGGCACTTATGCTTGTCAGGTGGGTCACGGCAGTTTCTCATAGCACT	TCCCATATGGTCTAGCGGTTAGGATTCCTGGTTTTCACCCAGGTGGCCCGGGTTCGACTCCCGGTATGGGAA	CGCTTCCTTATTTTTCTTTTTTTTTGCAACTATCGGTTTGGAGGGCTGAC
KnowntRNAgene	100	0.mismatches	YesInRM	NoInNUMT	13	-	31248101	31248174	trna7_AsnGTT_13_-_31248101_31248174	GCCGGCGCCGCGGAAATCTGTACACACCGCAGCGCGGCCTGAGTAACTGG	GTCTCTGTGGCGCAATCGGTTAGCGCGTTCGGCTGTTAACCGAAAGGTTGGTGGTTCGAGCCCACCCAGGGACG	GTCAGTGCTTCTTTTCCCGAGACAACATTTACCCGATGGTTCATTTTAAT
KnowntRNAgene	100	0.mismatches	YesInRM	NoInNUMT	12	-	125424193	125424264	trna10_AspGTC_12_-_125424193_125424264	AGAATGGTATGGACATAAGAAGGGAGCTGCAGGGAACACAGTACGGCTTG	TCCTCGTTAGTATAGTGGTGAGTATCCCCGCCTGTCACGCGGGAGACCGGGGTTCGATTCCCCGACGGGGAG	GCCGGGTACTTTCGTATTTTTAAATACAGAGGGGAGACTTTGTTGGCGAT
KnowntRNAgene	100	0.mismatches	YesInRM	NoInNUMT	12	-	125412389	125412461	trna11_PheGAA_12_-_125412389_125412461	GGGCGGCAAAACGACCAGGAGGATAAAAGAGCATCGCAGTCGTAACGGCT	GCCGAAATAGCTCAGTTGGGAGAGCGTTAGACTGAAGATCTAAAGGTCCCTGGTTCGATCCCGGGTTTCGGCA	CTTCCTCTTTTTCCTTCCCCCCGGGGGAAAAAGGAGGTGCATAGACGAAG
KnowntRNAgene	100	0.mismatches	YesInRM	NoInNUMT	12	-	125411891	125411962	trna12_AspGTC_12_-_125411891_125411962	AGCTACGTTTACCTTAAAACAGTCTCTTGAAGAACCTGTTTTATGGGCGG	TCCTCGTTAGTATAGTGGTGAGTATCCCCGCCTGTCACGCGGGAGACCGGGGTTCGATTCCCCGACGGGGAG	GCCAAGTACGTTTTTACCATTCTTCCGTATTTTTCCTTACTCTTCCTATG
KnowntRNAgene	100	0.mismatches	YesInRM	NoInNUMT	12	-	125406301	125406372	trna13_AlaTGC_12_-_125406301_125406372	TAAGAATAGAGTATAGCAAGGACTTCCAAAAGCAAGTACAGGAAAGGGAG	GGGGATGTAGCTCAGTGGTAGAGCGCATGCTTTGCATGTATGAGGCCCCGGGTTCGATCCCCGGCATCTCCA	TTGTAGTTTTGTTGCTTTCTGTATTCGTTTTGGTCCGTGGTTCTTTATCA
KnowntRNAgene	100	0.mismatches	YesInRM	NoInNUMT	12	+	98898030	98898101	trna6_TrpCCA_12_+_98898030_98898101	AACGCCATTTACTGGTGTCCTAAGAAACTGCGCGAGCCACAGCCCAGCAG	GACCTCGTGGCGCAACGGTAGCGCGTCTGACTCCAGATCAGAAGGCTGCGTGTTCGAATCACGTCGGGGTCA	AACTTTTTTTTTTTCCTCCTGTATTTTAAACTACCGACTACTAGAAGCCG
KnowntRNAgene	100	0.mismatches	YesInRM	NoInNUMT	12	+	98897281	98897352	trna5_AspGTC_12_+_98897281_98897352	ATCTTACTGCTCCTTGAAGGGCTGTCTGAGAAAATACACAGCCTAACGAC	TCCTCGTTAGTATAGTGGTTAGTATCCCCGCCTGTCACGCGGGAGACCGGGGTTCAATTCCCCGACGGGGAG	GTGTGTAGCTGCACTTTTTTGGCGACAGTTATTATTTTCTGTATCATTCA
KnowntRNAgene	100	0.mismatches	YesInRM	NoInNUMT	12	+	96429799	96429870	trna4_AspGTC_12_+_96429799_96429870	CGGAGCAAAAACGTAGAAAAGGCCTATCAGAAGGCTTTCTTTCGTGCGGT	TCCTCGTTAGTATAGTGGTGAGTATCCCCGCCTGTCACGCGGGAGACCGGGGTTCGATTCCCCGACGGGGAG	GCACAGTAATTGTTTTTTGTTTTTAGCTGTAAGTAATTCAAGGTTTAAAC
KnowntRNAgene	100	0.mismatches	YesInRM	NoInNUMT	12	+	74851182	74851254	trna3_GlnCTG_12_+_74851182_74851254	GAGGAAGGACTTGCACACCTCCAGTGAGTCAGAGCAGCCACCTCTCCGGT	GGTTCCATGGTGTAATGGTAAGCACCCTGGACTCTGAATCCAGCAACCAGAGTTCCAGTCTCAGCGTGGACCT	TTACCTGAAGTCCAAATAAAATCTCTTGCTTTGGAAGCCCAAAAAGGCAA
KnowntRNAgene	100	0.mismatches	YesInRM	NoInNUMT	12	+	56584148	56584229	trna2_SerCGA_12_+_56584148_56584229	TTGCAGTGCGGACCCCTTCTGTAAGCGCGCGATAAAGCGCGGTTTTGGAA	GTCACGGTGGCCGAGTGGTTAAGGCGTTGGACTCGAAATCCAATGGGGTTTCCCCGCACAGGTTCGAATCCTGTTCGTGACG	GGTTTTTTTTTTTTTTCTTTCTTCTTCTTATTATTAAAAGGGAGTCTCGC
KnowntRNAgene	100	0.mismatches	YesInRM	NoInNUMT	12	+	27843306	27843378	trna1_LysTTT_12_+_27843306_27843378	AGGGACAACTGAGTATATATCTTTTAAAAGTATAATAATTAAGAGAATGC	ACCCAGATAGCTCAGTCAGTAGAGCATCAGACTTTTAATCTGAGGGTCCAAGGTTCATGTCCCTTTTTGGGTG	TTCCCTCTTAGGTGGGCATGGTGGCTCATGCCTGTAGTCCCAGTGCATTG
KnowntRNAgene	100	0.mismatches	YesInRM	NoInNUMT	12	+	129716198	129716272	trna9_IleAAT_12_+_129716198_129716272	CGGGCTTTGGCAGAAGCATCCTAACTGACATTCAGCCAAGAAAGCAGCTG	TGGCTGATGAGCTCAGCTGGTGGGAGCATGGTGTTAATGAGGCTGAGGTCGTGGGTTCAATCCCCACCGGGCTAT	GGGTTTGTTGAAAATCAGCCAGCTGAAATGGTGACCCTAACTATGGCCAA
KnowntRNAgene	100	0.mismatches	YesInRM	NoInNUMT	12	+	125424512	125424583	trna8_AlaTGC_12_+_125424512_125424583	AAGGGCACTTCCTGTATCACCATCCCCAGAAAAGACCAACACAAGGGGTA	GGGGATGTAGCTCAGTGGTAGAGCGCATGCTTTGCACGTATGAGGCCCCGGGTTCAATCCCCGGCATCTCCA	GACTTTTCCGCCTTTTTCGGGCAAATTACAGTCACGTGGTTACAAAAGCT
KnowntRNAgene	100	0.mismatches	YesInRM	NoInNUMT	12	+	122860924	122860994	trna7_AspGTC_12_+_122860924_122860994	ACAGGCGTAAGCCACCGTACCTAGCCACGGTTACCTTACTATTTACAAGT	TCCTTGTTAGTATAGTGGTGAGTGTTTCTGCCTGTCATGTGGAGACTGGAGTTTGAGTCCCCAACAGGGAG	CCATATAATATTAAGAAAAAAAATTTTTTTTTTCTTTGAGACAGAGTCTC
KnowntRNAgene	100	0.mismatches	YesInRM	NoInNUMT	11	-	75946869	75946940	trna12_ProTGG_11_-_75946869_75946940	TGCCGCTGTCATCGCCTCTAGTAAATTCGAGGAGACCTTGCTCAGCAGAT	GGCTCGTTGGTCTAGGGGTATGATTCTCGGTTTGGGTCCGAGAGGTCCCGGGTTCAAATCCCGGACGAGCCC	CTCTTTTCTTAATTTTTTTAACTGTTTAGCACGCGTAACTTGGCGTTCTA
KnowntRNAgene	100	0.mismatches	YesInRM	NoInNUMT	11	-	59333853	59333925	trna13_PheGAA_11_-_59333853_59333925	ACTATTTTATTATAATTATGTAGAAAAAAAGAAAAACGTCTTCCACGGCA	GCCGAAATAGCTCAGTTGGGAGAGCGTTAGACTGAAGATCTAAAGGTCCCTGGTTCAATCCCGGGTTTCGGCA	GCGCTTCCGTTTTAGGCGTTAGTCATCACTACATGTGATTTCTGCAGTTA
KnowntRNAgene	100	0.mismatches	YesInRM	NoInNUMT	11	-	59327808	59327880	trna14_LysTTT_11_-_59327808_59327880	GCATAATGGTAACAGAGTCTTCATTAATGGAAGCAACGTTACTACCGTGA	GCCCGGATAGCTCAGTCGGTAGAGCATCAGACTTTTAATCTGAGGGTCCAGGGTTCAAGTCCCTGTTCGGGCG	GTATCTTTTTTTTCCTCATTAAAAGAGTAAGAACCAATTTTAGGATCTTT
KnowntRNAgene	100	0.mismatches	YesInRM	NoInNUMT	11	-	59324970	59325042	trna15_PheGAA_11_-_59324970_59325042	TTTTTTTTCTTTTAAATTTCCTTGACAGGGCGGGACTGTCTCATGTCTTC	GCCGAAATAGCTCAGTTGGGAGAGCGTTAGACTGAAGATCTAAAGGTCCCTGGTTCGATCCCGGGTTTCGGCA	GACCTTTTGTTGGCTCAACCCCTTTGAACAGACAGGGCTACGGTCCACTT
KnowntRNAgene	100	0.mismatches	YesInRM	NoInNUMT	11	-	59318460	59318532	trna16_ValTAC_11_-_59318460_59318532	ACATGTCTTTATGCAGAATTGCTAAATCCAGAGACAGCCATTCCGCACGC	GGTTCCATAGTGTAGCGGTTATCACGTCTGCTTTACACGCAGAAGGTCCTGGGTTCGAGCCCCAGTGGAACCA	CGGCGTGATTCATACCTTTTTCTTTTCTTTCCTTTCTTTATAATGTTTAG
KnowntRNAgene	100	0.mismatches	YesInRM	NoInNUMT	11	-	59318102	59318174	trna17_ValTAC_11_-_59318102_59318174	TGTCTTTTTGAACAATTATCAAATCCTGGAGGAACGTTTTAGTCGTGTGG	GGTTCCATAGTGTAGTGGTTATCACGTCTGCTTTACACGCAGAAGGTCCTGGGTTCGAGCCCCAGTGGAACCA	TGAGATGTTACCTAGCGTTTTGTGAGCCAGGTGTTGGGTTTTGCACCAGG
KnowntRNAgene	100	0.mismatches	YesInRM	NoInNUMT	11	-	50233879	50233950	trna18_AlaTGC_11_-_50233879_50233950	GGAAATGAAAGTTACCTCCTGAAAATTATTACAAAGAGGCCTTTTAGGAA	GGGGGTGTAGCTCAGTGGTAGAGCGGATGCTTTGCATGTATGAGACTTTGGGTTGGATCCCCAGCACCTCCA	AGTGATGGTTTTACTCTGGCAGTTCTCTGCCTCCTCACATTTTTCTATCC
KnowntRNAgene	100	0.mismatches	YesInRM	NoInNUMT	11	+	9296790	9296863	trna1_LeuCAA_11_+_9296790_9296863	TCCAAAACCTATAGAACTGTATATTATAGGAAGCAAAGCATCTTTTAGCT	GCCTCCTTAGTGCAGTAGGTAGCGCATCAGTCTCAAAATCTGAATGGTCCTGAGTTCAAGCCTCAGAGGGGGCA	AGGTCACCTTATTAAGCTGGCGAAGGAACGCAAGCTTGCCTGTGTTATAT
KnowntRNAgene	100	0.mismatches	YesInRM	NoInNUMT	11	+	75946557	75946628	trna9_ProAGG_11_+_75946557_75946628	GGTGCCTCCTATTCTACTTACAAAGCGAAACGAAAACTCTTACGAGCGAC	GGCTCGTTGGTCTAGGGGTATGATTCTCGCTTAGGGTGCGAGAGGTCCCGGGTTCAAATCCCGGACGAGCCC	TCATTTTCTTTCCCTTCCTTTTTCCGCATCTCCTTCCTTTTCCTGCATCT
KnowntRNAgene	100	0.mismatches	YesInRM	NoInNUMT	11	+	66115591	66115672	trna8_SerGCT_11_+_66115591_66115672	GGTGCGGAGTAGATGAGAGATAAGTGAATGTGGACAAACCTGTCACGTAG	GACGAGGTGGCCGAGTGGTTAAGGCGATGGACTGCTAATCCATTGTGCTTTGCACGCGTGGGTTCGAATCCCATCCTCGTCG	GCCCTGTTTTATAGAGGTTGGGGGGGAAGCATCTACATTTTCACATCCTG
KnowntRNAgene	100	0.mismatches	YesInRM	NoInNUMT	11	+	63661767	63661835	trna7_ArgCCT_11_+_63661767_63661835	GGGGAGATGGCAAATAAATGTAAAGTGATAAATAACAAAGGTTCAGTGGG	GCATTCGTAGTTCAGCGGCAGAAATTTCGTCTCCTACGCGGGAGACTCGGGTTCGACTTCGGCCATGCA	GTCCTTCCATGCAGGAAGGGCTACTACGTTTCTACCCAACAAAGTTATTA
KnowntRNAgene	100	0.mismatches	YesInRM	NoInNUMT	11	+	59323902	59323974	trna5_LysTTT_11_+_59323902_59323974	ACGTGGCCTATTTTCCTGTGGATAGACTAAGCAAACGCTTTTCTTCAGGG	GCCCGGATAGCTCAGTCGGTAGAGCATCAGACTTTTAATCTGAGGGTCCGGGGTTCAAGTCCCTGTTCGGGCG	GATGCTGTTTTAGTTTCCAATAAAATGGATTTGGGCGAGGCTGAGAGAAA
KnowntRNAgene	100	0.mismatches	YesInRM	NoInNUMT	11	+	59319228	59319310	trna4_LeuTAA_11_+_59319228_59319310	CGCCTAGTGTTACCCGAGTTGCTTTAAAATAAAACATTGTTTTATCAGTT	ACCAGAATGGCCGAGTGGTTAAGGCGTTGGACTTAAGATCCAATGGATTCATATCCGCGTGGGTTCGAACCCCACTTCTGGTA	AAGAGGAGTTGTTTTTCCTGGCAAAAACCTTTTTTCCTAATCCTTGACAA
KnowntRNAgene	100	0.mismatches	YesInRM	NoInNUMT	11	+	59318767	59318852	trna3_ArgTCT_11_+_59318767_59318852	AAGAAAGTGCCTCCCCTGATGTGTTCATCGCGGAGAGGTCGCACGTGTCT	GGCTCTGTGGCGCAATGGATAGCGCATTGGACTTCTAGATAGTTAGAGAAATTCAAAGGTTGTGGGTTCGAGTCCCACCAGAGTCG	CTTTTTGTTTGAAGAAGAGCAAACGGAAAGTTAGGCGGAGGGAATGGATA
KnowntRNAgene	100	0.mismatches	YesInRM	NoInNUMT	11	+	51359900	51359972	trna2_LysCTT_11_+_51359900_51359972	TGAGATAACGAGGGCAGTGTGGGAGTGGAAGGCTGAGGAAAAGGTAGAGA	AACCGAATAGCTTAGTTGATGAAGCGTGAGACTCTTAATCTCAGGGTAGTGGGTTCAAGCCCCACATTGGACA	CCAGATATCAGGGGAAACCAGGCCCTGATATTCACGTGGGTCCTTTTCTA
KnowntRNAgene	100	0.mismatches	YesInRM	NoInNUMT	11	+	122430655	122430727	trna11_LysTTT_11_+_122430655_122430727	GCAGGGAGATTAGGGGAAAGGGAGAATGGGGAGAAACTGAGTAATGGGTA	GCCTGGATAGCTCAGTTGGTAGAGCATCAGACTTTTAATCTGAGGGTCCAGGGTTCAAGTCCCTGTTCAGGCG	ATGGCGTTTGTTTTTAGGCTGGGAGGCGAGCGGAGGTTGCACTTAGCCGA
KnowntRNAgene	100	0.mismatches	YesInRM	NoInNUMT	11	+	109036039	109036120	trna10_SerAGA_11_+_109036039_109036120	TGTGTTCGCTGCACTTTGACAGACAAGTGTGGGACCTAAAATGGTCTCAG	TGAGTTGTAGCTGAGTGGTTAAGGCAACGAGCTAGAAATTCGTTGGTTTCTCTCTGTGCAGGTTTGAATCCTGCTAATTATG	AGATGTTTTCCTTGTCAGTAAATTTACTTGCCTCATTGATATATCAGTTT
KnowntRNAgene	100	0.mismatches	YesInRM	NoInNUMT	10	-	5895674	5895746	trna6_ValTAC_10_-_5895674_5895746	TGCCCAGCCTCATGGCCTCATAGTCTAGCTTTGAAACTCAGCTAGCCTGT	GGTTCCATAGTGTAGTGGTTATCACATCTGCTTTACACGCAGAAGGTCCTGGGTTCAAGCCCCAGTGGAACCA	TGGTGTGGTCTGTTGTTTTCCTGCCTGTAATCCTAGCTCCTCGGGAGGCT
KnowntRNAgene	100	0.mismatches	YesInRM	NoInNUMT	10	-	22518438	22518511	trna4_AsnGTT_10_-_22518438_22518511	CTTTATTATTCTTCATAAAGGCTGAGGCAGAAGGGGAAAATGACACCGAA	GTCTCTGTGGCGCAATCGGTTAGCGCGTTCGGCTGTTAACCGAAAGGTTGGTGGTTCGAGCCCACCCAGGGACG	CGCTCTCCTTTTATGAGCTGGTCGCGGGAAGTTTTGCAGAAATCGAGTTC
KnowntRNAgene	100	0.mismatches	YesInRM	NoInNUMT	10	+	69524261	69524342	trna2_SerTGA_10_+_69524261_69524342	GCGCAGTGGTTGTTACACTAAAGTGTCTCCGCCTGTCGAATATTCTCGTG	GCAGCGATGGCCGAGTGGTTAAGGCGTTGGACTTGAAATCCAATGGGGTCTCCCCGCGCAGGTTCGAACCCTGCTCGCTGCG	GAAGCGGGTGCTCTTATTTTTTCTATTTTTTTAAATAAACACCTTCAAAT
KnowntRNAgene	100	0.mismatches	YesInRM	NoInNUMT	1	-	93981834	93981906	trna127_CysGCA_1_-_93981834_93981906	ATGTATTGAGTCACCGTAAGTGGACAAGGAGGGAGCTTTTAACAGGTAAA	GGGGGTATAGCTCAGGTGGTAGAGCATTTGACTGCAGATCAAGAGGTCCCCGGTTCAAATCCGGGTGCCCCCT	TCCAGGATGTTTTCTCACTTCCATTTTAAAGTAGATACTGCCAGCCACAG
KnowntRNAgene	100	0.mismatches	YesInRM	NoInNUMT	1	-	55423542	55423614	trna128_LysCTT_1_-_55423542_55423614	CTTAGCCATGAGATAGCAATGTTGGGAATGAAGTTTTTGGTGTTGCAAAA	GCCCAGCTAGCTCAGTCGGTAGAGCATGAGACTCTTAATCTCAGGGTCATGGGTTTGAGCCCCACGTTTGGTG	CCAAATTGTTGTGAATTAAGATTTCGGTGTCACAAAAAAAAAAGAATTAA
KnowntRNAgene	100	0.mismatches	YesInRM	NoInNUMT	1	-	204476158	204476230	trna62_LysTTT_1_-_204476158_204476230	GGTCCTCATTCTTATGTAAGAAACGGCAGAACAAGCTGTTGTCTACGGGA	GCCCGGATAGCTCAGTCGGTAGAGCATCAGACTTTTAATCTGAGGGTCCAGGGTTCAAGTCCCTGTTCGGGCG	TCTTGTTCTCTTTTCCTCAATGAACAAATACAAATTGTACACATTATGGT
KnowntRNAgene	100	0.mismatches	YesInRM	NoInNUMT	1	-	180184276	180184348	trna63_ValAAC_1_-_180184276_180184348	AGTCACTGTGCCTGTCCCATTATTTTCTTAAAAAACAAAAATGAGAGGGT	GTTTCCATAGTGTACTGGTTATCACATTCACCTAACACGCGAAAGGTCCTTGGTTTGAAACCAGGCAGAAACA	AGCAGTTATTTTCCTTCTGGCTGGGCGCGGTGCCTCACGCCTGTAATCTC
KnowntRNAgene	100	0.mismatches	YesInRM	NoInNUMT	1	-	172157539	172157607	trna64_GluTTC_1_-_172157539_172157607	AAAGAAACAGTGACAAGAGGGGCAGATTTTTAAAAAAGAAGAAATCTCCA	CCCTGTGGTCTAGTGGTTAGGAGTTGGTGCTTTCGTCATGACAGCCCAGGTTCAATTCCTGGTTAGAGA	GCCAGTCCCATTTGTTGAAAATCCAGGCAAGGTGGTGCAAACCTGGATTC
KnowntRNAgene	100	0.mismatches	YesInRM	NoInNUMT	1	-	17180900	17180971	trna129_GlnCTG_1_-_17180900_17180971	ACTACGGCTGCTCTGTGAACTCAGTGCCCTCCAGTTACGAGCTATTGTGA	GGTTCCATGATGTAATGGTGAGCGCTTTGGACTCTGAGTACGGTGATCAGCGTTCAAGTCTCAGTGGGACCT	TTCTGTATAATGCCAATGATATTCCTATTGCTCCCTAAGCGGAATGGGGG
KnowntRNAgene	100	0.mismatches	YesInRM	NoInNUMT	1	-	17006501	17006573	trna130_ValCAC_1_-_17006501_17006573	CTGATCTAAGATTTTCATGATGATATTTTGCCTTTTTTGGTGCATATGCA	GTTTCTGTGGTGTAGTGGTTATCATGTTCGCCTCACACGAGAAAAGTCCCTGATTCGAGACTGGGTGGGAACG	TCGTGGTTTGTTTTTTTTTTTGTTTGTTTGTTTGTTTTTTTGGTCCCTAA
KnowntRNAgene	100	0.mismatches	YesInRM	NoInNUMT	1	-	17004766	17004836	trna131_GlyCCC_1_-_17004766_17004836	TCTTTGTGGTTACTCTTTTCTGTTATCCTCCAGGGGGTAGTTCCAGAGAG	GCGTTGGTGGTTTAGTGGTAGAATTCTCGCCTCCCATGCGGGAGACCCGGGTTCAATTCCCGGCCACTGCA	CGTGGTTGTTTTTCACTTCGCTATGGCTCTTTACTTGTCTTTTACGCTGA
KnowntRNAgene	100	0.mismatches	YesInRM	NoInNUMT	1	-	16874160	16874232	trna132_ValCAC_1_-_16874160_16874232	CTGACCTAAGATTTTCATGATGATATTTTGCCTTTTTTGGTGCATATGCA	GTTTCTGTGGTGTAGTGGTTATTATGTTCGCTTCACATATGAAAGGTCTCTGGTTCGAGACTGCGTGGGAACA	TCGTGTTTTGTTTTGTTTTGTTTTTTTGTCCCTAAATTTAGTGAGTTTAA
KnowntRNAgene	100	0.mismatches	YesInRM	NoInNUMT	1	-	16872434	16872504	trna133_GlyCCC_1_-_16872434_16872504	TCTTTGTGGATACTGTTTTCTGTTATCCTGCAGGCGGTTGTTACGCAGAG	GCATTGGTGGTTCAGTGGTAGAATTCTCGCCTCCCACGCGGGAGACCCGGGTTCAATTCCCGGCCAATGCA	AGAGGGTCTTTTTCACCCCGCTGTTGCTCTTTATCTGTCTTTTACGCTGA
KnowntRNAgene	100	0.mismatches	YesInRM	NoInNUMT	1	-	16861774	16861845	trna134_GluTTC_1_-_16861774_16861845	GAAGCTGTCGCTTCTGACAGAAGAAGGGAGAGAAAGCTCCCTCCTGTGTG	TCCCTGGTGGTCTAGTGGCTAGGATTCGGCGCTTTCACCGCCGCGGCCCGGGTTCGATTCCCGGTCAGGGAA	TTGTTTTACACTGGCCGCCCTCCCGCAGGAATCTTCCTTCACTACGCTGT
KnowntRNAgene	100	0.mismatches	YesInRM	NoInNUMT	1	-	16858893	16858966	trna135_AsnGTT_1_-_16858893_16858966	GTTTAGTGATTGCTTAATCTATATAGAGATGAAAGCAAGCGATTGAGGTT	GTCTCTGTGGTGCAATCGGTTAGCGCGTTCGGCTGTTAACCATAAGGTTGGTGGTTACAGACCACCCAGGGACG	TGATTTTAAACGTTGGTTGTGACCAGGCGCAGTGCCTCATGCCTATTAAT
KnowntRNAgene	100	0.mismatches	YesInRM	NoInNUMT	1	-	16847080	16847153	trna136_AsnGTT_1_-_16847080_16847153	AGTTCAGTGAGTGCGCCCTTCCTAGATGCCCAGTAGAGTTGGAAGCGCTT	GTCTCTGTGGCGCAATCGGTTAGCGCGTTCGGCTGTTAACTGAAAGGTTGGTGGTTCGAGCCCACCCAGGGACG	CTTATTGGAACTTTTGAAGCATTCACGCAATGTCAATCACTAGATAAATG
KnowntRNAgene	100	0.mismatches	YesInRM	NoInNUMT	1	-	167684725	167684796	trna65_ProAGG_1_-_167684725_167684796	CTAAATAGCTATGTGTTCCTTTCTGATGACAGTAAGGTGGAGTTTGTGTC	GGCTCGTTGGTCTAGGGGTATGATTCTCGCTTAGGGTGCGAGAGGTCCCGGGTTCAAATCCCGGACGAGCCC	TGTTTTGGAGTAAGAATCACTTAAAGGTGAGTTTTTTTGGGGATAGATTA
KnowntRNAgene	100	0.mismatches	YesInRM	NoInNUMT	1	-	161581736	161581819	trna66_LeuCAA_1_-_161581736_161581819	ATCAGTATATGATAAAATTAGGAGAAATTAGGAAGTTTAGCAAAACGTGT	GTCAGGATGGCCGAGCAGTCTTAAGGCGCTGCGTTCAAATCGCACCCTCCGCTGGAGGCGTGGGTTCGAATCCCACTTTTGACA	ACGTATGTTTTCCATCCTTACTTTTCCTCCTGATTTGAACCAACCAGCAA
KnowntRNAgene	100	0.mismatches	YesInRM	NoInNUMT	1	-	161500132	161500214	trna67_LeuCAG_1_-_161500132_161500214	ATCAGTATATGATAAAATTAGGAGAAATTAGGAAGCATGGTAAAACATGT	GTCAGGATGGCCGAGCGGTCTAAGGCGCTGCGTTCAGGTCGCAGTCTCCCCTGGAGGCGTGGGTTCGAATCCCACTCCTGACA	ATATGTGTTTTCCGTCCTTACTTTTCCTCCTGATTTGAACCAACCAGCAA
KnowntRNAgene	100	0.mismatches	YesInRM	NoInNUMT	1	-	161493637	161493707	trna68_GlyGCC_1_-_161493637_161493707	AGAGATAGTGAGCTTTAAGAGACAATACTGCAGGTCTTTAGCTGACAGTA	GCATTGGTGGTTCAGTGGTAGAATTCTCGCCTGCCACGCGGGAGGCCCGGGTTCGATTCCCGGCCAATGCA	CTTTCATTTTTTTCCGATCCATTTCAATTCTTTTTCTCATCTAGGATTAA
KnowntRNAgene	100	0.mismatches	YesInRM	NoInNUMT	1	-	161440205	161440276	trna69_AspGTC_1_-_161440205_161440276	GGCGTCCGCGGTCGGAGTGGGGTCTGGCGTCCCGGCGACCGTCGCCGTCG	TCCTCGTTAGTATAGTGGTGAGTATCCCCGCCTGTCACGCGGGAGACCGGGGTTCGATTCCCCGACGGGGAG	GCAGCCGTGCTTTTTGGGCCGCCGCCTCGGACCCAGCCTGTGGGCCCTCC
KnowntRNAgene	100	0.mismatches	YesInRM	NoInNUMT	1	-	161439547	161439618	trna70_GlyTCC_1_-_161439547_161439618	GCGCTGGTGGGAGCCCCGGGCCGGCGCGGCGGGGCTGCCCGCGCCGTGCG	GCGTTGGTGGTATAGTGGTGAGCATAGCTGCCTTCCAAGCAGTTGACCCGGGTTCGATTCCCGGCCAACGCA	GCGGGCGGACCTTTTGCGGAGGTCCCCGTCGCGGAGCTCGCGTCGCAGCT
KnowntRNAgene	100	0.mismatches	YesInRM	NoInNUMT	1	-	161439189	161439260	trna71_GluCTC_1_-_161439189_161439260	GCCAGAGGCGCTGGGGCCAGGAGGCGCAAGCCGGGCCCTGAAGCCGCCTC	TCCCTGGTGGTCTAGTGGTTAGGATTCGGCGCTCTCACCGCCGCGGCCCGGGTTCGATTCCCGGTCAGGGAA	GCCTTCCTTCGTTGGCTCTGCCTGCCAACTGCCAGGCCCCTTCACACCTC
KnowntRNAgene	100	0.mismatches	YesInRM	NoInNUMT	1	-	161432824	161432895	trna72_AspGTC_1_-_161432824_161432895	GGCGTCCGCGGTCGGAGTGGGGTCTGGCGTCCCGGCGACCGTCGCCGTCG	TCCTCGTTAGTATAGTGGTGAGTATCCCCGCCTGTCACGCGGGAGACCGGGGTTCGATTCCCCGACGGGGAG	GCAGCCGTGCTTTTTGGGCCGCCGCCTCGGACCCAGCCTGTGGGCCCTCC
KnowntRNAgene	100	0.mismatches	YesInRM	NoInNUMT	1	-	161432166	161432237	trna73_GlyTCC_1_-_161432166_161432237	GCGCTGGTGGGAGCCCCGGGCCGGCGCGGCGGGGCTGCCCGCGCCGTGCG	GCGTTGGTGGTATAGTGGTGAGCATAGCTGCCTTCCAAGCAGTTGACCCGGGTTCGATTCCCGGCCAACGCA	GCGGGCGGACCTTTTGCGGAGGTCCCCGTCGCGGAGCTCGCGTCGCAGCT
KnowntRNAgene	100	0.mismatches	YesInRM	NoInNUMT	1	-	161431809	161431880	trna74_GluCTC_1_-_161431809_161431880	GCCAGAGGCGCTGGGGCCAGGAGGCGCAAGCCGGGCCCTGAAGCCGCCTC	TCCCTGGTGGTCTAGTGGTTAGGATTCGGCGCTCTCACCGCCGCGGCCCGGGTTCGATTCCCGGTCAGGGAA	GCCTTCCTTCGTTGGCTCTGCCTGCCAACTGCCAGGCCCCTTCACACCTC
KnowntRNAgene	100	0.mismatches	YesInRM	NoInNUMT	1	-	161425414	161425485	trna75_AspGTC_1_-_161425414_161425485	GGCGTCCGCGGTCGGAGTGGGGTCTGGCGTCCCGGCGACCGTCGCCGTCG	TCCTCGTTAGTATAGTGGTGAGTATCCCCGCCTGTCACGCGGGAGACCGGGGTTCGATTCCCCGACGGGGAG	GCAGCCGTGCTTTTTGGGCCGCCGCCTCGGACCCAGCCTGTGGGCCCTCC
KnowntRNAgene	100	0.mismatches	YesInRM	NoInNUMT	1	-	161424756	161424827	trna76_GlyTCC_1_-_161424756_161424827	GCGCTGGTGGGAGCCCCGGGCCGGCGCGGCGGGGCTGCCCGCGCCGTGCG	GCGTTGGTGGTATAGTGGTGAGCATAGCTGCCTTCCAAGCAGTTGACCCGGGTTCGATTCCCGGCCAACGCA	GCGGGCGGACCTTTTGCGGAGGTCCCCGTCGCGGAGCTCGCGTCGCAGCT
KnowntRNAgene	100	0.mismatches	YesInRM	NoInNUMT	1	-	161424398	161424469	trna77_GluCTC_1_-_161424398_161424469	GCCAGAGGCGCTGGGGCCAGGAGGCGCAAGCCGGGCCCTGAAGCCGCCTC	TCCCTGGTGGTCTAGTGGTTAGGATTCGGCGCTCTCACCGCCGCGGCCCGGGTTCGATTCCCGGTCAGGGAA	GCCTTCCTTCGTTGGCTCTGCCTGCCAACTGCCAGGCCCCTTCACACCTC
KnowntRNAgene	100	0.mismatches	YesInRM	NoInNUMT	1	-	161418033	161418104	trna78_AspGTC_1_-_161418033_161418104	GGCGTCCGCGGTCGGAGTGGGGTCTGGCGTCCCGGCGACCGTCGCCGTCG	TCCTCGTTAGTATAGTGGTGAGTATCCCCGCCTGTCACGCGGGAGACCGGGGTTCGATTCCCCGACGGGGAG	GCAGCCGTGCTTTTTGGGCCGCCGCCTCGGACCCAGCCTGTGGGCCCTCC
KnowntRNAgene	100	0.mismatches	YesInRM	NoInNUMT	1	-	161417375	161417446	trna79_GlyTCC_1_-_161417375_161417446	GCGCTGGTGGGAGCCCCGGGCCGGCGCGGCGGGGCTGCCCGCGCCGTGCG	GCGTTGGTGGTATAGTGGTGAGCATAGCTGCCTTCCAAGCAGTTGACCCGGGTTCGATTCCCGGCCAACGCA	GCGGGCGGACCTTTTGCGGAGGTCCCCGTCGCGGAGCTCGCGTCGCAGCT
KnowntRNAgene	100	0.mismatches	YesInRM	NoInNUMT	1	-	161417018	161417089	trna80_GluCTC_1_-_161417018_161417089	GCCAGAGGCGCTGGGGCCAGGAGGCGCAAGCCGGGCCCTGAAGCCGCCTC	TCCCTGGTGGTCTAGTGGTTAGGATTCGGCGCTCTCACCGCCGCGGCCCGGGTTCGATTCCCGGTCAGGGAA	GCCTTCCTTCGTTGGCTCTGCCTGCCAACTGCCAGGCCCCTTCACACCTC
KnowntRNAgene	100	0.mismatches	YesInRM	NoInNUMT	1	-	161410615	161410686	trna81_AspGTC_1_-_161410615_161410686	GGCGTCCGCGGTCGGAGTGGGGTCTGGCGTCCCGGCGACCGTCGCCGTCG	TCCTCGTTAGTATAGTGGTGAGTATCCCCGCCTGTCACGCGGGAGACCGGGGTTCGATTCCCCGACGGGGAG	GCAGCCGTGCTTTTTGGGCCGCCGCCTCGGACCCAGCCTGTGGGCCCTCC
KnowntRNAgene	100	0.mismatches	YesInRM	NoInNUMT	1	-	161409961	161410032	trna82_GlyTCC_1_-_161409961_161410032	GCGCTGGTGGGAGCCCCGGGCCGGCGCGGCGGGGCTGCCCGCGCCGTGCG	GCGTTGGTGGTATAGTGGTGAGCATAGTTGCCTTCCAAGCAGTTGACCCGGGCTCGATTCCCGCCCAACGCA	TCGGGCGGACCTTTTGCGGAGATCCCGCGCGCGGAGCTCGCGTCGCAGCT
KnowntRNAgene	100	0.mismatches	YesInRM	NoInNUMT	1	-	161397867	161397940	trna83_AsnGTT_1_-_161397867_161397940	TTACCTAAATATCTATAAATATGATCTACAAGAACAGGCCATTCGTGTCA	GTCTCTGTGGCGCAATCGGTTAGCGCGTTCGGCTGTTAACCGAAAGGTTGGTGGTTCGAGCCCACCCAGGGACG	GCTGAAATTTTAGATTCCAATTCCTTTGTTACTATTTTTCTCCATTCTTC
KnowntRNAgene	100	0.mismatches	YesInRM	NoInNUMT	1	-	161391883	161391954	trna84_GluTTC_1_-_161391883_161391954	CTGTCCTAAGATCTTTTCTCAGAAGGTGCTGCCCACAGTGTCACCAGCCC	TCCCTGGTGGTCTAGTGGCTAGGATTCGGCGCTTTCACCGCCGCGGCCCGGGTTCGATTCCCGGTCAGGGAA	GTTTGCTTTTTTCCTTTCTGATATCACTGCAGTGGTTTCCACCAAAGCCA
KnowntRNAgene	100	0.mismatches	YesInRM	NoInNUMT	1	-	161369490	161369562	trna85_ValCAC_1_-_161369490_161369562	GTGAGCCTCTGACTTTTCAGAGTCATTTGTGGAAAACCTGCCACCGCCTG	GTTTCCGTAGTGTAGTGGTTATCACGTTCGCCTCACACGCGAAAGGTCCCCGGTTCGAAACCGGGCGGAAACA	AAGTGGTTCCCGTTTTTGTTTTTTTCCTTCCCCATATCCTTTCGAATTCT
KnowntRNAgene	100	0.mismatches	YesInRM	NoInNUMT	1	-	159111401	159111474	trna86_ArgTCT_1_-_159111401_159111474	GAAGGTATGTGCTTTTTCAGTTCTGGTGCTGATGCTGTGTGTGTGGTGAG	GTCTCTGTGGCGCAATGGACGAGCGCGCTGGACTTCTAATCCAGAGGTTCCGGGTTCGAGTCCCGGCAGAGATG	GTCACCTGGCAGGTGCCTCTTTTATTTTGACTACTGTCATGCTAGGTTGA
KnowntRNAgene	100	0.mismatches	YesInRM	NoInNUMT	1	-	150017382	150017452	trna87_AlaAGC_1_-_150017382_150017452	CAACTCTGATATGTGTCTGTTGAATAATATTTCTGATGTTAAGAATTAAA	GGGGGTGTAGATCAGTGGTAGGGCGCACGCTTAGCATGCATGAGGCCCTGGGTCAATCCCCAGCACCTCCA	CAAAGGTTTTCTGGCTGGACACGGTGGCTCACACCTGTAATCTCAGCATT
KnowntRNAgene	100	0.mismatches	YesInRM	NoInNUMT	1	-	149711798	149711871	trna89_AsnGTT_1_-_149711798_149711871	GTTTAGTGACAGCTTACCCTCTTATAGAACGAAATTAGGAGCTCAGCCAT	GTCTCTGTGGCGCAATCGGCTAGCGCGTTTGGCTGTTAACTAAAAGGTTGGTGGTTCGAACCCACCCAGAGGCG	TCGCTGGTCTTTTATAACTCCCACGGTGGTCTGCTCCCTTGAAGACTACA
KnowntRNAgene	100	0.mismatches	YesInRM	NoInNUMT	1	-	149684088	149684161	trna90_ValCAC_1_-_149684088_149684161	CTGATCTAAGATTTTCATGGTTATATTTTGCCGTGCAGGTTCCGCCTGTG	GTTTCCGTAGTGTAGTGGTTATCACGTTCGCCTCACACGCGTAAAGGTCCCCGGTTCGAAACCGGGCGGAAACA	TAAGTTTTTTTTTTTTTTTTGTTAGCTCTTAAATTTAGTGAGTTTACTCG
KnowntRNAgene	100	0.mismatches	YesInRM	NoInNUMT	1	-	149680210	149680280	trna91_GlyCCC_1_-_149680210_149680280	GTCTTTCTGGATACTCTTTTTGATAATTCTCCCAGGGTTGCTAGAGAGAG	GCACTGGTGGTTCAGTGGTAGAATTCTCGCCTCCCACGCGGGAGACCCGGGTTTAATTCCCGGTCAAGATA	AGAGGTATTTTTGCTCTTCACTATGGCTCTTTACCCTTCTGCCCTGCAGA
KnowntRNAgene	100	0.mismatches	YesInRM	NoInNUMT	1	-	149672905	149672976	trna92_PheGAA_1_-_149672905_149672976	GAAAGTGTCGCTTCAGGTCGAAGAAGGGAGAGAAAGCAGCTTTCCGCATC	TGCATGGTTGTCTAGTGGCTAGGATTCGGTGCTGAAAGCGTCACGGCCCGGGTTCGATTCCCGGTCAGGGAA	TTGTTTTGCACTGGCCGCCCTCCCGCAGAAATCTTCCTTTACTACGCTGT
KnowntRNAgene	100	0.mismatches	YesInRM	NoInNUMT	1	-	149664355	149664427	trna94_GluTTC_1_-_149664355_149664427	TTGGAGAAACCTTTGGAAGGCAAGAGGAATGAAAAGTGCTTGCTGTTGTT	TCCCTGGTGGTCTAGTGGCTAGGATTCGGCGCTTTCACCGCCTGCAGCTCGAGTTCGATTCCTGGTCAGGGAA	TACATGCTTTGTAAGGTCTCCAAAAGCGGGCGATCTTAGCCCTTGTTACT
KnowntRNAgene	100	0.mismatches	YesInRM	NoInNUMT	1	-	149615617	149615690	trna95_AsnGTT_1_-_149615617_149615690	GTTTAGTGAGTGCGCCCTTCCTATATGGCCCAGTGGAGTTAGCAGTGCTT	GTCTCTGTGGTGCAATCGGTTAGCGCGTTCCGCTGTTAACCGAAAGCTTGGTGGTTCGAGCCCACCCAGGGATG	CTTATTGGAACTTTTAAAGCATGCACGTATTGTCAATCACTACATAAATG
KnowntRNAgene	100	0.mismatches	YesInRM	NoInNUMT	1	-	149326272	149326345	trna97_AsnGTT_1_-_149326272_149326345	GTTTAGTGACAGCTTACCCTCTTTTAGAACGAAATCAGGAGCTCAGCCAT	GTCTCTGTGGCGCAATCGGCTAGCGCGTTTGGCTGTTAACTAAAAAGTTGGTGGTTCGAACACACCCAGAGGCG	TCGCTGATCTTTTATAACTCCCACGGTGGTCTGCTCCCTTGAAGACTACA
KnowntRNAgene	100	0.mismatches	YesInRM	NoInNUMT	1	-	149298555	149298627	trna98_ValCAC_1_-_149298555_149298627	CTGATCTAAGATTTTCATGGTTATGTTTTGCCGCGCAGGTTCCGCGTGTG	GTTTCCGTAGTGTAGTGGTTATCACGTTCGCCTCACACGCGAAAGGTCCCCGGTTCGAAACTGGGCGGAAACA	GAGGTTTTTTTTGTTTTGTTTTGTTTTTTTTTTTTTGTTAGCCCTTAAAT
KnowntRNAgene	100	0.mismatches	YesInRM	NoInNUMT	1	-	149294666	149294736	trna99_ValCAC_1_-_149294666_149294736	GTCTTTCTGGATACTCTTTCCGATAATTCTCCAAGGGTTGCTGGGGAGAG	GCACTGGTGGTTCAGTGGTAGAATTCTCGCCTCACACGCGGGACACCCGGGTTCAATTCCCGGTCAAGGCA	AGAGGTTCTTTTGCTCTTCACTATGGCTCTTTACCCTTCTGCCCTGCAGA
KnowntRNAgene	100	0.mismatches	YesInRM	NoInNUMT	1	-	149287359	149287430	trna100_PheGAA_1_-_149287359_149287430	GAAAGTGTCGCTTCAGGTCGAAGAAGGGAGAGAAAGCAGCTTTCCGCATC	TGCATGGTTGTCTAGTGGCTAGGATTCGGTGCTGAAAGAGCCACGGCCCGGGTTCGATTCCCGGTCAGGGAA	TTGTTTTGCACTGGCCGCCCTCCCGCAGAAATCTTCCTTTACCACGCTGT
KnowntRNAgene	100	0.mismatches	YesInRM	NoInNUMT	1	-	149278785	149278857	trna102_GluTTC_1_-_149278785_149278857	TTGGAGAAACCTTTGGAAGGCAAGAGGAATGAAAAGTGCTTGCTGTTGTT	TCCGTGGTGGTCTAGTGGCTAGGATTCGGCGCTTTCACCGCCTGCAGCTCGAGTTCGATTCCTGGTCAGGGAA	TACATGCTTTGTAAGGTCTCCAAAAGCGGGCGACCTTAGCCCTTGTTACT
KnowntRNAgene	100	0.mismatches	YesInRM	NoInNUMT	1	-	149230570	149230643	trna103_AsnGTT_1_-_149230570_149230643	GTTTAGTGAGTGTGCCCTTCCTATATTGCCTATTAGAACTGGTAGTGCTT	GTCTCTGTGGCGCAATGGGTTAGCGCGTTCGGCTGTTAACCGAAAGGTTGGTGGTTCGAGCCCATCCAGGGACG	CTGATTGCAACTTTTAAAGCATTCACGCATTGTCAATCACTAGACAAATG
KnowntRNAgene	100	0.mismatches	YesInRM	NoInNUMT	1	-	149211948	149212021	trna104_AsnGTT_1_-_149211948_149212021	GTTTGGTGAGTGCACCCTTCCTATAGCGCCCAGAAGAAGGTACACTACGT	GTCTCTGTGGCACAATCGGTTAGAGCGTTCGGCTGTTAATCTAAAGGTTGGTGGCTAGAACCCACTGAGGGACG	GCTGCTGCTCCAAGCCTGCTCCAGATTTTTTTTTTTTTTTTTTTCTGAGA
KnowntRNAgene	100	0.mismatches	YesInRM	NoInNUMT	1	-	149161628	149161699	trna105_GluTTC_1_-_149161628_149161699	AGAAAGTTAATCTTTACCTTCTCTTGTTTCCTCTGACAAGGAGATTTCTG	TGTCTGGTGGTCAAGTGGCTAGGATTTGGCGCTTTCACTGCCGCGGCCCGCGTTCGATTCCCGGTCAGGGAA	TGACTTTTGCAACATCCCCAAATTGTGTGAGAAGATTTGATAGAGAAACA
KnowntRNAgene	100	0.mismatches	YesInRM	NoInNUMT	1	-	149155828	149155899	trna106_HisGTG_1_-_149155828_149155899	TGTCAAAATTAGTAGAGCAAGCTCAGCTATCATCGCTTGGCCTGTGGCTC	GCCATGATCGTATAGTGGTTAGTACTCTGCGCTGTGGCCGCAGCAACCTCGGTTCGAATCCGAGTCACGGCA	ATGTCGTTCTTCCAGGCCGTCAGCTATCCACTTTCGCTCCCTGCAACCAG
KnowntRNAgene	100	0.mismatches	YesInRM	NoInNUMT	1	-	148760356	148760429	trna107_AsnGTT_1_-_148760356_148760429	GTTTCGTGCGTGCGCCCTTCCTATAGCGCCCAGTAGAACTGACAGTACCT	GTCTCTGTGGCGCAATCGGTTAGCGCATTCGGCTGTTAACCGAAAGGTTGGTGGTTCGAGCCCACCCAGGGACG	CTTGTTTGAGCTTTTAAAGTATTCATGCATTGTCAATCACTAGATAAATG
KnowntRNAgene	100	0.mismatches	YesInRM	NoInNUMT	1	-	148598314	148598387	trna108_AsnGTT_1_-_148598314_148598387	GTTTCGTGCGTGCGCCCTTCCTATAGCGCCCAGTAGAACTGACAGTACCT	GTCTCTGTGGCGCAATCGGTTAGCGCATTCGGCTGTTAACCGAAAGGTTGGTGGTTCGAGCCCACCCAGGGACG	CTTGTTTGAGCTTTTAAAGTATTCATGCATTGTCAATCACTAGATAAATG
KnowntRNAgene	100	0.mismatches	YesInRM	NoInNUMT	1	-	147851060	147851133	trna109_AsnGTT_1_-_147851060_147851133	GTTTGGTGAGTGCACCCTTCCTATAGTGCCCAGAAGAAGGTACAATACCT	GTCTCTGTGGCACAATCGGTTAGCTTGTTCGGCTGTTAATCTAGAGGTTGGTGGTTAGAGCCCACTGAGGGATG	CCTCCTCCAGATTTTTTTTTTTTTTTTTCTGAGACAGAGTCTTGCTCTGT
KnowntRNAgene	100	0.mismatches	YesInRM	NoInNUMT	1	-	147781030	147781101	trna110_GluTTC_1_-_147781030_147781101	TTTACCTTCTCTTTTTTCCTCTGAAAAGGAGATGGTTGTGTGGGTCAGCT	TCCTTGGTGGTCTAGTGGCTAGGATTCGGTGCTTTCACCTGTGCGGCCCGGGTTCAATTCCCGATGAAGGAA	TACATTTTGTAACATCCCCAAATTGTGTGTGAAGATTTGATAGAGAAACA
KnowntRNAgene	100	0.mismatches	YesInRM	NoInNUMT	1	-	147774845	147774916	trna111_HisGTG_1_-_147774845_147774916	CGTCAAAAGGGCTAGAGCAAGCTCCGCCATCGCGGCTTAGCCTGTGGCTC	GCCGTGATCGTATAGTGGTTAGTACTCTGCGTTGTGGCCGCAGCAACCTCGGTTCGAATCCGAGTCACGGCA	ATGTCGTTAGTCTAGGCTGTCAGCTCTTCCCTTTTGCTCCCGCAACCAGG
KnowntRNAgene	100	0.mismatches	YesInRM	NoInNUMT	1	-	147737382	147737453	trna112_GlnCTG_1_-_147737382_147737453	ATGGGTGGGTGGGAACTAATTCAGACACCTTTAACAACTTTATGTTGCAT	GGTTCCATGGTGTAATGGTAAGCACTCTGGACTCTGAATCCAGCGATCCGAGTTCGAGTCTCGGTGGAACCT	TTGTGTTTCATTGGCATGGTAAGGCCGTGTTTTACTTCCTAAATGGAATG
KnowntRNAgene	100	0.mismatches	YesInRM	NoInNUMT	1	-	147520767	147520840	trna113_AsnGTT_1_-_147520767_147520840	ATTTGTTGAAGGCGCCCTTCCCATAGCGCACAGTAAAAGCAGTAGTTCTT	GTCTCTGTGGCGCAATCGGTTAGCGCGTTCGGCTGTTAACTGAAAGGTTAGTGGTTCGAGCCCACCCGGGGACG	CTTGCTCTAGCTTTTAAAGCGTTCGTGTATTATCGATCACTAGAGAATCT
KnowntRNAgene	100	0.mismatches	YesInRM	NoInNUMT	1	-	146476760	146476831	trna114_GlnCTG_1_-_146476760_146476831	TATGGCTGCTAAGTATGAACTCAGTTACCTCCAGTTATAAGCTAGTGTGA	GGTTCCATGGTGTAATGGTGACCACTTTGGACTCTGAATACAGTGATCAGAGTTCAAGTCTCACTGGAACCT	TTCTGTATAATTCCAGTGAGGTTCCTCTCTATTGCTCCATAAGCAGAATG
KnowntRNAgene	100	0.mismatches	YesInRM	NoInNUMT	1	-	145979034	145979107	trna115_AsnGTT_1_-_145979034_145979107	ATTTGTTGAAGGCGCCCTTCCCATAGCGCACAGTAAAAGCAGTAGTTCTT	GTCTCTGTGGCGCAATCGGTTAGCGCGTTCGGCTGTTAACTGAAAGGTTAGTGGTTCGAGCCCACCCGGGGACG	CTTGCTCTAGCTTTTAAAGCGTTCGTGTATTATCGATCACTAGAGAATCT
KnowntRNAgene	100	0.mismatches	YesInRM	NoInNUMT	1	-	145399233	145399304	trna116_GluCTC_1_-_145399233_145399304	CGCAGCACTTAGTAGAATCATATAGCTGCAACCGGGAAGGGTTAGCAGCT	TCCCTGGTGGTCTAGTGGTTAGGATTCGGCGCTCTCACCGCCGCGGCCCGGGTTCGATTCCCGGTCAGGGAA	AGAGTAACATCTTCTTTTACTGCTTTCTCTCAGGATCTTTTAAATAAACG
KnowntRNAgene	100	0.mismatches	YesInRM	NoInNUMT	1	-	145397864	145397935	trna117_GlyTCC_1_-_145397864_145397935	ACCTGATTATTTAGTTCTGATACTCTAAAGGAATCAAGTGTATTTCAGAT	GCGTTGGTGGTATAGTGGTGAGCATAGCTGCCTTCCAAGCAGTTGACCCGGGTTCGATTCCCGGCCAACGCA	GTGTCAGTTTTTCTCTTCAGCTTTTTAGACTGAGTAGGCCTGGAAACCGA
KnowntRNAgene	100	0.mismatches	YesInRM	NoInNUMT	1	-	145396881	145396952	trna118_HisGTG_1_-_145396881_145396952	TTTCAAGAGGCATTAAATCCAGCTGTAGCGCGCCGCCTGGTTAGTGGCTC	GCCGTGATCGTATAGTGGTTAGTACTCTGCGTTGTGGCCGCAGCAACCTCGGTTCGAATCCGAGTCACGGCA	GGTGGTTCTAACTTGCTGGGGTGGCGGTTTTTTTTTTTTTTAATTAACAC
KnowntRNAgene	100	0.mismatches	YesInRM	NoInNUMT	1	-	145395522	145395594	trna119_LysCTT_1_-_145395522_145395594	CGCTCCGTCAGTGGAAAATGATTCCACATAAGAAGACGCCAGTAATCAGT	GCCCGGCTAGCTCAGTCGGTAGAGCATGAGACTCTTAATCTCAGGGTCGTGGGTTCGAGCCCCACGTTGGGCG	CTGTGTTTTTATTTAACCCTCTCGCTTAGCTACCATGGAAACATGAACTT
KnowntRNAgene	100	0.mismatches	YesInRM	NoInNUMT	1	-	145379320	145379391	trna120_GlnCTG_1_-_145379320_145379391	TATGGCTGCTAAGTATGAACTCAGTTACCTCCAGTTATAAGCTAGTGTGA	GGTTCCATGGTGTAATGGTGAGCACTTTGGACTCTGAATACAGTGATCAGAGTTCAAGTCTCACTGGGACCT	TTCTGTATAATTCCAGTGAGGTTCCTCTCTATTGCTCCATAAGCAGAATG
KnowntRNAgene	100	0.mismatches	YesInRM	NoInNUMT	1	-	144839436	144839507	trna121_GlnCTG_1_-_144839436_144839507	TATGGCTGCTAAGTATGAACTCAGTTACCTCCAGTTATAAGCTAGTGTGA	GGTTCCATGGTGTAATGGTGAGCACTTTGGACTCTGAATACAGTGATCAGAGTTCAAGTCTCACTGGGACCT	TTCTGTATAATTCCAGTGAGGTTCCTCTCTATTGCTCTATAAGCAGAATG
KnowntRNAgene	100	0.mismatches	YesInRM	NoInNUMT	1	-	144488843	144488916	trna122_AsnGTT_1_-_144488843_144488916	AAAAGCCATTTCTGGTATCAGCAAATGAGTTTAAGACACAAGCCATTAGA	GTCTCTGTGGCGCAATCGGTTAGCGCGTTTGACTGTTAACTGAAAGGTTGGTGGTGCAAGCCCATCCAGGGATG	GCACCTTTTGCTTAGGCAAGATTCACAGTTTCTGTTTAAAGACTTTAATC
KnowntRNAgene	100	0.mismatches	YesInRM	NoInNUMT	1	-	144308614	144308687	trna123_AsnGTT_1_-_144308614_144308687	AAAAGCCATTTCTGGTATCAGCAAATGAGTTTAAGACACAAGCCATTAGA	GTCTCTGTGGCGCAATCGGTTAGCGCGTTTGACTGTTAACTGAAAGGTTGGTGGTGCAAGCCCATCCAGGGATG	GCACCTTTTGCTTAGGCAAGATTCACAGTTTCTGTTTAAAGACTTTAATC
KnowntRNAgene	100	0.mismatches	YesInRM	NoInNUMT	1	-	143879832	143879905	trna124_AsnGTT_1_-_143879832_143879905	GTTTAGTGACAGCTTACCCTCTTTTAGAACGAAATCAGGAGCTCAGCCAT	GTCTCTGTGGCGCAATCGGCTAGCGCGTTTGGCTGTTAACTAAAAGGTTGGCGGTTCGAACCCACCCAGAGGCG	TCGCTGATATTTTATAACTCCCACGGTGGTCTGCTCCCTTGAAGACTACA
KnowntRNAgene	100	0.mismatches	YesInRM	NoInNUMT	1	-	143663558	143663631	trna125_AsnGTT_1_-_143663558_143663631	GTTTGGTGAGTGCACCCTTCCTATAGTGCCCAGAAGAAGGTACAATACCT	GTCTCTGTGGCACAATCGGTTAGCGCGTTCGGCTGTTAATCTAGAGGTTGGTGGTTAGAGCCCACTGAGGGATG	CCTCCTCCAGATTTTTTTTTTTTTTTTTCTGAGACAGAGTCTTGCTCTGT
KnowntRNAgene	100	0.mismatches	YesInRM	NoInNUMT	1	+	94313129	94313213	trna9_ArgTCT_1_+_94313129_94313213	GGCCGTCGCCTCTGGCTTAACATAGCAGATGCGCTGAGACTCCAACAGGT	GGCTCCGTGGCGCAATGGATAGCGCATTGGACTTCTAGAGGCTGAAGGCATTCAAAGGTTCCGGGTTCGAGTCCCGGCGGAGTCG	TAACGCTTTTTTCCCTCCCCCCTACAATTTATTTTCTGCCTCCATCATGT
KnowntRNAgene	100	0.mismatches	YesInRM	NoInNUMT	1	+	39970195	39970267	trna8_LysCTT_1_+_39970195_39970267	TATGTTTGACTTTACACAAACATCTCAATGCAGTAAAGAGCAGTATTGCC	ACCAGCATGTCTCAGTCGGTATAGTGTGAGACTCTTAATCTCAGGGTCGTGGGTTCAAGCCCCACATTGGGCG	TCAGATGAAGGGGGCCTGCCCCTCCACACCTGTGGGTATTTCTCGAAAGG
KnowntRNAgene	100	0.mismatches	YesInRM	NoInNUMT	1	+	249168447	249168518	trna59_GluCTC_1_+_249168447_249168518	CACAGGATATTTATTTAGTATAGCATATTGCTAAATGACGCATCATGTCT	TCCCTGGTGGTCTAGTGGTTAGGATTCGGCGCTCTCACCGCCGCGGCCCGGGTTCGATTCCCGGTCAGGAAA	GTAAGCCGTTTTAAAAACTGTTGCCGCAGGGCTAACCATAGGTGATGTTC
KnowntRNAgene	100	0.mismatches	YesInRM	NoInNUMT	1	+	249168054	249168159	trna58_LeuCAA_1_+_249168054_249168159	ACCAGCGGACACAAGTATGAGGCTAAGTGAGAAGCGCTCTGCTTCCGAGT	GTCAGGATGGCCGAGTGGTCTAAGGCGCCAGACTCAAGGTAAGCACCTTGCCTGCGGGCTTTCTGGTCTCCGGATGGAGGCGTGGGTTCGAATCCCACTTCTGACA	CATTCGTTTTATTAGCATTTTATTCCCCGGAAGAAACCCCAGAATTTTCC
KnowntRNAgene	100	0.mismatches	YesInRM	NoInNUMT	1	+	238105862	238105933	trna57_ProTGG_1_+_238105862_238105933	CCAACAGTTTTGGGGTATGGGCCTGATAGCTTATTTAGCTGACCTTACTT	TAGGACTTGGTGTAATAGGTAGCACGAAGAGATTTGGATTCTCAGGGGTAGGTTCAATTCCTATAGTTCTGG	AACTAAGAGGATTTTAACCTCTGTTGTTTACTCTACCAAGTAATTGTTTT
KnowntRNAgene	100	0.mismatches	YesInRM	NoInNUMT	1	+	222638347	222638419	trna56_ThrTGT_1_+_222638347_222638419	CCAATGTTGTTGGTAAGATCTGTGAATTCCTGAAAACAACGCCTCACGTG	GGCTCCATAGCTCAGTGGTTAGAGCACTGGTCTTGTAAACCAGGGGTCGCGAGTTCGATCCTCGCTGGGGCCT	CCTGTTGGCTTACTTTTATTTTAATCCATAGCATTTAAATACAGAATAGA
KnowntRNAgene	100	0.mismatches	YesInRM	NoInNUMT	1	+	205443271	205443343	trna55_LysTTT_1_+_205443271_205443343	CCCACTGAGTGTTTTAGCACCACAGCCCAGACTTTAATACAGGCAGGTGA	GCCCGGAGAGCTCAGTGGGTAGAGCATCAGACTTTTAATCTGAGGGTCCAGGGTTCAAGTCCTCGTTCGGGCA	TCCTATTTTGGCTGGGCACGGTGGCTCATTCCTGTAATCCCAGCACTTTG
KnowntRNAgene	100	0.mismatches	YesInRM	NoInNUMT	1	+	204475655	204475727	trna54_LysTTT_1_+_204475655_204475727	AAAGGTAGCAACCTATATGGAGTGAACAGAAAGAGCTTTTCTTCGGGAGC	GCCCGGATAGCTCAGTCGGTAGAGCATCAGACTTTTAATCTGAGGGTCCAGGGTTCAAGTCCCTGTTCGGGCG	TTTGTAGTTTTCGTTACTTTAACCTGCTAAATTATCCCATCAAGTCCCAA
KnowntRNAgene	100	0.mismatches	YesInRM	NoInNUMT	1	+	17216172	17216245	trna7_AsnGTT_1_+_17216172_17216245	AGTTCAGTGAGTGGGCCCTTCCCATATCACCAGTAGAAGCGGAAGCGCTT	GTCTCTGTGGCGCAATCGGTTAGCGCGTTCGGCTGTTAACCGAAAGATTGGTGGTTCGAGCCCACCCAGGGACG	CTTATTGGAACTTTTGAAGCATTCATGCATTGTCAATCACTAGGTAAATG
KnowntRNAgene	100	0.mismatches	YesInRM	NoInNUMT	1	+	17201958	17202031	trna6_AsnGTT_1_+_17201958_17202031	GTTTAGTGATTGCTTAATCTATATAGAGATGAAAGCAAGCGATTGAGGTT	GTCTCTGTGGTGCAATCGGTTAGCGCGTTCGGCTGTTAACCATAAGGTTGGTGGTTAGAGACCACCCAGGGACG	TGATTTTAAATGTTGGTTGTGACCAGGCGCAGTGCCTCACGTCTATTAAT
KnowntRNAgene	100	0.mismatches	YesInRM	NoInNUMT	1	+	17199078	17199149	trna5_GluTTC_1_+_17199078_17199149	GAAGCTGTCGCTTCTGACAGAAGAAGGGAGACAAAGCTCCCTCCTGTGTG	TCCCTGGTGGTCTAGTGGCTAGGATTCGGCGCTTTCACCGCCGCGGCCCGGGTTCGATTCCCGGCCAGGGAA	TTGTTTTACACTGGCCGCCCTCCCGCAGGAATCTTCCTTCACTACGCTGT
KnowntRNAgene	100	0.mismatches	YesInRM	NoInNUMT	1	+	17188416	17188486	trna4_GlyCCC_1_+_17188416_17188486	TCTTTGTGGATACTCTTTTCTGTTATCCTCCAGGCGGTAGTTACGCAGAG	GCATTGGTGGTTCAGTGGTAGAATTCTCGCCTCCCACGCGGGAGACCCGGGTTCAATTCCCGGCCAATGCA	AAAGGGTCTTTTTCACCCCGCTGTTGCTCTTTATCTGTCTTTTACGCTGA
KnowntRNAgene	100	0.mismatches	YesInRM	NoInNUMT	1	+	17186693	17186765	trna3_ValCAC_1_+_17186693_17186765	CTGACCTAAGATTTTCATGATGATATTTTGCCTTTTTTGGTGTATATGCA	GTTTCTGTGGTGTAGTGGTTATTATGTTCGCTTCACATATGAAAGGTCTCTGGTTCGAGACTGCGTGGGAACA	TCGTGTTTTGTTTTGTTTTTTTGTCCCTAAATTTAGTGAGTTTAATCGAG
KnowntRNAgene	100	0.mismatches	YesInRM	NoInNUMT	1	+	17053780	17053850	trna2_GlyCCC_1_+_17053780_17053850	TCTTTTTGGATACTCTTTTCTCTTATCCCCCAGGCCGTGGGTGTGTAGAG	GCCTTGGTGGTGCAGTGGTAGAATTCTCGCCTCCCACGTGGGAGACCCGGGTTCAATTCCCGGCCAATGCA	GCAGGTACTTCTTCATTTCATTATGGCCTTTTACCCGTCTTTTACGCTGC
KnowntRNAgene	100	0.mismatches	YesInRM	NoInNUMT	1	+	17052061	17052133	trna1_ValCAC_1_+_17052061_17052133	CTGACCTCAGATTTTCATGATTATGTTTTGCCTTTTCCAGTGTATGTGCA	GTTTCTGTAGTATAGTGGTTATCATGTTTGCCTCACATGTGAAAGACCCTTGGCTCGAGACTGGAGGGAAACA	TGGTTTTTTGGTTTTTCTTTTTGTCCCTAAATTTAGTGAGTTTAATCGAG
KnowntRNAgene	100	0.mismatches	YesInRM	NoInNUMT	1	+	167683962	167684033	trna52_ProCGG_1_+_167683962_167684033	GAGGCGGAACAAGGCTGAAGGGAAGCTCTGGGAGTGCCCTTGCCGAGAGC	GGCTCGTTGGTCTAGGGGTATGATTCTCGCTTCGGGTGCGAGAGGTCCCGGGTTCAAATCCCGGACGAGCCC	AGGCTTTTACCCACCCCACACCCGAAATTTAAAAACAGATTTTTTCCCCC
KnowntRNAgene	100	0.mismatches	YesInRM	NoInNUMT	1	+	165566150	165566222	trna51_LysCTT_1_+_165566150_165566222	CTTTAACAGTCATATTTTTTTCTTTTTCTTTTTAAATTCCAAAACGGGGT	GTCTAGCTAGATCAGTTGGTAGAGCATAAGACTCTTAATCTCAGGGTCATGGGTTTGAGCCCTACGTTGGGCG	CTGTGTTTCCCAGCATTTTGGGAGGCCGAGATGGGCAGATCACTTGAACT
KnowntRNAgene	100	0.mismatches	YesInRM	NoInNUMT	1	+	161591465	161591538	trna50_AsnGTT_1_+_161591465_161591538	AGCATTTTTTCTTCAGTGAAGTGACTTGGCAGCCCAGGTCGCCAACGCCC	GTTTCTGTAGCGCGATCGGTTAGCGCCTTCGGCTGTTAAACGAAAGGTTGGTGGTTCGTTCCCACCCCGGGACA	GAAGTCCCACTTTTGTGAACCTTGAGTTTTTGAAACTTTCACTGAAAAAA
KnowntRNAgene	100	0.mismatches	YesInRM	NoInNUMT	1	+	161574588	161574659	trna48_AspGTC_1_+_161574588_161574659	ACACCAGACTGTACCACATACTCTCCAGCTGCCAGCTATTGCAGTTGCCA	TCCTTGTTACTATAGTGGTAAGTATCTCTGCCTGTCATGCATGAGAGAGGGGGTCGATTCCCTGACGGGGAG	GTTACGGAAAATTGTGTGGGGATTTTGTCAACCTTCAAAAGTCTCAGAAA
KnowntRNAgene	100	0.mismatches	YesInRM	NoInNUMT	1	+	161510031	161510104	trna47_AsnGTT_1_+_161510031_161510104	AGCATTTTTTCTTCAGTGAAGTGACTTGGCAGCCAAAATCGCCAACGCCC	GTCTCTGTGGCGCAATCGGTTAGCGCGTTCGGCTGTTAACCGAAAGGTTGGTGGTTCGATCCCACCCAGGGACG	GAAGTCGCATTTTGTGAACCCTGGGTTTTTGAAACTTTGACTGAAAAAAC
KnowntRNAgene	100	0.mismatches	YesInRM	NoInNUMT	1	+	161501915	161501986	trna46_AspGTC_1_+_161501915_161501986	ATCTTTTTCTAAAAGACAATTTCCAAAAAAAAACGCAATATTCCCGGTTG	TACTCGTTAGTATAGTGGTGCGTATCCCCGTCTGTCACGCGGGAGAGCGGGGTTCGCTCTCCCGACGGGGAG	ATTACAGTTGCTTTTTATTTTTTCTCCTCGTCTCTTCAGTCAAGAAAAAA
KnowntRNAgene	100	0.mismatches	YesInRM	NoInNUMT	1	+	161500903	161500974	trna45_GlyTCC_1_+_161500903_161500974	TACGCTTTGCTTATCTTATATATAGATATCTAAAACTCCAAACCGGGTAC	GCGTTGGTGGTATAGTGGTGAGCATAGCTGCCTTCCAAGCAGTTGACCCGGGTTCGATTCCCGGCCAACGCA	AGGGTTTTTGTCTTTCCTTCTACGAAAAACCTTTCTCAGTCAGAACCTAT
KnowntRNAgene	100	0.mismatches	YesInRM	NoInNUMT	1	+	161492935	161493006	trna44_AspGTC_1_+_161492935_161493006	ACACCAGACTGTACCACATACTCTCCAGCTGCCAGCTATTGCAGTTGCCA	TCCTTGTTACTATAGTGGTGAGTATCTCTGCCTGTCATGCGTGAGAGAGGGGGTCGATTCCCCGACGGGGAG	GTCACGGGAAATTGTGTGAGGATTTTGTCAACCTTCAGAAGTCTCAGAAA
KnowntRNAgene	100	0.mismatches	YesInRM	NoInNUMT	1	+	161450356	161450426	trna43_GlyGCC_1_+_161450356_161450426	GCTGGTGGCGAGCTCTGCTGTGACAGCTTCCATTGGCATTTGCCATCAGT	GCATAGGTGGTTCAGTGGTAGAATTCTTGCCTGCCACGCAGGAGGCCCAGGTTTGATTCCTGGCCCATGCA	GCACGCCCTCCCATTTTGGTGCTGCAGCAGCACCAAGGCGTAGCTGCGTT
KnowntRNAgene	100	0.mismatches	YesInRM	NoInNUMT	1	+	161440913	161440995	trna42_LeuCAG_1_+_161440913_161440995	CGTTCGCGCCGGGTCCCAGCCATGCCAGCGGCGACGCGCCCCGGCGCGCC	GTCAGGATGGCCGAGCGGTCTAAGGCGCTGCGTTCAGGTCGCAGTCTCCCCTGGAGGCGTGGGTTCGAATCCCACTCCTGACA	AGCCGACCTTTTGGCCCGCCCGCCGGAGGGCAACGCCCATGGCAACCCTG
KnowntRNAgene	100	0.mismatches	YesInRM	NoInNUMT	1	+	161435258	161435328	trna41_GlyGCC_1_+_161435258_161435328	GCTGGTGGCGAGTTCCGCTGTGCCAGCTTCCGTTGGCGTTTGCCATCGGT	GCATGGGTGGTTCAGTGGTAGAATTCTCGCCTGCCACGCGGGAGGCCCGGGTTCGATTCCCGGCCCATGCA	GCACGCCCTCCCATTTTGGTGCTGCAGCAGCACCAAGGCGTAGCTGCGCT
KnowntRNAgene	100	0.mismatches	YesInRM	NoInNUMT	1	+	161433532	161433614	trna40_LeuCAG_1_+_161433532_161433614	CGTTCGCGCCGGGTCCCAGCCATGCCAGCGGCGACGCGCCCCGGCGCGCC	GTCAGGATGGCCGAGCGGTCTAAGGCGCTGCGTTCAGGTCGCAGTCTCCCCTGGAGGCGTGGGTTCGAATCCCACTCCTGACA	AGCCGACCTTTTGGCCCGCCCGCCGGAGGGCAACGCCCATGGCAACCCTG
KnowntRNAgene	100	0.mismatches	YesInRM	NoInNUMT	1	+	161427898	161427968	trna39_GlyGCC_1_+_161427898_161427968	GCTGGTGGCGAGTTCCGCTGTGCCAGCTTCCGTTGGCGTTTGCCATCGGT	GCATGGGTGGTTCAGTGGTAGAATTCTCGCCTGCCACGCGGGAGGCCCGGGTTCGATTCCCGGCCCATGCA	GCACGCCCTCCCATTTTGGTGCTGCAGCAGCACCAAGGCGTAGCTGCGCT
KnowntRNAgene	100	0.mismatches	YesInRM	NoInNUMT	1	+	161426122	161426204	trna38_LeuCAG_1_+_161426122_161426204	CGTTCGCGCCGGGTCCCAGCCATGCCAGCGGCGACGCGCCCCGGCGCGCC	GTCAGGATGGCCGAGCGGTCTAAGGCGCTGCGTTCAGGTCGCAGTCTCCCCTGGAGGCGTGGGTTCGAATCCCACTCCTGACA	AGCCGACCTTTTGGCCCGCCCGCCGGAGGGCAACGCCCATGGCAACCCTG
KnowntRNAgene	100	0.mismatches	YesInRM	NoInNUMT	1	+	161420467	161420537	trna37_GlyGCC_1_+_161420467_161420537	GCTGGTGGCGAGTTCCGCTGTGCCAGCTTCCGTTGGCGTTTGCCATCGGT	GCATGGGTGGTTCAGTGGTAGAATTCTCGCCTGCCACGCGGGAGGCCCGGGTTCGATTCCCGGCCCATGCA	GCACGCCCTCCCATTTTGGTGCTGCAGCAGCACCAAGGCGTAGCTGCGCT
KnowntRNAgene	100	0.mismatches	YesInRM	NoInNUMT	1	+	161418741	161418823	trna36_LeuCAG_1_+_161418741_161418823	CGTTCGCGCCGGGTCCCAGCCATGCCAGCGGCGACGCGCCCCGGCGCGCC	GTCAGGATGGCCGAGCGGTCTAAGGCGCTGCGTTCAGGTCGCAGTCTCCCCTGGAGGCGTGGGTTCGAATCCCACTCCTGACA	AGCCGACCTTTTGGCCCGCCCGCCGGAGGGCAACGCCCATGGCAACCCTG
KnowntRNAgene	100	0.mismatches	YesInRM	NoInNUMT	1	+	161413094	161413164	trna35_GlyGCC_1_+_161413094_161413164	GCTGGTGGCGAGTTCCGCTGTGCCAGCTTCCGTTGGCGTTTGCCATCGGT	GCATGGGTGGTTCAGTGGTAGAATTCTCGCCTGCCACGCGGGAGGCCCGGGTTCGATTCCCGGCCCATGCA	GCACGCCCTCCCATTTTGGTGCTGCAGCAGCACCAAGGCGTAGCTGCGCT
KnowntRNAgene	100	0.mismatches	YesInRM	NoInNUMT	1	+	161411323	161411405	trna34_LeuCAG_1_+_161411323_161411405	CGTTCGCGCCGGGTCCCAGCCATGCCAGCGGCGAAGCGCCCCGGCGCGCC	GTCAGGATGGCCGAGCGGTCTAAGGCGCTGCGTTCAGGTCGCAGTCTCCCCTGGAGGCGTGGGTTCGAATCCCACTCCTGACA	AGCCGACCTTTTGGCCCGCCCGCCGGAGGGCAACGCCCATGGCAACCCTG
KnowntRNAgene	100	0.mismatches	YesInRM	NoInNUMT	1	+	153643726	153643797	trna32_MetCAT_1_+_153643726_153643797	AACGACTACGTAGTGTTCTATAACAATCATGAGAAATTTTAGTTCTAGAT	AGCAGAGTGGCGCAGCGGAAGCGTGCTGGGCCCATAACCCAGAGGTCGATGGATCGAAACCATCCTCTGCTA	TCGGAGTTTTTTCATTGCCCTGTACGGCATACGTAATCTACGTTTCTTTA
KnowntRNAgene	100	0.mismatches	YesInRM	NoInNUMT	1	+	149719802	149719870	trna31_GluTTC_1_+_149719802_149719870	CTGCTGAAACAATTGAAGGAGGAAAAAAAAAAAAGTATGTGCTTTGTGGT	TCCCTGGTAGTCTAGTGGCTAAAGTTTGGCGCTTTCACCGCCGGGACTGGTTGATTCCAGATCAGGGGA	CTGGGTCTCGGCCTCACTGTGAGGTATTGTTCTTTCCTGTGTTTGCCATC
KnowntRNAgene	100	0.mismatches	YesInRM	NoInNUMT	1	+	149608609	149608682	trna30_AsnGTT_1_+_149608609_149608682	AAAAGCCATTTCTGGTATCAGCAAATGAGTTTAAGACACAAGCCATTAGA	GTCTCTGTGGCGCAATCGGTTAGCGCGTTTGACTGTTAACTGAAAGGTTGGTGGTGCAAGCCCATCCAGGGATG	GCACCTTTTGCTTAGGCAAGATTCACAGTTTCTGTTTAAAGACTTTAATC
KnowntRNAgene	100	0.mismatches	YesInRM	NoInNUMT	1	+	149334272	149334340	trna29_GluCTC_1_+_149334272_149334340	TCTGCTGAAACAATTGAAGGAGGAAAAAAAAAAAGTATGTGCTTTGTGGT	TCCCTGGTAGTCTAGTGGCTAAAGTTTGGCGCTCTCACCGCCGGGACTGGTTGATTCCAGATCAGGGGA	CTGGGTCTCGGCCTCACTGTGAGGTATTGTTCTTTCCTGTGTTTGCCATC
KnowntRNAgene	100	0.mismatches	YesInRM	NoInNUMT	1	+	149186125	149186196	trna28_GlnCTG_1_+_149186125_149186196	TATTGCTACTTATTAGGAATTCAGACGCTTCTGGCAAATTCGCATTGTGA	GGTTCCATGGTGTAATGGTAAGCACTCTGGACTCTGAATCCAGCGATCCGAGTTCGAGTCTCGGTGGAACCT	TTCTGTTTAATTAGGAAGGCAATGCCGTGTTTTACTCCCTAAATGGAATG
KnowntRNAgene	100	0.mismatches	YesInRM	NoInNUMT	1	+	149079364	149079435	trna27_GlnCTG_1_+_149079364_149079435	TATGGCTGCTAAATATGAACTTAGTTACCTCCAGTTACAAGCTAGTGTGA	GGTTCCATGGTGTAATGGTGAGGGCTTTGGACTCTGACTACAGTGATCAGAGTTCAAGTCTCAGTGGGACCT	TTCTGTATAATTCCAGTGAGGTTCCTCTCTATTGCTCCCGAGTGGAATGG
KnowntRNAgene	100	0.mismatches	YesInRM	NoInNUMT	1	+	148248115	148248188	trna26_AsnGTT_1_+_148248115_148248188	GTTTCGTGCGTGCGCCCTTCCTATAGCGCCCAGTAGAACTAACAGTACCT	GTCTCTGTGGCGCAATCGGTTAGCGCGTTCGGCTGTTAACCGAAAGGTTGGTGGTTCGAGCCCACCCAGGGACG	CCTCTTTGAGCTTTTAAAGTATTCATGCATTGTCAATCACTAGATAAATG
KnowntRNAgene	100	0.mismatches	YesInRM	NoInNUMT	1	+	148000805	148000878	trna25_AsnGTT_1_+_148000805_148000878	CGTGCGTGCGCCCTTCCTATAGCGCCCAGTAGAACTGACTGACAGTACCT	GTCTCTGTGGCGTAGTCGGTTAGCGCGTTCGGCTGTTAACCGAAAAGTTGGTGGTTCGAGCCCACCCAGGAACG	CTTGTTCGAGCTTTTAAAGTATTCATGCATTGTCAATCACTAGATAAATG
KnowntRNAgene	100	0.mismatches	YesInRM	NoInNUMT	1	+	147877537	147877610	trna24_AsnGTT_1_+_147877537_147877610	AAAAGCCATTTCTGGTATCAGCAAATGAGTTTAAGACACAAGCCATTGGA	GTCTCTGTGGCGCAATCGGTTAGCGCGTTTGACTGTTAACTGAAAGGTTGGTGGTGCAAGCCCATCCAGGGATG	GCACCTTTTGCTTAGGCAAGATTCACACTTTCTGTTTAAAGACTTTAATC
KnowntRNAgene	100	0.mismatches	YesInRM	NoInNUMT	1	+	147825689	147825760	trna23_GlnCTG_1_+_147825689_147825760	CTGAGAATTCACTTGTCAAATGCTCATAACTGAGAGTATTCTCAACAGCT	GGTTCCATGGGTTAATGGTGAGCACCCTGGACTCTGAATCAAGCGATCCGAGTTCAAATCTCGGTGGTACCT	TGGTGTCTGCTGGCCTTTTACTCTGGAGCCAGAAGCCACTTTGGGAAGCA
KnowntRNAgene	100	0.mismatches	YesInRM	NoInNUMT	1	+	147800937	147801008	trna22_GlnCTG_1_+_147800937_147801008	TATTGATACTTATTAGGAATCCACACACCTGCAGAAAACTTGCATTGTGA	GGTTCCATGGTGTAATGGTAAGCACTCTGGACTCTGAATCCAGCCATCTGAGTTCGAGTCTCTGTGGAACCT	TTCTGTGTAACTGGGACGATAATGCCGTCTTTTACTCCCTAAATGGAATG
KnowntRNAgene	100	0.mismatches	YesInRM	NoInNUMT	1	+	147753471	147753542	trna21_HisGTG_1_+_147753471_147753542	CGTCAAAAGGGCTAGAGCAAGCTCCGCCATCGCGGCTTAGCCTGTGGCTC	GCCGTGATCGTATAGTGGTTAGTACTCTGCGTTGTGGCCGCAGCAACCTCGGTTCGAATCCGAGTCACGGCA	ATGTCGTTAGTCTAGGCTGTCAGCTCTTCCCTTTTGCTCCCGCAACCAGG
KnowntRNAgene	100	0.mismatches	YesInRM	NoInNUMT	1	+	147719029	147719102	trna20_AsnATT_1_+_147719029_147719102	GTTCGGTGAGTGCGCCCTGCCTATAGCGCCCAGTGGAATCGCTAGTACCT	GTCTCTGTGGCGCAATCGGTCAGAGCGTTCGGCTATTAACCGAACGGTGAGTAGTTCAAGACCACCCAGGGACG	CCTGTTCTAGCTTTTAAAGCATTCATGTATTATCATCACTAGAGAATCTC
KnowntRNAgene	100	0.mismatches	YesInRM	NoInNUMT	1	+	147505038	147505109	trna19_GlnCTG_1_+_147505038_147505109	TATTGCTACTTATTGGGAATTCAGACGCTTCCGGCAAACTTGCACGATGA	GGTTCCATGGTGTAATGGTGAGCACTCTGGACTCTGAATCCAGCGATCCGAGTTCGAGTCTCGGTGGAACCT	TTCTGTTTAATTAGGACGGCAATGTTGTGTTTTACTCCCTAAATGGAATG
KnowntRNAgene	100	0.mismatches	YesInRM	NoInNUMT	1	+	147483291	147483361	trna18_ArgCCT_1_+_147483291_147483361	CCTTCCAGAGACTCTTCAAAATTAGATCTAGTGAAACCGCACTCAGTGGA	GCATTGGTAGTTCAGCGGTGGCATTCTCCCCACCTACGCGGGAGACCTGGGTTCAACTCCCGGCCAAAGCA	GGCCTTCTTACCCTTCATGCTCCAAGTTCATGCTTGAAGGGCTATTACAT
KnowntRNAgene	100	0.mismatches	YesInRM	NoInNUMT	1	+	146550178	146550249	trna17_GluTTC_1_+_146550178_146550249	GGAAACTGTCGCTTCAGTGGCAAGAAGGTTGAAAAAGCCCCTCCTGTGCC	TCCCTGGTGGTCTGGTGGCTAGAATTTAGCGCTTTCACCGCCGCAGCTCGGGTTGGATTACCAGTCAGGGAA	TTGTTTTGCACTGACTGCCTTCCCGCAGGAATCTTCCTTTACGCCCGCTG
KnowntRNAgene	100	0.mismatches	YesInRM	NoInNUMT	1	+	146544773	146544844	trna16_HisGTG_1_+_146544773_146544844	CGTCAAAACTGCTAGAGCAAGGTCAAGCATCACCGCTTGCCTTGTGGCCC	GCCGTGATCGTATAGTGGTTAGTACTCTGCGTTGTGGCCGCAGCAACCTCGGTTCGAATCCGAGTCACGGCA	AAGTTGCTCGTCTGGGTAGTCAGCTGATCCGTTTTGCTCCCCGCAACCAG
KnowntRNAgene	100	0.mismatches	YesInRM	NoInNUMT	1	+	145963304	145963375	trna15_GlnCTG_1_+_145963304_145963375	TATTGCTACTTATTGGGAATTCAGACGCTTCCGGCAAACTTGCACGATGA	GGTTCCATGGTGTAATGGTGAGCACTCTGGACTCTGAATCCAGCGATCCGAGTTCGAGTCTCGGTGGAACCT	TTCTGTTTAATTAGGACGGCAATGTTGTGTTTTACTCCCTAAATGGAATG
KnowntRNAgene	100	0.mismatches	YesInRM	NoInNUMT	1	+	145941579	145941649	trna14_ArgCCT_1_+_145941579_145941649	CCTTCCAGAGACTCTTCAAAATTAGATCTAGTGAAACCGCACTCAGTGGA	GCATTGGTAGTTCAGCGGTGGCATTCTCCCCACCTACGCGGGAGACCTGGGTTCAACTCCCGGCCAAAGCA	GGCCTTCTTACCCTTCATGCTCCAAGTTCATGCTTGAAGGGCTATTACAT
KnowntRNAgene	100	0.mismatches	YesInRM	NoInNUMT	1	+	145385729	145385804	trna13_AsnGTT_1_+_145385729_145385804	GCCAGAGGTTAAAATGCCATTTCTGGTATCAGCAAATCTAAACCATTAGA	GTCTCTGTGGCGCCATCGGTTAGTGCCTTCGGCTGTTTGAACCGAAAGGCTGGTGGTTCAAGCCCACCCAGAGATG	GTACCTTTTACTTAGGCAAGATTCACGCTTTCTGTTTAAAGACTTTAATC
KnowntRNAgene	100	0.mismatches	YesInRM	NoInNUMT	1	+	144481840	144481913	trna12_AsnGTT_1_+_144481840_144481913	GTTTAGTGAGTGCGCCCTTCCTATATGGCCCAGTGGAGTTAGCAGTGCTT	GTCTCTGTGGTGCAATCGGTTAGCGCGTTCCGCTGTTAACCGAAAGCTTGGTGGTTTGAGCCCACCCAGGGATG	CTTATTGGAACTTTTAAAGCATGCACGTATTGTCAATCACTACATAAATG
KnowntRNAgene	100	0.mismatches	YesInRM	NoInNUMT	1	+	144301611	144301684	trna11_AsnGTT_1_+_144301611_144301684	GTTTAGTGAGTGCGCCCTTCCTATATGGCCCAGTGGAGTTAGCAGTGCTT	GTCTCTGTGGTGCAATCGGTTAGCGCGTTCCGCTGTTAACCGAAAGCTTGGTGGTTCGAGCCCACCCAGGGATG	CTTATTGGAACTTTTAAAGCATGCACGTATTGTCAATCACTACATAAATG
KnowntRNAgene	100	0.mismatches	YesInRM	NoInNUMT	1	+	143690028	143690101	trna10_AsnGTT_1_+_143690028_143690101	AAAAGCCATTTCTGGTATCAGCAAATGAGTTTAAGACACAAGCCATTGGA	GTCTCTGTGGCGCAATCGGTTAGCGCGTTTGACTGTTAACTGAAAGGTTGGTGGTGCAAGCCCATCCAGGGATG	GCACCTTTTGCTTAGGCAAGATTCACACTTTCTGTTTAAAGACTTTAATC
KnowntRNAgene	100	0.mismatches	NotInRM	NoInNUMT	Y	-	8240140	8240214	trna1_GlnTTG_Y_-_8240140_8240214	AACCAACATTTTTAGTGTATGGGCCTGATAGCTTATTTAGCTGACCTTAA	TTTAGGACGTGGTGTAATAGGTAGCACAGAGAATTTTGGATTCTCAGGTGCAGGTTCAATTCCTATATTCTAGAG	ATAAGAGGATTTTAACACCTATTGTTTACTCTGTCAAAGTAATTATTTTG
KnowntRNAgene	100	0.mismatches	NotInRM	NoInNUMT	MT	-	5826	5891	trnaMT_TyrGTA_MT_-_5826_5891	TTGTGGTTTGTAGAGAATAGTCAACGGTCGGCGAACATCAGTGGGGGTGA	GGTAAAATGGCTGAGTGAAGCATTGGACTGTAAATCTAAAGACAGGGGTTAGGCCTCTTTTTACCA	GCTCCGAGGTGATTTTCATATTGAATTGCAAATTCGAAGAAGCAGCTTCA
KnowntRNAgene	100	0.mismatches	NotInRM	NoInNUMT	MT	-	5761	5826	trnaMT_CysGCA_MT_-_5761_5826	TGAAGCATTGGACTGTAAATCTAAAGACAGGGGTTAGGCCTCTTTTTACC	AGCTCCGAGGTGATTTTCATATTGAATTGCAAATTCGAAGAAGCAGCTTCAAACCTGCCGGGGCTT	CTCCCGCCTTTTTTCCCGGCGGCGGGAGAAGTAGATTGAAGCCAGTTGAT
KnowntRNAgene	100	0.mismatches	NotInRM	NoInNUMT	MT	-	5657	5729	trnaMT_AsnGTT_MT_-_5657_5729	TTCAAACCTGCCGGGGCTTCTCCCGCCTTTTTTCCCGGCGGCGGGAGAAG	TAGATTGAAGCCAGTTGATTAGGGTGCTTAGCTGTTAACTAAGTGTTTGTGGGTTTAAGTCCCATTGGTCTAG	TAAGGGCTTAGCTTAATTAAAGTGGCTGATTTGCGTTCAGTTGATGCAGA
KnowntRNAgene	100	0.mismatches	NotInRM	NoInNUMT	MT	-	5587	5655	trnaMT_AlaTGC_MT_-_5587_5655	TGCTTAGCTGTTAACTAAGTGTTTGTGGGTTTAAGTCCCATTGGTCTAGT	AAGGGCTTAGCTTAATTAAAGTGGCTGATTTGCGTTCAGTTGATGCAGAGTGGGGTTTTGCAGTCCTTA	GCTGTTACAGAAATTAAGTATTGCAACTTACTGAGGGCTTTGAAGGCTCT
KnowntRNAgene	100	0.mismatches	NotInRM	NoInNUMT	MT	-	15956	16023	trnaMT_ProTGG_MT_-_15956_16023	GGGTGAGTCAATACTTGGGTGGTACCCAAATCTGCTTCCCCATGAAAGAA	CAGAGAATAGTTTAAATTAGAATCTTAGCTTTGGGTGCTAATGGTGGAGTTAAAGACTTTTTCTCTGA	TTTGTCCTTGGAAAAAGGTTTTCATCTCCGGTTTACAAGACTGGTGTATT
KnowntRNAgene	100	0.mismatches	NotInRM	NoInNUMT	MT	-	14674	14742	trnaMT_GluTTC_MT_-_14674_14742	GGTTAATTAATTTTATTAGGGGGTTAGTTTTGCGTATTGGGGTCATTGGT	GTTCTTGTAGTTGAAATACAACGATGGTTTTTCATATCATTGGTCGTGGTTGTAGTCCGTGCGAGAATA	ATGATGTATGCTTTGTTTCTGTTGAGTGTGGGTTTAGTAATGGGGTTTGT
KnowntRNAgene	100	0.mismatches	NotInRM	NoInNUMT	MT	+	9991	10058	trnaMT_GlyTCC_MT_+_9991_10058	AGATGTGGTTTGACTATTTCTGTATGTCTCCATCTATTGATGAGGGTCTT	ACTCTTTTAGTATAAATAGTACCGTTAACTTCCAATTAACTAGTTTTGACAACATTCAAAAAAGAGTA	ATAAACTTCGCCTTAATTTTAATAATCAACACCCTCCTAGCCTTACTACT
KnowntRNAgene	100	0.mismatches	NotInRM	NoInNUMT	MT	+	8294	8363	trnaMT_LysTTT_MT_+_8294_8363	AAATAGGGCCCGTATTTACCCTATAGCACCCCCTCTACCCCCTCTAGAGC	CCACTGTAAAGCTAACTTAGCATTAACCTTTTAAGTTAAAGATTAAGAGAACCAACACCTCTTTACAGTG	AAATGCCCCAACTAAATACTACCGTATGGCCCACCATAATTACCCCCATA
KnowntRNAgene	100	0.mismatches	NotInRM	NoInNUMT	MT	+	7518	7585	trnaMT_AspGTC_MT_+_7518_7585	CCCCAAAGCTGGTTTCAAGCCAACCCCATGGCCTCCATGACTTTTTCAAA	AAGGTATTAGAAAAACCATTTCATAACTTTGTCAAAGTTAAATTATAGGCTAAATCCTATATATCTTA	ATGGCACATGCAGCGCAAGTAGGTCTACAAGACGCTACTTCCCCTATCAT
KnowntRNAgene	100	0.mismatches	NotInRM	NoInNUMT	MT	+	577	647	trnaMT_PheGAA_MT_+_577_647	CTGCTAACCCCATACCCCGAACCAACCAAACCCCAAAGACACCCCCCACA	GTTTATGTAGCTTACCTCCTCAAAGCAATACACTGAAAATGTTTAGACGGGCTCACATCACCCCATAAACA	AATAGGTTTGGTCCTAGCCTTTCTATTAGCTCTTAGTAAGATTACACATG
KnowntRNAgene	100	0.mismatches	NotInRM	NoInNUMT	MT	+	5512	5579	trnaMT_TrpTCA_MT_+_5512_5579	CCTTACCACGCTACTCCTACCTATCTCCCCTTTTATACTAATAATCTTAT	AGAAATTTAGGTTAAATACAGACCAAGAGCCTTCAAAGCCCTCAGTAAGTTGCAATACTTAATTTCTG	TAACAGCTAAGGACTGCAAAACCCCACTCTGCATCAACTGAACGCAAATC
KnowntRNAgene	100	0.mismatches	NotInRM	NoInNUMT	MT	+	4402	4469	trnaMT_MetCAT_MT_+_4402_4469	ATCCCTGAGAATCCAAAATTCTCCGTGCCACCTATCACACCCCATCCTAA	AGTAAGGTCAGCTAAATAAGCTATCGGGCCCATACCCCGAAAATGTTGGTTATACCCTTCCCGTACTA	ATTAATCCCCTGGCCCAACCCGTCATCTACTCTACCATCTTTGCAGGCAC
KnowntRNAgene	100	0.mismatches	NotInRM	NoInNUMT	MT	+	4263	4331	trnaMT_IleGAT_MT_+_4263_4331	TGATATGTCTCCATACCCATTACAATCTCCAGCATTCCCCCTCAAACCTA	AGAAATATGTCTGATAAAAGAGTTACTTTGATAGAGTAAATAATAGGAGCTTAAACCCCCTTATTTCTA	GGACTATGAGAATCGAACCCATCCCTGAGAATCCAAAATTCTCCGTGCCA
KnowntRNAgene	100	0.mismatches	NotInRM	NoInNUMT	MT	+	1602	1670	trnaMT_ValTAC_MT_+_1602_1670	GAGACAAGTCGTAACATGGTAAGTGTACTGGAAAGTGCACTTGGACGAAC	CAGAGTGTAGCTTAACACAAAGCACCCAACTTACACTTAGGAGATTTCAACTTAACTTGACCGCTCTGA	GCTAAACCTAGCCCCAAACCCACTCCACCTTACTACCAGACAACCTTAGC
KnowntRNAgene	100	0.mismatches	NotInRM	NoInNUMT	MT	+	15888	15953	trnaMT_ThrTGT_MT_+_15888_15953	CCTAATACCAACTATCTCCCTAATTGAAAACAAAATACTCAAATGGGCCT	GTCCTTGTAGTATAAACTAATACACCAGTCTTGTAAACCGGAGATGAAAACCTTTTTCCAAGGACA	AATCAGAGAAAAAGTCTTTAACTCCACCATTAGCACCCAAAGCTAAGATT
KnowntRNAgene	100	0.mismatches	NotInRM	NoInNUMT	MT	+	12266	12336	trnaMT_LeuTAG_MT_+_12266_12336	CACAAGAACTGCTAACTCATGCCCCCATGTCTAACAACATGGCTTTCTCA	ACTTTTAAAGGATAACAGCTATCCATTGGTCTTAGGCCCCAAAAATTTTGGTGCAACTCCAAATAAAAGTA	ATAACCATGCACACTACTATAACCACCCTAACCCTGACTTCCCTAATTCC
KnowntRNAgene	100	0.mismatches	NotInRM	NoInNUMT	MT	+	12207	12265	trnaMT_SerGCT_MT_+_12207_12265	AACATCAGATTGTGAATCTGACAACAGAGGCTTACGACCCCTTATTTACC	GAGAAAGCTCACAAGAACTGCTAACTCATGCCCCCATGTCTAACAACATGGCTTTCTCA	ACTTTTAAAGGATAACAGCTATCCATTGGTCTTAGGCCCCAAAAATTTTG
KnowntRNAgene	100	0.mismatches	NotInRM	NoInNUMT	MT	+	12138	12206	trnaMT_HisGTG_MT_+_12138_12206	CATTCTCCTCCTATCCCTCAACCCCGACATCATTACCGGGTTTTCCTCTT	GTAAATATAGTTTAACCAAAACATCAGATTGTGAATCTGACAACAGAGGCTTACGACCCCTTATTTACC	GAGAAAGCTCACAAGAACTGCTAACTCATGCCCCCATGTCTAACAACATG
KnowntRNAgene	100	0.mismatches	NotInRM	NoInNUMT	MT	+	10405	10469	trnaMT_ArgTCG_MT_+_10405_10469	CCTAAGTCTGGCCTATGAGTGACTACAAAAAGGATTAGACTGAACCGAAT	TGGTATATAGTTTAAACAAAACGAATGATTTCGACTCATTAAATTATGATAATCATATTTACCAA	ATGCCCCTCATTTACATAAATATTATACTAGCATTTACCATCTCACTTCT
KnowntRNAgene	100	0.mismatches	NotInRM	NoInNUMT	9	-	126655522	126655594	trna5_GlnCTG_9_-_126655522_126655594	TTTACATTGTGTTTTTGTCTTTTCTTTTTTAAACTATGCAGTGGCATGCT	GAGCTGTAGCATAGTGATTAGGGACATGGACTCTGGAGCCAAATCTGCCTGGGTTCTAGTCCCAGCTGTCTCA	CTTACTAAATGTTTGACTTTAACTGATCTGTTCGTTAGTTTCTTCATTGG
KnowntRNAgene	100	0.mismatches	NotInRM	NoInNUMT	9	+	115616989	115617087	trna3_TrpCCA_9_+_115616989_115617087	AGCAGAAATCCTTTGCTGCCTTTGGGTCTGGGGCAGCAGCTGCGTTGGTG	GGCAGAGGAGGGTGCAGTTGGCAGCCTGTCCAAGTCCAGCACGGTTGGAGCACAGGATTTAGAATGGGATGGTCCTGGGTTCAAACCCCAGCTGCGCCC	TAGCTTGCACTGATCCGCTCCTCAGCCTTTGTGGGCCTCAGTTGCCTCCC
KnowntRNAgene	100	0.mismatches	NotInRM	NoInNUMT	7	+	139025446	139025518	trna3_ArgCCT_7_+_139025446_139025518	CCAAAGAGGAAAATAGTTGAATATGTTGTGTGAGCGCGTCGTTTGCAGAA	GCCCCAGTGGCCTAATGGATAAGGCATTGGCCTCCTAAGCCAGGGATTGTGGGTTCGAGTCCCATCTGGGGTG	GCCTGTGACTTTTGTCCTTTTTTCCCCTTTCTAAACAAAGCGAAATATGC
KnowntRNAgene	100	0.mismatches	NotInRM	NoInNUMT	6	-	28601859	28601930	trna122_AlaTGC_6_-_28601859_28601930	GTTAAGGGCTATATGAGTAAATAAAAGGAAAAGAAGGTTTTAGTGCTTAG	GTGGATGTAGTTTAGTGGTAGAACGCGCGCTTTGCATGTATGAGGTCCCGGTTTCGATCCCTGGCGTTTCCA	CTTTAGCATACTGGTTGGTTACTCCTCTTTGTTTAGGCTTGGGTAGAACT
KnowntRNAgene	100	0.mismatches	NotInRM	NoInNUMT	6	-	27271568	27271639	trna151_ThrCGT_6_-_27271568_27271639	GAGCTTATTGATTATCATCTTAGGAAGAAAAGTAGAGTGTTTTCTCCGTG	GGCAGAGTGGTGCAGCGGAAGCGTGCTGGGCCCGTAACCCAGAGGTCAATGGATCGAAGCCATCCTTGGCTA	GGGTGTTTTTCTTAATGATCACCGTTTCCCGGTACCATGATATAATTAAG
KnowntRNAgene	100	0.mismatches	NotInRM	NoInNUMT	6	+	37287995	37288067	trna79_GlnTTG_6_+_37287995_37288067	GTAAGGGGTTCAGAGAGGAAGCAGATATCTTCCTGTCAAGGTTAGGGACT	GTGCAGAGTAGTACAGTGGTTAAACCATGGTCTTTGGAGCCAGACTGCCTGGGGTCGGATCCCAGCTCTCACA	CTTTCCTAAACATGCAGCTGTAAGTAAGTAACTTGTTTCTCTGTGCCTCC
KnowntRNAgene	100	0.mismatches	NotInRM	NoInNUMT	6	+	27261671	27261744	trna41_SerACT_6_+_27261671_27261744	AGGGGCGAGGATGCGGGTGAGATGAATAACAAAAGCACAGATTTGCGGTC	GGCCGGTTAGCTCAGTTGGTTAGAGCGTGCTGCTACTAATGCCAGGGTCGAGGTTTCGATCCCCGTACGGGCCT	TTGGCTTTTTCCCCCCTCGAGAAATTTGGTTTTCATGCTCTAAGATGATT
KnowntRNAgene	100	0.mismatches	NotInRM	NoInNUMT	5	-	77318776	77318848	trna23_GlnTTG_5_-_77318776_77318848	TCCATAAAATATTCCATCTTCCCCTTGCCCAGTGCTACCCACCCTGGGGA	AGCTGTATATTATAGTGGAATAAATGTGGACTTTGAAGTTAGATACACCTGGGTTCAAATCCCAGTGCTGTCA	GTTACTAGCTGTGTGACCTTGGGCATATTGTTCAACTTCTTTTCAGTTTT
KnowntRNAgene	100	0.mismatches	NotInRM	NoInNUMT	5	-	159392041	159392118	trna20_LeuCAG_5_-_159392041_159392118	CCACGACCTGTTCAAGTTGCCATTCATTTGCTTCAGCAAATATTTATTGA	GGCAGTGGAGTTTAGTGGTTAAGGACCTGCTCAGACATCACAGGTAGGTAGATCTGGGTTCAAACCCTAGCCCTGGCA	TTCTCAGCTGGGCGACCTTGGAGAAGATCCTTAAGTTTGGTGAGGCTTGG
KnowntRNAgene	100	0.mismatches	NotInRM	NoInNUMT	5	-	151248074	151248145	trna21_GlnCTG_5_-_151248074_151248145	ACACTGAGGTGTCATCAAACTGTCACTCAATTCATATCTGGGATATCATG	GGTAGTGTAGTCTACTGGTTAAACGCTTGGGCTCTGACATTAACGTCCTGGGTTCAAATCCCAGCTTTGTCA	CTTACTAGTTATGCAGTGTCATGAGTGTAACATTAACCTCTCTGTACCTT
KnowntRNAgene	100	0.mismatches	NotInRM	NoInNUMT	5	+	151988596	151988771	trna1_CysACA_5_+_151988596_151988771	AGAGACTTCAGATTAAATGTGGGTCTCCTCACAGAATCCTATATTCGGGG	GGCTGTATAGCTCAGTGGTAGAGCATTTGACTACAGAATCCTATACTCAGGGGAAGGAGAACTGGGGGTTTCTCAGTGGGTCAAAGGACTTGTAGTGGTAAATCAAAAGCAACTCTATAAGCTATGTAACAAACTTTAAAGTCATATGTAGCTGGGTTCAAATCCTGTTTCTGCCA	TTAATGAGCTGTCTGATTTGGGGCAACTGATTTCCACTCTCCATGTGTTA
KnowntRNAgene	100	0.mismatches	NotInRM	NoInNUMT	4	-	7325838	7325909	trna5_SupTTA_4_-_7325838_7325909	GAGAACAAGCAGAGCAAAACCCAAAGCCATCTCGTCAGGGAGGCTGCCGA	GGCAGCCTGGCTTAGTGGAAAGGGAATAGGCTTTAGAGCCAGACTGCCTGGGTTTGAATCCCAGCCCCGCCA	CCTGCTGGTTGTGGGATCTGGGCACCCTCCTCCCCAAGCCTGCAAGACCC
KnowntRNAgene	100	0.mismatches	NotInRM	NoInNUMT	3	+	13833886	13833953	trna1_SupCTA_3_+_13833886_13833953	GGCTCATTGCTAGTGCTCAGTAAATGGCTGTTACTGACGATGCCGTGGAG	GGCAGGGTAGGGTAGAGGTTAAAACCATGGATTCTAGAGCCAGATGGGTTCAAATCCCGGCTCTGCCG	CATCCCGGCTGTGTGACCCTGGGCAAGTTGCTCAACCTCTGTGTGCCTCC
KnowntRNAgene	100	0.mismatches	NotInRM	NoInNUMT	21	+	15926516	15926586	trna1_SupTTA_21_+_15926516_15926586	GCTTTCTGATTGTTCACTTTTCATAACATTCTGTTCTTAAGTTTTGGAAA	GGCAGTGACATGTAATGGTTATGAGGGTGGACTTTAACCACACTGCCTAGGTTCAAATCCTGACTCTGTCA	TTTACCTGGGTGCCCTTGACAAGTTATTTAGCCTTTCCATAAAGTGCACA
KnowntRNAgene	100	0.mismatches	NotInRM	NoInNUMT	20	-	51218338	51218415	trna5_IleAAT_20_-_51218338_51218415	ATCCTGTGTTCTGACATCTTTTCCTTCTCTCCAAAATTTTTGCCATGTGT	GACCAATTAGCAAGCACAGTTGGCTAGAACATGGTGCTAATAAGGCCACGGTCAGGGGTTCAATTCCCTTATGGGCTG	AAACTTGATACTTCCTTCCTACAGACACAGACCATCTAGACCACATCTGG
KnowntRNAgene	100	0.mismatches	NotInRM	NoInNUMT	20	+	30088703	30088774	trna2_SerAGA_20_+_30088703_30088774	TTTTTCCCAATAAAAAAAGGTCAGCACAACTTAGCTTACCAAACTTATCA	GGTAATGTAGCCTCGTGGTTAGGGGCTGCATTCTAGAGCTATGCTGCCCAGGTTCAAATTCTGGTGCCACTC	TTTGCTGTCTGTGAGTCCTTAGGCAAGTCACCTAACCTCTCTGTACCTGT
KnowntRNAgene	100	0.mismatches	NotInRM	NoInNUMT	20	+	17855142	17855219	trna1_GlnCTG_20_+_17855142_17855219	CAGTCCCTCCAAGCTTCCTTCCTTATCCCTTTAGAGCCCTGCAGCCCTCA	GGCAGTGTAGCCCAGAGGTTCAAGGGCATTCGCTCTGGTATCAGAAGGGTCTGGGTTCAAATCCCTTGTGCACTGCTT	GCTGGCTGTGTGACTTTGGGCAAGTTGCCTAATCTCTCTGGTCCTCAGTT
KnowntRNAgene	100	0.mismatches	NotInRM	NoInNUMT	2	-	70476123	70476193	trna27_GlyCCC_2_-_70476123_70476193	GTCTGCTTCTATTTCCTCCTAAAATACTGTGGCGGCTGGGCATGTCAACA	GCGCCGCTGGTGTAGTGGTATCATGCAAGATTCCCATTCTTGCGACCCGGGTTCGATTCCCGGGCGGCGCA	TAGGCGTTTTGCTTCTCGCTCGCTAAAAACCAGATAGCTTGAAGAGTCTT
KnowntRNAgene	100	0.mismatches	NotInRM	NoInNUMT	2	-	45937441	45937513	trna28_GlnTTG_2_-_45937441_45937513	ATATTAGAGACTCTGGAGGATGTATGGACTTTCAAGGAGTACTTACAAGA	GGCTGTGTACCTCAGTGGGCAAGGGTATGGACTTTGAAGCCAGACTATTTGGGTTCAAATCCCAGCTTGGCCT	CTTGCTTTACTGCTGAAAAACTGGGGATGTGTTCCTTAATCTCTCAGGCT
KnowntRNAgene	100	0.mismatches	NotInRM	NoInNUMT	2	-	159738171	159738242	trna18_GluCTC_2_-_159738171_159738242	CCAACCCACTTCTAATGGTGGGCAATCTATTTCCCACAAGATTCTAAGTT	CCCCTGGTGGTCTAGTGCTTAGGATTTGGCACTCTCGCCACCGCAGCCTGCGTTCAATTCCCGGTCAGGGAA	CCAAGAAATGGAGCAGGACTGGCCACGGACAAAACCCCTCAGATAGCGGA
KnowntRNAgene	100	0.mismatches	NotInRM	NoInNUMT	2	+	30277568	30277640	trna4_LeuAAG_2_+_30277568_30277640	CAGTTATCATATTGCCATTACCATTTATTTTTAATTAAAAATCAGGCTCA	GGGCCAGTGGCTCAATGGATAATGCGTCTGACTAAGAATCAGAAGATTCCAGCCTTGACTCCTGGCTGGCTCA	GTGGGACTACTCTCAGTTTGGCTGGGTGTGGTGGTTCATGCCTGTAATCT
KnowntRNAgene	100	0.mismatches	NotInRM	NoInNUMT	2	+	219491132	219491207	trna15_GlnCTG_2_+_219491132_219491207	CATGTTGTTCCACCTTCCAGGCGAGCCTCCTTGTAGCAACATTATTCTCA	GTGAGACTGCACAGCCCAGTGGTGCAGGGCATGGCTCTGACACCTGGCGGCCTGGGTTCAAATCCCAGCTTCTACA	GTTACTGATTATGAGACCTGGAGCAAGTTACCTAACCTCTCATGGCAGAT
KnowntRNAgene	100	0.mismatches	NotInRM	NoInNUMT	2	+	151219277	151219349	trna12_GluCTC_2_+_151219277_151219349	TATAACTTCTGATACCATAGAATGTAAATTTATTTTGGAAAAGTGTCGCA	TTCCCCTTGGTCTAGTGGTTAGGATTCAACACTCTCACCGCCGCAGCCCGGGTTTGATTCCCAGGCAGGGAAG	CCTTCCTTCTTTGGCTCTGCCTGCCAACTGCCAGGCCCCTTCACACCTCC
KnowntRNAgene	100	0.mismatches	NotInRM	NoInNUMT	19	-	9150356	9150428	trna12_GlnTTG_19_-_9150356_9150428	GTTACCCCTTCCCACAATAATGGATGAAGCATATGGAGGCAACAGCATTC	AGCAGTGTAGCCTAGTGGCTAGGTCCTCTGACTTTGAAACCACGTGGTCTGGGTTTAAGTCTCAGCTGTGCTA	CTAATCAGCTGTGTTACACTGGGAGCTTAGCCTCTCTGTGTCTTCAATCT
KnowntRNAgene	100	0.mismatches	NotInRM	NoInNUMT	19	-	50037933	50038005	trna7_LysTTT_19_-_50037933_50038005	GTCATATTGTCACAGAGGTGGTGAGTCCCAGAATGAAAGCCCTGAAGGGA	ACCTGGGTAGCTTAGTTGGTAGAGCATTGGACTTTTAATTTGAGGGCCCAGGTTTCAAGTCCCTGTTTGGGTG	CGTTCAGTGGCTTTTAGCACCTAATTGTGACTTCATGTTTGAAAAAAAGA
KnowntRNAgene	100	0.mismatches	NotInRM	NoInNUMT	17	-	62526918	62526991	trna24_ThrAGT_17_-_62526918_62526991	AAAGGGGAAAAGGTCATATATTACAGTTATTAAAAACATACACAACGGGC	AGCACCATGGCTTAGCTGGTTAAAGCACCTGTCTAGTAAACAGGAGATCCTGAGTTTCAATTCCAATGGTGCCT	CAACCGAGCATCCAAGCTCTTAGCCGCGTGCGGTGAGGATGAGACAGGTG
KnowntRNAgene	100	0.mismatches	NotInRM	NoInNUMT	17	+	15408685	15408758	trna11_SupCTA_17_+_15408685_15408758	GGTGGACCTACAAGGCTGTGGAGCACATGTCAATTCTCCCACCAGTCTCA	GGCAGTGACGCCTACTGGTTTAGAGCACAGATTCTAGATCGAGACATTCCTGGGTTCAAATCCCAGCACTGTTG	TTTCCTTCCTGTATAACTCAAGAAAGTCTTGGCTTTTGCAGATACCACCG
KnowntRNAgene	100	0.mismatches	NotInRM	NoInNUMT	16	-	686736	686806	trna34_GlyCCC_16_-_686736_686806	CTTCCCGCGTCACAGTCTCTTGTCTCCGCGGGCAGCAACTGTCTTAGACA	GCGCCGCTGGTGTAGTGGTATCATGCAAGATTCCCATTCTTGCGACCCGGGTTCGATTCCCGGGCGGCGCA	CTTAGTTTTTTTTCCCATTTGAACATCGAACTCTCGCTAACGCCAGAAAT
KnowntRNAgene	100	0.mismatches	NotInRM	NoInNUMT	16	+	71724890	71724963	trna21_GlnCTG_16_+_71724890_71724963	TTACATTAACCCTTCTTCCAACAGCCATATCTCCTATGTACCCAGAGAAA	GGCAGTATGGTAGAGTGGTTAAGATCATGAACTCTGAAGTCAGAGATACTTGAATTTGAATGCTGGTTCTGTCA	CTTTGTTTACTTGAACTATTTATTCTCATTACGCTTTACTTTACTCATTT
KnowntRNAgene	100	0.mismatches	NotInRM	NoInNUMT	15	-	92254302	92254374	trna5_TyrGTA_15_-_92254302_92254374	GACTCTAGAAAATTCTTGGCAGTCAGGGTTAAGTGGCGTAGACTAAAGGA	GTCAGTGTTGCACAACGGTTAAGTGAAGAGGCTGTAAACCCAGACTGGATGGGTTCAATTCCCATCTCTGCCG	TTACTAACTGTGACCCTCAGCAAGTTAAATTAGGTGCCTTCATATACTCA
KnowntRNAgene	100	0.mismatches	NotInRM	NoInNUMT	14	-	78700838	78700910	trna11_SupCTA_14_-_78700838_78700910	TAGGGTCCAAAGTAGAAGACTGGTGCTAGGATGAGTGCCCCTCTCATGCA	GGCGGGATAATGTAGTGGTTAAAGGCATGGGCTCTAGAGCCAGACTTCCTGGGTTCAAATCTCAGACCTGCTA	CTTGATGCCTATGTGACCTTGAGCCCATCACTTATCCACTCCATGCCTCC
KnowntRNAgene	100	0.mismatches	NotInRM	NoInNUMT	12	-	97490691	97490764	trna15_GlnTTG_12_-_97490691_97490764	ATACTAATATTTTTATGAATTAAATCAAAAACCCCTTAGTTACTGTGAGA	GGCAATGTAGCATTGTGGCTAAGTGCACAGGCTTTGGAAACTGGCAGGCCTGGGTTCAAATCCCAGCTTATTCA	CTATTTGACCTTGGTCAAGTCACTTAATTTATCAGAGCCTCAAGTTCTTT
KnowntRNAgene	100	0.mismatches	NotInRM	NoInNUMT	12	-	50211190	50211264	trna16_GlnTTG_12_-_50211190_50211264	TTCTTTTGCTCAAGAACAAACTTTTGCTCAGCTTATTTACCTGGCTTTAC	TCTAGGATGTGGTGTGATAGGTAGCATGGAGAATTTTGGATTCTCAGGGGTAGGTTCAATTCCTATATTCTAGAA	ATAAGAGGATTTTAACCTCTATTGTTTACTCTATCAAAGTAATTCTTTTG
KnowntRNAgene	100	0.mismatches	NotInRM	NoInNUMT	12	-	114386545	114386617	trna14_GluCTC_12_-_114386545_114386617	AGGATCTGGAGAAGCTCTTCTCCAAATATGGTAGGGGTGTGGCCTCCGGG	CCGTGGATAGCCCAGCGGCTATGGGAGCCGGGCTCTCACTCTGACGTCCTGGGTTCAAGTCCCAGTGTGCACA	CGACTCCACATCTCTTGCCTCAGTTTTCTCATCTGTAAAATGGGACCAAG
KnowntRNAgene	100	0.mismatches	NotInRM	NoInNUMT	11	-	45290200	45290273	trna19_TrpCCA_11_-_45290200_45290273	TCTACTCAAGACCTGGGAATGACAACAGACCATTGTGTCTTCCCAGGAAG	GGAAGGATGGGGCCAAGCTGGAAAGCCTGTGGGCTCCACAGTCATGTGCCTGGGTTCAATTCCCAGTTCTGCAT	CTTATTAACCATGTGACTTCAGACTTAACCCTTCTGTGCCTCAGTTTCTT
KnowntRNAgene	100	0.mismatches	NotInRM	NoInNUMT	11	+	60763508	60763577	trna6_AlaTGC_11_+_60763508_60763577	GCCCTTGGCATGATCACCAAAGCAGAAATCAGGATGTTGGATTCCAACCC	GGGGGAGTGGTGTGGTTACGAATGTGGCCTCTGCAAGCAGACAGCCTGGGTTCAATTCCCAGCTTGGCCA	TTTTCTAGCCGTGTAATCTTAGGCAAGATACTAAACCGCTCTGTGCCTCA
KnowntRNAgene	100	0.mismatches	NotInRM	NoInNUMT	10	-	34591416	34591483	trna3_LeuCAA_10_-_34591416_34591483	TACCTGCCCTTCTCAGTGTGATGGAGTGTGATGTATTTATTGAGCAGCAG	CATAGGGTAGTGGCTAAGAACCTAAACTCTAAATTTAGATGTCCTGAGTTCAAATCCCAGCTGTATGC	TCACCAGCCTTGTGTGTGGGGCCAGTTAATTAACCTCTTTGTGTTTTACT
KnowntRNAgene	100	0.mismatches	NotInRM	NoInNUMT	10	+	22852579	22852651	trna1_ProGGG_10_+_22852579_22852651	TAATATGCCCTTAAAGGAAAGGAGAGACATGAACTCACAAACATTTACAA	GGCAGTGTGGCATAGTGGTTAGAAATGTGCGCTCTGGGGCTGCTGATCCCAGGCTCAAACCCTGGCGCTGTCA	CTTCCTAACTGTAGGACCCTGGATGAAGTTACTAAACCTGTCAGTTAAGC
KnowntRNAgene	100	0.mismatches	NotInRM	NoInNUMT	1	-	207178154	207178230	trna61_ProTGG_1_-_207178154_207178230	GTTCCTTGAAAACAAACAAAGGTCTTTTACCTCTTTGAGTTCCCCATCAG	GCCAGGAGAGCTCAGTGGTGATGGGATGAGATCTGGACTCACACCTCTAGGCCTGGGTTCAAATCCCAGGTCTAGCG	CTTATAACCTATGTGATTTGGGAAATCCTATGTTTTTCAGCTTTAAAAGA
KnowntRNAgene	100	0.mismatches	NotInRM	NoInNUMT	1	-	149728271	149728341	trna88_ArgCCT_1_-_149728271_149728341	TTTTTCAGTATTGTATTTCAATTGTTTCTCCAGGACCACACATAAGAGCC	GGATTTGTGGTCCAGTGGTAGAATTCTCACCGCCTGCATAGGAGACCCTGGTTTAATTCCTGGCCAATGCA	ACAAGTTTTGTGCTTCACTTCTCTATATTCTTTATACTTCTGCCCTGCAC
KnowntRNAgene	100	0.mismatches	NotInRM	NoInNUMT	1	-	149670057	149670130	trna93_AsnGTT_1_-_149670057_149670130	GTTTAGTGATTGCTTAATCTATGTTGAGATGAAAGCGACCAACTGAGGTT	ATCTCCGTGGAGCAATTGGTTAGCGCGTTCGGCCGTTAACCGGAAAGTTGGTGGTTCGAGCCTACCCAGGGACG	TGCTTTTAAATGTTGGTTAGTTGTGGTCAGGCGCGGTGGCTCGCGCCTAT
KnowntRNAgene	100	0.mismatches	NotInRM	NoInNUMT	1	-	149343081	149343151	trna96_ArgCCT_1_-_149343081_149343151	TTTTTCAGTATTGTATTTCAATTGTTTCTCCAGGACCACACATAAGAGCC	GGATTGGTGGTCCAGTGGTAGAATTCTCACCGCCTGCATAGGAGACCCTGGTTTAATTCCTGGCCAATGCA	ACAAGTTTTGTGCTTCACTTCTCTATATTCTTTATACTTCTGCCCTGCAC
KnowntRNAgene	100	0.mismatches	NotInRM	NoInNUMT	1	-	149284503	149284576	trna101_AsnGTT_1_-_149284503_149284576	GTTTAGTGATTGCTTAATCTATGTTGAGATGAAAGCGACCAACTGAGGTT	ATCTCCGTGGAGCAATTGGTTAGCGCGTTCGGCTGTTAACCGGAAAGTTGGTGGTTCGAGCCTACCCAGGGACG	TGCTTTTAAATGTTGGTTAGTTGTGGTCAGGCGCGGTGGCTCACGCCTAT
KnowntRNAgene	100	0.mismatches	NotInRM	NoInNUMT	1	+	161582508	161582579	trna49_GluTTC_1_+_161582508_161582579	TACGCTTTGCTTATCTTATATATAGATTTCTAAAATTCCAAACCGGGGAC	GCGTTGGTGGTGTAGTGGTGAGCACAGCTGCCTTTCAAGCAGTTAACGCGGGTTCGATTCCCGGGTAACGAA	ACGTTTTTGTCTTTCCTTCTACGAAAAACTTTTCTGAGCCGGAGCCTCCA
