# Supplementary material for: Nuclear and mitochondrial tRNA-lookalikes in the human genome
Source: Front Genet. 2014 Oct 8;5:344. doi: 10.3389/fgene.2014.00344 (PMC4189335; doi:10.3389/fgene.2014.00344)
Supplement: Supplementary file 3 [file DataSheet3.XLSX]

## Sheet: Supp. File S3
Supp. File S3: Evidence of transcription of tRNA-lookalikes based on annotated transcripts
#Transcript_Category	#DatabaseID	#Genomic_Locus_of_Lookalike	#BestMatched_tRNAReference	#Percentage_Identity	#Number_of_Mismatches
ProteinCoding_Unspliced_premRNA	ENSG00000049249_ENST00000377507_TNFRSF9	|1|-|7990339|7990407|	trna116_GluCTC_1_-_145399233_145399304	86.11	10
ProteinCoding_Unspliced_premRNA	ENSG00000203747_ENST00000540048_FCGR3A	|1|-|161575286|161575356|	trna128_GlyGCC_6_-_27870686_27870756	88.73	8
ProteinCoding_Unspliced_premRNA	ENSG00000198216_ENST00000524607_CACNA1E	|1|+|181391985|181392043|	trnaMT_SerGCT_MT_+_12207_12265	91.53	5
ProteinCoding_Unspliced_premRNA	ENSG00000198216_ENST00000524607_CACNA1E	|1|+|181392044|181392114|	trnaMT_LeuTAG_MT_+_12266_12336	84.51	11
ProteinCoding_Unspliced_premRNA	ENSG00000188690_ENST00000368797_UROS	|10|-|127508443|127508506|	trnaMT_TyrGTA_MT_-_5826_5891	86.36	9
ProteinCoding_Unspliced_premRNA	ENSG00000188690_ENST00000368778_UROS	|10|-|127508443|127508506|	trnaMT_TyrGTA_MT_-_5826_5891	86.36	9
ProteinCoding_Unspliced_premRNA	ENSG00000138185_ENST00000453258_ENTPD1	|10|+|97473300|97473370|	trna14_GluTTC_14_-_32236816_32236886	76.06	17
ProteinCoding_Unspliced_premRNA	ENSG00000120054_ENST00000370418_CPN1	|10|-|101817590|101817658|	trnaMT_LysTTT_MT_+_8294_8363	89.86	8
ProteinCoding_Unspliced_premRNA	ENSG00000187240_ENST00000375735_DYNC2H1	|11|+|103276577|103276642|	trnaMT_TyrGTA_MT_-_5826_5891	91.04	5
ProteinCoding_Unspliced_premRNA	ENSG00000187240_ENST00000375735_DYNC2H1	|11|+|103276799|103276865|	trnaMT_AlaTGC_MT_-_5587_5655	85.51	10
ProteinCoding_Unspliced_premRNA	ENSG00000187240_ENST00000375735_DYNC2H1	|11|+|103278039|103278108|	trna14_GlnTTG_8_-_32872646_32872717	91.67	6
ProteinCoding_Unspliced_premRNA	ENSG00000187240_ENST00000334267_DYNC2H1	|11|+|103276577|103276642|	trnaMT_TyrGTA_MT_-_5826_5891	91.04	5
ProteinCoding_Unspliced_premRNA	ENSG00000187240_ENST00000334267_DYNC2H1	|11|+|103276799|103276865|	trnaMT_AlaTGC_MT_-_5587_5655	85.51	10
ProteinCoding_Unspliced_premRNA	ENSG00000187240_ENST00000334267_DYNC2H1	|11|+|103278039|103278108|	trna14_GlnTTG_8_-_32872646_32872717	91.67	6
ProteinCoding_Unspliced_premRNA	ENSG00000187240_ENST00000398093_DYNC2H1	|11|+|103276577|103276642|	trnaMT_TyrGTA_MT_-_5826_5891	91.04	5
ProteinCoding_Unspliced_premRNA	ENSG00000187240_ENST00000398093_DYNC2H1	|11|+|103276799|103276865|	trnaMT_AlaTGC_MT_-_5587_5655	85.51	10
ProteinCoding_Unspliced_premRNA	ENSG00000187240_ENST00000398093_DYNC2H1	|11|+|103278039|103278108|	trna14_GlnTTG_8_-_32872646_32872717	91.67	6
ProteinCoding_Unspliced_premRNA	ENSG00000123104_ENST00000381340_ITPR2	|12|-|26725632|26725699|	trnaMT_TrpTCA_MT_+_5512_5579	85.51	9
ProteinCoding_Unspliced_premRNA	ENSG00000151320_ENST00000280979_AKAP6	|14|+|32954018|32954082|	trnaMT_TyrGTA_MT_-_5826_5891	96.97	2
ProteinCoding_Unspliced_premRNA	ENSG00000151320_ENST00000280979_AKAP6	|14|+|32954083|32954148|	trnaMT_CysGCA_MT_-_5761_5826	96.97	2
ProteinCoding_Unspliced_premRNA	ENSG00000151320_ENST00000280979_AKAP6	|14|+|32954180|32954250|	trnaMT_AsnGTT_MT_-_5657_5729	91.78	6
ProteinCoding_Unspliced_premRNA	ENSG00000151320_ENST00000280979_AKAP6	|14|+|32954252|32954320|	trnaMT_AlaTGC_MT_-_5587_5655	100	0
ProteinCoding_Unspliced_premRNA	ENSG00000151320_ENST00000557354_AKAP6	|14|+|32954018|32954082|	trnaMT_TyrGTA_MT_-_5826_5891	96.97	2
ProteinCoding_Unspliced_premRNA	ENSG00000151320_ENST00000557354_AKAP6	|14|+|32954083|32954148|	trnaMT_CysGCA_MT_-_5761_5826	96.97	2
ProteinCoding_Unspliced_premRNA	ENSG00000151320_ENST00000557354_AKAP6	|14|+|32954180|32954250|	trnaMT_AsnGTT_MT_-_5657_5729	91.78	6
ProteinCoding_Unspliced_premRNA	ENSG00000151320_ENST00000557354_AKAP6	|14|+|32954252|32954320|	trnaMT_AlaTGC_MT_-_5587_5655	100	0
ProteinCoding_Unspliced_premRNA	ENSG00000128918_ENST00000558231_ALDH1A2	|15|-|58447086|58447154|	trnaMT_GluTTC_MT_-_14674_14742	85.51	10
ProteinCoding_Unspliced_premRNA	ENSG00000128918_ENST00000558239_ALDH1A2	|15|-|58447086|58447154|	trnaMT_GluTTC_MT_-_14674_14742	85.51	10
ProteinCoding_Unspliced_premRNA	ENSG00000103569_ENST00000219919_AQP9	|15|+|58442766|58442833|	trnaMT_GlyTCC_MT_+_9991_10058	80.88	13
ProteinCoding_Unspliced_premRNA	ENSG00000103569_ENST00000219919_AQP9	|15|+|58443165|58443231|	trnaMT_ArgTCG_MT_+_10405_10469	85.07	8
ProteinCoding_Unspliced_premRNA	ENSG00000103569_ENST00000536493_AQP9	|15|+|58442766|58442833|	trnaMT_GlyTCC_MT_+_9991_10058	80.88	13
ProteinCoding_Unspliced_premRNA	ENSG00000103569_ENST00000536493_AQP9	|15|+|58443165|58443231|	trnaMT_ArgTCG_MT_+_10405_10469	85.07	8
ProteinCoding_Unspliced_premRNA	ENSG00000059122_ENST00000253928_FLYWCH1	|16|+|2977663|2977734|	trna119_LysCTT_1_-_145395522_145395594	90.28	8
ProteinCoding_Unspliced_premRNA	ENSG00000059122_ENST00000416288_FLYWCH1	|16|+|2977663|2977734|	trna119_LysCTT_1_-_145395522_145395594	90.28	8
ProteinCoding_Unspliced_premRNA	ENSG00000059122_ENST00000399667_FLYWCH1	|16|+|2977663|2977734|	trna119_LysCTT_1_-_145395522_145395594	90.28	8
ProteinCoding_Unspliced_premRNA	ENSG00000078328_ENST00000550418_RBFOX1	|16|+|7517504|7517576|	trna23_GlnTTG_5_-_77318776_77318848	75.34	18
ProteinCoding_Unspliced_premRNA	ENSG00000078328_ENST00000553186_RBFOX1	|16|+|7517504|7517576|	trna23_GlnTTG_5_-_77318776_77318848	75.34	18
ProteinCoding_Unspliced_premRNA	ENSG00000078328_ENST00000547372_RBFOX1	|16|+|7517504|7517576|	trna23_GlnTTG_5_-_77318776_77318848	75.34	18
ProteinCoding_Unspliced_premRNA	ENSG00000078328_ENST00000422070_RBFOX1	|16|+|7517504|7517576|	trna23_GlnTTG_5_-_77318776_77318848	75.34	18
ProteinCoding_Unspliced_premRNA	ENSG00000078328_ENST00000551752_RBFOX1	|16|+|7517504|7517576|	trna23_GlnTTG_5_-_77318776_77318848	75.34	18
ProteinCoding_Unspliced_premRNA	ENSG00000078328_ENST00000547338_RBFOX1	|16|+|7517504|7517576|	trna23_GlnTTG_5_-_77318776_77318848	75.34	18
ProteinCoding_Unspliced_premRNA	ENSG00000078328_ENST00000436368_RBFOX1	|16|+|7517504|7517576|	trna23_GlnTTG_5_-_77318776_77318848	75.34	18
ProteinCoding_Unspliced_premRNA	ENSG00000078328_ENST00000311745_RBFOX1	|16|+|7517504|7517576|	trna23_GlnTTG_5_-_77318776_77318848	75.34	18
ProteinCoding_Unspliced_premRNA	ENSG00000078328_ENST00000355637_RBFOX1	|16|+|7517504|7517576|	trna23_GlnTTG_5_-_77318776_77318848	75.34	18
ProteinCoding_Unspliced_premRNA	ENSG00000188474_ENST00000339302_ZNF788	|19|+|12206964|12207035|	trna1_GlnTTG_X_+_55206666_55206737	86.11	10
ProteinCoding_Unspliced_premRNA	ENSG00000196646_ENST00000343979_ZNF136	|19|+|12299376|12299449|	trna121_ThrCGT_6_-_28615984_28616057	82.43	13
ProteinCoding_Unspliced_premRNA	ENSG00000171817_ENST00000592533_ZNF540	|19|+|38063596|38063664|	trnaMT_LeuTAG_MT_+_12266_12336	80.28	14
ProteinCoding_Unspliced_premRNA	ENSG00000196235_ENST00000599117_SUPT5H	|19|+|39951955|39952035|	trna7_AspGTC_12_+_122860924_122860994	71.6	13
ProteinCoding_Unspliced_premRNA	ENSG00000196235_ENST00000359191_SUPT5H	|19|+|39951955|39952035|	trna7_AspGTC_12_+_122860924_122860994	71.6	13
ProteinCoding_Unspliced_premRNA	ENSG00000196235_ENST00000598725_SUPT5H	|19|+|39951955|39952035|	trna7_AspGTC_12_+_122860924_122860994	71.6	13
ProteinCoding_Unspliced_premRNA	ENSG00000196235_ENST00000432763_SUPT5H	|19|+|39951955|39952035|	trna7_AspGTC_12_+_122860924_122860994	71.6	13
ProteinCoding_Unspliced_premRNA	ENSG00000196235_ENST00000402194_SUPT5H	|19|+|39951955|39952035|	trna7_AspGTC_12_+_122860924_122860994	71.6	13
ProteinCoding_Unspliced_premRNA	ENSG00000155754_ENST00000286195_ALS2CR11	|2|-|202414212|202414279|	trna32_SerTGA_17_-_22028179_22028247	79.41	15
ProteinCoding_Unspliced_premRNA	ENSG00000155754_ENST00000439802_ALS2CR11	|2|-|202414212|202414279|	trna32_SerTGA_17_-_22028179_22028247	79.41	15
ProteinCoding_Unspliced_premRNA	ENSG00000155754_ENST00000439140_ALS2CR11	|2|-|202414212|202414279|	trna32_SerTGA_17_-_22028179_22028247	79.41	15
ProteinCoding_Unspliced_premRNA	ENSG00000155754_ENST00000450242_ALS2CR11	|2|-|202414212|202414279|	trna32_SerTGA_17_-_22028179_22028247	79.41	15
ProteinCoding_Unspliced_premRNA	ENSG00000116117_ENST00000406610_PARD3B	|2|+|206218955|206219024|	trna116_GluCTC_1_-_145399233_145399304	88.73	9
ProteinCoding_Unspliced_premRNA	ENSG00000116117_ENST00000358768_PARD3B	|2|+|206218955|206219024|	trna116_GluCTC_1_-_145399233_145399304	88.73	9
ProteinCoding_Unspliced_premRNA	ENSG00000116117_ENST00000351153_PARD3B	|2|+|206218955|206219024|	trna116_GluCTC_1_-_145399233_145399304	88.73	9
ProteinCoding_Unspliced_premRNA	ENSG00000116117_ENST00000349953_PARD3B	|2|+|206218955|206219024|	trna116_GluCTC_1_-_145399233_145399304	88.73	9
ProteinCoding_Unspliced_premRNA	ENSG00000178568_ENST00000342788_ERBB4	|2|-|212642663|212642731|	trnaMT_AlaTGC_MT_-_5587_5655	86.96	9
ProteinCoding_Unspliced_premRNA	ENSG00000178568_ENST00000342788_ERBB4	|2|-|212642733|212642805|	trnaMT_AsnGTT_MT_-_5657_5729	82.19	13
ProteinCoding_Unspliced_premRNA	ENSG00000178568_ENST00000342788_ERBB4	|2|-|212642838|212642903|	trnaMT_CysGCA_MT_-_5761_5826	86.57	8
ProteinCoding_Unspliced_premRNA	ENSG00000178568_ENST00000342788_ERBB4	|2|-|212642904|212642967|	trnaMT_TyrGTA_MT_-_5826_5891	84.62	11
ProteinCoding_Unspliced_premRNA	ENSG00000178568_ENST00000342788_ERBB4	|2|-|212644496|212644564|	trna10_SerTGA_2_+_132140142_132140211	85.71	10
ProteinCoding_Unspliced_premRNA	ENSG00000178568_ENST00000436443_ERBB4	|2|-|212642663|212642731|	trnaMT_AlaTGC_MT_-_5587_5655	86.96	9
ProteinCoding_Unspliced_premRNA	ENSG00000178568_ENST00000436443_ERBB4	|2|-|212642733|212642805|	trnaMT_AsnGTT_MT_-_5657_5729	82.19	13
ProteinCoding_Unspliced_premRNA	ENSG00000178568_ENST00000436443_ERBB4	|2|-|212642838|212642903|	trnaMT_CysGCA_MT_-_5761_5826	86.57	8
ProteinCoding_Unspliced_premRNA	ENSG00000178568_ENST00000436443_ERBB4	|2|-|212642904|212642967|	trnaMT_TyrGTA_MT_-_5826_5891	84.62	11
ProteinCoding_Unspliced_premRNA	ENSG00000178568_ENST00000436443_ERBB4	|2|-|212644496|212644564|	trna10_SerTGA_2_+_132140142_132140211	85.71	10
ProteinCoding_Unspliced_premRNA	ENSG00000178568_ENST00000260943_ERBB4	|2|-|212642663|212642731|	trnaMT_AlaTGC_MT_-_5587_5655	86.96	9
ProteinCoding_Unspliced_premRNA	ENSG00000178568_ENST00000260943_ERBB4	|2|-|212642733|212642805|	trnaMT_AsnGTT_MT_-_5657_5729	82.19	13
ProteinCoding_Unspliced_premRNA	ENSG00000178568_ENST00000260943_ERBB4	|2|-|212642838|212642903|	trnaMT_CysGCA_MT_-_5761_5826	86.57	8
ProteinCoding_Unspliced_premRNA	ENSG00000178568_ENST00000260943_ERBB4	|2|-|212642904|212642967|	trnaMT_TyrGTA_MT_-_5826_5891	84.62	11
ProteinCoding_Unspliced_premRNA	ENSG00000178568_ENST00000260943_ERBB4	|2|-|212644496|212644564|	trna10_SerTGA_2_+_132140142_132140211	85.71	10
ProteinCoding_Unspliced_premRNA	ENSG00000178568_ENST00000435846_ERBB4	|2|-|212642663|212642731|	trnaMT_AlaTGC_MT_-_5587_5655	86.96	9
ProteinCoding_Unspliced_premRNA	ENSG00000178568_ENST00000435846_ERBB4	|2|-|212642733|212642805|	trnaMT_AsnGTT_MT_-_5657_5729	82.19	13
ProteinCoding_Unspliced_premRNA	ENSG00000178568_ENST00000435846_ERBB4	|2|-|212642838|212642903|	trnaMT_CysGCA_MT_-_5761_5826	86.57	8
ProteinCoding_Unspliced_premRNA	ENSG00000178568_ENST00000435846_ERBB4	|2|-|212642904|212642967|	trnaMT_TyrGTA_MT_-_5826_5891	84.62	11
ProteinCoding_Unspliced_premRNA	ENSG00000178568_ENST00000435846_ERBB4	|2|-|212644496|212644564|	trna10_SerTGA_2_+_132140142_132140211	85.71	10
ProteinCoding_Unspliced_premRNA	ENSG00000178568_ENST00000402597_ERBB4	|2|-|212642663|212642731|	trnaMT_AlaTGC_MT_-_5587_5655	86.96	9
ProteinCoding_Unspliced_premRNA	ENSG00000178568_ENST00000402597_ERBB4	|2|-|212642733|212642805|	trnaMT_AsnGTT_MT_-_5657_5729	82.19	13
ProteinCoding_Unspliced_premRNA	ENSG00000178568_ENST00000402597_ERBB4	|2|-|212642838|212642903|	trnaMT_CysGCA_MT_-_5761_5826	86.57	8
ProteinCoding_Unspliced_premRNA	ENSG00000178568_ENST00000402597_ERBB4	|2|-|212642904|212642967|	trnaMT_TyrGTA_MT_-_5826_5891	84.62	11
ProteinCoding_Unspliced_premRNA	ENSG00000178568_ENST00000402597_ERBB4	|2|-|212644496|212644564|	trna10_SerTGA_2_+_132140142_132140211	85.71	10
ProteinCoding_Unspliced_premRNA	ENSG00000131375_ENST00000253693_CAPN7	|3|+|15252973|15253046|	trna143_LysTTT_6_-_27559593_27559665	88.16	6
ProteinCoding_Unspliced_premRNA	ENSG00000144840_ENST00000273375_RABL3	|3|-|120441167|120441233|	trna32_SerTGA_17_-_22028179_22028247	89.55	9
ProteinCoding_Unspliced_premRNA	ENSG00000152208_ENST00000282020_GRID2	|4|+|93623418|93623493|	trna2_LeuTAA_4_-_156384978_156385052	86.84	9
ProteinCoding_Unspliced_premRNA	ENSG00000152208_ENST00000510992_GRID2	|4|+|93623418|93623493|	trna2_LeuTAA_4_-_156384978_156385052	86.84	9
ProteinCoding_Unspliced_premRNA	ENSG00000228716_ENST00000439211_DHFR	|5|-|79946867|79946935|	trnaMT_ValTAC_MT_+_1602_1670	95.65	3
ProteinCoding_Unspliced_premRNA	ENSG00000228716_ENST00000439211_DHFR	|5|-|79947884|79947954|	trnaMT_PheGAA_MT_+_577_647	92.96	5
ProteinCoding_Unspliced_premRNA	ENSG00000228716_ENST00000505337_DHFR	|5|-|79946867|79946935|	trnaMT_ValTAC_MT_+_1602_1670	95.65	3
ProteinCoding_Unspliced_premRNA	ENSG00000228716_ENST00000505337_DHFR	|5|-|79947884|79947954|	trnaMT_PheGAA_MT_+_577_647	92.96	5
ProteinCoding_Unspliced_premRNA	ENSG00000228716_ENST00000511032_DHFR	|5|-|79946867|79946935|	trnaMT_ValTAC_MT_+_1602_1670	95.65	3
ProteinCoding_Unspliced_premRNA	ENSG00000228716_ENST00000511032_DHFR	|5|-|79947884|79947954|	trnaMT_PheGAA_MT_+_577_647	92.96	5
ProteinCoding_Unspliced_premRNA	ENSG00000228716_ENST00000504396_DHFR	|5|-|79946867|79946935|	trnaMT_ValTAC_MT_+_1602_1670	95.65	3
ProteinCoding_Unspliced_premRNA	ENSG00000228716_ENST00000504396_DHFR	|5|-|79947884|79947954|	trnaMT_PheGAA_MT_+_577_647	92.96	5
ProteinCoding_Unspliced_premRNA	ENSG00000185261_ENST00000329378_KIAA0825	|5|-|93905172|93905240|	trnaMT_GluTTC_MT_-_14674_14742	100	0
ProteinCoding_Unspliced_premRNA	ENSG00000185261_ENST00000329378_KIAA0825	|5|-|93906454|93906521|	trnaMT_ProTGG_MT_-_15956_16023	91.18	6
ProteinCoding_Unspliced_premRNA	ENSG00000185261_ENST00000312498_KIAA0825	|5|-|93905172|93905240|	trnaMT_GluTTC_MT_-_14674_14742	100	0
ProteinCoding_Unspliced_premRNA	ENSG00000185261_ENST00000312498_KIAA0825	|5|-|93906454|93906521|	trnaMT_ProTGG_MT_-_15956_16023	91.18	6
ProteinCoding_Unspliced_premRNA	ENSG00000132570_ENST00000254908_PCBD2	|5|+|134259744|134259812|	trnaMT_GluTTC_MT_-_14674_14742	95.65	3
ProteinCoding_Unspliced_premRNA	ENSG00000132570_ENST00000512783_PCBD2	|5|+|134259744|134259812|	trnaMT_GluTTC_MT_-_14674_14742	95.65	3
ProteinCoding_Unspliced_premRNA	ENSG00000112293_ENST00000230036_GPLD1	|6|-|24468955|24469019|	trna10_IleAAT_14_+_102783429_102783502	74.32	19
ProteinCoding_Unspliced_premRNA	ENSG00000270024_ENST00000519289_C8orf44-SGK3	|8|+|67698505|67698570|	trna1_SupCTA_3_+_13833886_13833953	75	17
ProteinCoding_Unspliced_premRNA	ENSG00000104205_ENST00000521198_SGK3	|8|+|67698505|67698570|	trna1_SupCTA_3_+_13833886_13833953	75	17
ProteinCoding_Unspliced_premRNA	ENSG00000104205_ENST00000522398_SGK3	|8|+|67698505|67698570|	trna1_SupCTA_3_+_13833886_13833953	75	17
ProteinCoding_Unspliced_premRNA	ENSG00000104205_ENST00000520976_SGK3	|8|+|67698505|67698570|	trna1_SupCTA_3_+_13833886_13833953	75	17
ProteinCoding_Unspliced_premRNA	ENSG00000104205_ENST00000396596_SGK3	|8|+|67698505|67698570|	trna1_SupCTA_3_+_13833886_13833953	75	17
ProteinCoding_Unspliced_premRNA	ENSG00000165078_ENST00000297770_CPA6	|8|-|68497633|68497703|	trnaMT_LeuTAG_MT_+_12266_12336	84.51	11
ProteinCoding_Unspliced_premRNA	ENSG00000165078_ENST00000518549_CPA6	|8|-|68497633|68497703|	trnaMT_LeuTAG_MT_+_12266_12336	84.51	11
ProteinCoding_Unspliced_premRNA	ENSG00000165078_ENST00000297769_CPA6	|8|-|68497633|68497703|	trnaMT_LeuTAG_MT_+_12266_12336	84.51	11
ProteinCoding_Unspliced_premRNA	ENSG00000096968_ENST00000381652_JAK2	|9|+|5094024|5094097|	trna60_LeuTAA_1_-_238106956_238107030	90.54	8
ProteinCoding_Unspliced_premRNA	ENSG00000096968_ENST00000381652_JAK2	|9|+|5095020|5095086|	trnaMT_IleGAT_MT_+_4263_4331	85.07	12
ProteinCoding_Unspliced_premRNA	ENSG00000096968_ENST00000381652_JAK2	|9|+|5095158|5095226|	trnaMT_MetCAT_MT_+_4402_4469	91.3	5
ProteinCoding_Unspliced_premRNA	ENSG00000096968_ENST00000381652_JAK2	|9|+|5096263|5096330|	trnaMT_TrpTCA_MT_+_5512_5579	84.29	9
ProteinCoding_Unspliced_premRNA	ENSG00000096968_ENST00000381652_JAK2	|9|+|5098273|5098340|	trnaMT_AspGTC_MT_+_7518_7585	88.24	8
ProteinCoding_Unspliced_premRNA	ENSG00000096968_ENST00000381652_JAK2	|9|+|5099335|5099402|	trnaMT_LysTTT_MT_+_8294_8363	82.61	13
ProteinCoding_Unspliced_premRNA	ENSG00000096968_ENST00000381652_JAK2	|9|+|5107570|5107636|	trnaMT_ArgTCG_MT_+_10405_10469	85.07	8
ProteinCoding_Unspliced_premRNA	ENSG00000096968_ENST00000381652_JAK2	|9|+|5109422|5109492|	trnaMT_LeuTAG_MT_+_12266_12336	83.1	12
ProteinCoding_Unspliced_premRNA	ENSG00000096968_ENST00000539801_JAK2	|9|+|5094024|5094097|	trna60_LeuTAA_1_-_238106956_238107030	90.54	8
ProteinCoding_Unspliced_premRNA	ENSG00000096968_ENST00000539801_JAK2	|9|+|5095020|5095086|	trnaMT_IleGAT_MT_+_4263_4331	85.07	12
ProteinCoding_Unspliced_premRNA	ENSG00000096968_ENST00000539801_JAK2	|9|+|5095158|5095226|	trnaMT_MetCAT_MT_+_4402_4469	91.3	5
ProteinCoding_Unspliced_premRNA	ENSG00000096968_ENST00000539801_JAK2	|9|+|5096263|5096330|	trnaMT_TrpTCA_MT_+_5512_5579	84.29	9
ProteinCoding_Unspliced_premRNA	ENSG00000096968_ENST00000539801_JAK2	|9|+|5098273|5098340|	trnaMT_AspGTC_MT_+_7518_7585	88.24	8
ProteinCoding_Unspliced_premRNA	ENSG00000096968_ENST00000539801_JAK2	|9|+|5099335|5099402|	trnaMT_LysTTT_MT_+_8294_8363	82.61	13
ProteinCoding_Unspliced_premRNA	ENSG00000096968_ENST00000539801_JAK2	|9|+|5107570|5107636|	trnaMT_ArgTCG_MT_+_10405_10469	85.07	8
ProteinCoding_Unspliced_premRNA	ENSG00000096968_ENST00000539801_JAK2	|9|+|5109422|5109492|	trnaMT_LeuTAG_MT_+_12266_12336	83.1	12
ProteinCoding_Unspliced_premRNA	ENSG00000188312_ENST00000375587_CENPP	|9|+|95301480|95301545|	trnaMT_TyrGTA_MT_-_5826_5891	89.39	7
ProteinCoding_Unspliced_premRNA	ENSG00000188312_ENST00000375587_CENPP	|9|+|95301667|95301739|	trnaMT_AsnGTT_MT_-_5657_5729	87.67	9
ProteinCoding_Unspliced_premRNA	ENSG00000188312_ENST00000375587_CENPP	|9|+|95301741|95301808|	trnaMT_AlaTGC_MT_-_5587_5655	92.65	6
ProteinCoding_Unspliced_premRNA	ENSG00000205664_ENST00000425492_RP11-706O15.1	|X|-|3756833|3756905|	trna5_IleGAT_X_-_3833271_3833344	84.93	12
NonProteinCoding_Unspliced_Transcript	ENSG00000232637_ENST00000436832_WI2-3658N16.1	|1|-|146092658|146092727|	trna134_GluTTC_1_-_16861774_16861845	82.86	14
NonProteinCoding_Unspliced_Transcript	ENSG00000234283_ENST00000428035_RP11-495P10.6	|1|-|147747674|147747744|	trna133_GlyCCC_1_-_16872434_16872504	80.28	14
NonProteinCoding_Unspliced_Transcript	ENSG00000049249_ENST00000474475_TNFRSF9	|1|-|7990339|7990407|	trna116_GluCTC_1_-_145399233_145399304	86.11	10
NonProteinCoding_Unspliced_Transcript	ENSG00000230021_ENST00000440200_RP5-857K21.4	|1|-|564879|564950|	trnaMT_GlnTTG_MT_-_4329_4400	100	0
NonProteinCoding_Unspliced_Transcript	ENSG00000230021_ENST00000440200_RP5-857K21.4	|1|-|566137|566205|	trnaMT_AlaTGC_MT_-_5587_5655	100	0
NonProteinCoding_Unspliced_Transcript	ENSG00000230021_ENST00000440200_RP5-857K21.4	|1|-|566207|566279|	trnaMT_AsnGTT_MT_-_5657_5729	100	0
NonProteinCoding_Unspliced_Transcript	ENSG00000230021_ENST00000440200_RP5-857K21.4	|1|-|566311|566375|	trnaMT_CysGCA_MT_-_5761_5826	98.48	1
NonProteinCoding_Unspliced_Transcript	ENSG00000230021_ENST00000440200_RP5-857K21.4	|1|-|566376|566441|	trnaMT_TyrGTA_MT_-_5826_5891	98.48	1
NonProteinCoding_Unspliced_Transcript	ENSG00000230021_ENST00000440200_RP5-857K21.4	|1|-|567997|568065|	trnaMT_SerTGA_MT_-_7446_7514	100	0
NonProteinCoding_Unspliced_Transcript	ENSG00000203836_ENST00000606982_NBPF24	|1|-|147634490|147634559|	trna134_GluTTC_1_-_16861774_16861845	82.86	14
NonProteinCoding_Unspliced_Transcript	ENSG00000188690_ENST00000420761_UROS	|10|-|127508443|127508506|	trnaMT_TyrGTA_MT_-_5826_5891	86.36	9
NonProteinCoding_Unspliced_Transcript	ENSG00000188690_ENST00000368774_UROS	|10|-|127508443|127508506|	trnaMT_TyrGTA_MT_-_5826_5891	86.36	9
NonProteinCoding_Unspliced_Transcript	ENSG00000120054_ENST00000441382_CPN1	|10|-|101817590|101817658|	trnaMT_LysTTT_MT_+_8294_8363	89.86	8
NonProteinCoding_Unspliced_Transcript	ENSG00000204740_ENST00000480707_MALRD1	|10|+|20036525|20036592|	trnaMT_IleGAT_MT_+_4263_4331	85.29	11
NonProteinCoding_Unspliced_Transcript	ENSG00000204740_ENST00000480707_MALRD1	|10|+|20036683|20036750|	trnaMT_MetCAT_MT_+_4402_4469	91.18	6
NonProteinCoding_Unspliced_Transcript	ENSG00000255171_ENST00000528720_RP11-375D13.2	|11|+|41810778|41810845|	trna94_GluTTC_1_-_149664355_149664427	82.19	13
NonProteinCoding_Unspliced_Transcript	ENSG00000255171_ENST00000529282_RP11-375D13.2	|11|+|41810778|41810845|	trna94_GluTTC_1_-_149664355_149664427	82.19	13
NonProteinCoding_Unspliced_Transcript	ENSG00000077514_ENST00000528481_POLD3	|11|+|74278050|74278117|	trnaMT_ProTGG_MT_-_15956_16023	78.26	14
NonProteinCoding_Unspliced_Transcript	ENSG00000187240_ENST00000528670_DYNC2H1	|11|+|103276577|103276642|	trnaMT_TyrGTA_MT_-_5826_5891	91.04	5
NonProteinCoding_Unspliced_Transcript	ENSG00000187240_ENST00000528670_DYNC2H1	|11|+|103276799|103276865|	trnaMT_AlaTGC_MT_-_5587_5655	85.51	10
NonProteinCoding_Unspliced_Transcript	ENSG00000187240_ENST00000528670_DYNC2H1	|11|+|103278039|103278108|	trna14_GlnTTG_8_-_32872646_32872717	91.67	6
NonProteinCoding_Unspliced_Transcript	ENSG00000187240_ENST00000533197_DYNC2H1	|11|+|103276577|103276642|	trnaMT_TyrGTA_MT_-_5826_5891	91.04	5
NonProteinCoding_Unspliced_Transcript	ENSG00000187240_ENST00000533197_DYNC2H1	|11|+|103276799|103276865|	trnaMT_AlaTGC_MT_-_5587_5655	85.51	10
NonProteinCoding_Unspliced_Transcript	ENSG00000187240_ENST00000533197_DYNC2H1	|11|+|103278039|103278108|	trna14_GlnTTG_8_-_32872646_32872717	91.67	6
NonProteinCoding_Unspliced_Transcript	ENSG00000258537_ENST00000556617_FRMD6-AS2	|14|-|52054413|52054483|	trnaMT_PheGAA_MT_+_577_647	83.56	10
NonProteinCoding_Unspliced_Transcript	ENSG00000258537_ENST00000557625_FRMD6-AS2	|14|-|52054413|52054483|	trnaMT_PheGAA_MT_+_577_647	83.56	10
NonProteinCoding_Unspliced_Transcript	ENSG00000151320_ENST00000557272_AKAP6	|14|+|32954018|32954082|	trnaMT_TyrGTA_MT_-_5826_5891	96.97	2
NonProteinCoding_Unspliced_Transcript	ENSG00000151320_ENST00000557272_AKAP6	|14|+|32954083|32954148|	trnaMT_CysGCA_MT_-_5761_5826	96.97	2
NonProteinCoding_Unspliced_Transcript	ENSG00000151320_ENST00000557272_AKAP6	|14|+|32954180|32954250|	trnaMT_AsnGTT_MT_-_5657_5729	91.78	6
NonProteinCoding_Unspliced_Transcript	ENSG00000151320_ENST00000557272_AKAP6	|14|+|32954252|32954320|	trnaMT_AlaTGC_MT_-_5587_5655	100	0
NonProteinCoding_Unspliced_Transcript	ENSG00000151320_ENST00000553547_AKAP6	|14|+|32954018|32954082|	trnaMT_TyrGTA_MT_-_5826_5891	96.97	2
NonProteinCoding_Unspliced_Transcript	ENSG00000151320_ENST00000553547_AKAP6	|14|+|32954083|32954148|	trnaMT_CysGCA_MT_-_5761_5826	96.97	2
NonProteinCoding_Unspliced_Transcript	ENSG00000151320_ENST00000553547_AKAP6	|14|+|32954180|32954250|	trnaMT_AsnGTT_MT_-_5657_5729	91.78	6
NonProteinCoding_Unspliced_Transcript	ENSG00000151320_ENST00000553547_AKAP6	|14|+|32954252|32954320|	trnaMT_AlaTGC_MT_-_5587_5655	100	0
NonProteinCoding_Unspliced_Transcript	ENSG00000128918_ENST00000558073_ALDH1A2	|15|-|58447086|58447154|	trnaMT_GluTTC_MT_-_14674_14742	85.51	10
NonProteinCoding_Unspliced_Transcript	ENSG00000128918_ENST00000559297_ALDH1A2	|15|-|58447086|58447154|	trnaMT_GluTTC_MT_-_14674_14742	85.51	10
NonProteinCoding_Unspliced_Transcript	ENSG00000128918_ENST00000560122_ALDH1A2	|15|-|58447086|58447154|	trnaMT_GluTTC_MT_-_14674_14742	85.51	10
NonProteinCoding_Unspliced_Transcript	ENSG00000128918_ENST00000560863_ALDH1A2	|15|-|58447086|58447154|	trnaMT_GluTTC_MT_-_14674_14742	85.51	10
NonProteinCoding_Unspliced_Transcript	ENSG00000128918_ENST00000558504_ALDH1A2	|15|-|58447086|58447154|	trnaMT_GluTTC_MT_-_14674_14742	85.51	10
NonProteinCoding_Unspliced_Transcript	ENSG00000103569_ENST00000558772_AQP9	|15|+|58442766|58442833|	trnaMT_GlyTCC_MT_+_9991_10058	80.88	13
NonProteinCoding_Unspliced_Transcript	ENSG00000103569_ENST00000558772_AQP9	|15|+|58443165|58443231|	trnaMT_ArgTCG_MT_+_10405_10469	85.07	8
NonProteinCoding_Unspliced_Transcript	ENSG00000259239_ENST00000559747_RP11-521C20.1	|15|-|40426763|40426833|	trnaMT_LeuTAG_MT_+_12266_12336	87.32	9
NonProteinCoding_Unspliced_Transcript	ENSG00000259239_ENST00000559747_RP11-521C20.1	|15|-|40426893|40426961|	trnaMT_HisGTG_MT_+_12138_12206	78.26	15
NonProteinCoding_Unspliced_Transcript	ENSG00000059122_ENST00000570425_FLYWCH1	|16|+|2977663|2977734|	trna119_LysCTT_1_-_145395522_145395594	90.28	8
NonProteinCoding_Unspliced_Transcript	ENSG00000059122_ENST00000573525_FLYWCH1	|16|+|2977663|2977734|	trna119_LysCTT_1_-_145395522_145395594	90.28	8
NonProteinCoding_Unspliced_Transcript	ENSG00000078328_ENST00000547605_RBFOX1	|16|+|7517504|7517576|	trna23_GlnTTG_5_-_77318776_77318848	75.34	18
NonProteinCoding_Unspliced_Transcript	ENSG00000078328_ENST00000535565_RBFOX1	|16|+|7517504|7517576|	trna23_GlnTTG_5_-_77318776_77318848	75.34	18
NonProteinCoding_Unspliced_Transcript	ENSG00000078328_ENST00000552089_RBFOX1	|16|+|7517504|7517576|	trna23_GlnTTG_5_-_77318776_77318848	75.34	18
NonProteinCoding_Unspliced_Transcript	ENSG00000078328_ENST00000569889_RBFOX1	|16|+|7517504|7517576|	trna23_GlnTTG_5_-_77318776_77318848	75.34	18
NonProteinCoding_Unspliced_Transcript	ENSG00000078328_ENST00000340209_RBFOX1	|16|+|7517504|7517576|	trna23_GlnTTG_5_-_77318776_77318848	75.34	18
NonProteinCoding_Unspliced_Transcript	ENSG00000240103_ENST00000463573_RP11-846F4.6	|17|+|22028251|22028318|	trnaMT_AspGTC_MT_+_7518_7585	85.29	10
NonProteinCoding_Unspliced_Transcript	ENSG00000267470_ENST00000591430_ZNF571-AS1	|19|+|38063596|38063664|	trnaMT_LeuTAG_MT_+_12266_12336	80.28	14
NonProteinCoding_Unspliced_Transcript	ENSG00000267470_ENST00000585578_ZNF571-AS1	|19|+|38063596|38063664|	trnaMT_LeuTAG_MT_+_12266_12336	80.28	14
NonProteinCoding_Unspliced_Transcript	ENSG00000267470_ENST00000586139_ZNF571-AS1	|19|+|38063596|38063664|	trnaMT_LeuTAG_MT_+_12266_12336	80.28	14
NonProteinCoding_Unspliced_Transcript	ENSG00000267470_ENST00000589802_ZNF571-AS1	|19|+|38063596|38063664|	trnaMT_LeuTAG_MT_+_12266_12336	80.28	14
NonProteinCoding_Unspliced_Transcript	ENSG00000267470_ENST00000592392_ZNF571-AS1	|19|+|38063596|38063664|	trnaMT_LeuTAG_MT_+_12266_12336	80.28	14
NonProteinCoding_Unspliced_Transcript	ENSG00000267470_ENST00000590838_ZNF571-AS1	|19|+|38063596|38063664|	trnaMT_LeuTAG_MT_+_12266_12336	80.28	14
NonProteinCoding_Unspliced_Transcript	ENSG00000267470_ENST00000586013_ZNF571-AS1	|19|+|38063596|38063664|	trnaMT_LeuTAG_MT_+_12266_12336	80.28	14
NonProteinCoding_Unspliced_Transcript	ENSG00000267470_ENST00000589750_ZNF571-AS1	|19|+|38063596|38063664|	trnaMT_LeuTAG_MT_+_12266_12336	80.28	14
NonProteinCoding_Unspliced_Transcript	ENSG00000267470_ENST00000587121_ZNF571-AS1	|19|+|38063596|38063664|	trnaMT_LeuTAG_MT_+_12266_12336	80.28	14
NonProteinCoding_Unspliced_Transcript	ENSG00000267470_ENST00000591177_ZNF571-AS1	|19|+|38063596|38063664|	trnaMT_LeuTAG_MT_+_12266_12336	80.28	14
NonProteinCoding_Unspliced_Transcript	ENSG00000214189_ENST00000596096_ZNF788	|19|+|12206964|12207035|	trna1_GlnTTG_X_+_55206666_55206737	86.11	10
NonProteinCoding_Unspliced_Transcript	ENSG00000214189_ENST00000430298_ZNF788	|19|+|12206964|12207035|	trna1_GlnTTG_X_+_55206666_55206737	86.11	10
NonProteinCoding_Unspliced_Transcript	ENSG00000214189_ENST00000595703_ZNF788	|19|+|12206964|12207035|	trna1_GlnTTG_X_+_55206666_55206737	86.11	10
NonProteinCoding_Unspliced_Transcript	ENSG00000214189_ENST00000601686_ZNF788	|19|+|12206964|12207035|	trna1_GlnTTG_X_+_55206666_55206737	86.11	10
NonProteinCoding_Unspliced_Transcript	ENSG00000214189_ENST00000397755_ZNF788	|19|+|12206964|12207035|	trna1_GlnTTG_X_+_55206666_55206737	86.11	10
NonProteinCoding_Unspliced_Transcript	ENSG00000214189_ENST00000596883_ZNF788	|19|+|12206964|12207035|	trna1_GlnTTG_X_+_55206666_55206737	86.11	10
NonProteinCoding_Unspliced_Transcript	ENSG00000196646_ENST00000464860_ZNF136	|19|+|12299376|12299449|	trna121_ThrCGT_6_-_28615984_28616057	82.43	13
NonProteinCoding_Unspliced_Transcript	ENSG00000196235_ENST00000593727_SUPT5H	|19|+|39951955|39952035|	trna7_AspGTC_12_+_122860924_122860994	71.6	13
NonProteinCoding_Unspliced_Transcript	ENSG00000196235_ENST00000599907_SUPT5H	|19|+|39951955|39952035|	trna7_AspGTC_12_+_122860924_122860994	71.6	13
NonProteinCoding_Unspliced_Transcript	ENSG00000236886_ENST00000447289_AC007563.5	|2|+|217744487|217744557|	trnaMT_LeuTAG_MT_+_12266_12336	77.46	16
NonProteinCoding_Unspliced_Transcript	ENSG00000236886_ENST00000607591_AC007563.5	|2|+|217744487|217744557|	trnaMT_LeuTAG_MT_+_12266_12336	77.46	16
NonProteinCoding_Unspliced_Transcript	ENSG00000116117_ENST00000494482_PARD3B	|2|+|206218955|206219024|	trna116_GluCTC_1_-_145399233_145399304	88.73	9
NonProteinCoding_Unspliced_Transcript	ENSG00000178568_ENST00000484594_ERBB4	|2|-|212642663|212642731|	trnaMT_AlaTGC_MT_-_5587_5655	86.96	9
NonProteinCoding_Unspliced_Transcript	ENSG00000178568_ENST00000484594_ERBB4	|2|-|212642733|212642805|	trnaMT_AsnGTT_MT_-_5657_5729	82.19	13
NonProteinCoding_Unspliced_Transcript	ENSG00000178568_ENST00000484594_ERBB4	|2|-|212642838|212642903|	trnaMT_CysGCA_MT_-_5761_5826	86.57	8
NonProteinCoding_Unspliced_Transcript	ENSG00000178568_ENST00000484594_ERBB4	|2|-|212642904|212642967|	trnaMT_TyrGTA_MT_-_5826_5891	84.62	11
NonProteinCoding_Unspliced_Transcript	ENSG00000178568_ENST00000484594_ERBB4	|2|-|212644496|212644564|	trna10_SerTGA_2_+_132140142_132140211	85.71	10
NonProteinCoding_Unspliced_Transcript	ENSG00000178568_ENST00000484474_ERBB4	|2|-|212642663|212642731|	trnaMT_AlaTGC_MT_-_5587_5655	86.96	9
NonProteinCoding_Unspliced_Transcript	ENSG00000178568_ENST00000484474_ERBB4	|2|-|212642733|212642805|	trnaMT_AsnGTT_MT_-_5657_5729	82.19	13
NonProteinCoding_Unspliced_Transcript	ENSG00000178568_ENST00000484474_ERBB4	|2|-|212642838|212642903|	trnaMT_CysGCA_MT_-_5761_5826	86.57	8
NonProteinCoding_Unspliced_Transcript	ENSG00000178568_ENST00000484474_ERBB4	|2|-|212642904|212642967|	trnaMT_TyrGTA_MT_-_5826_5891	84.62	11
NonProteinCoding_Unspliced_Transcript	ENSG00000178568_ENST00000484474_ERBB4	|2|-|212644496|212644564|	trna10_SerTGA_2_+_132140142_132140211	85.71	10
NonProteinCoding_Unspliced_Transcript	ENSG00000075884_ENST00000409869_ARHGAP15	|2|+|143851736|143851801|	trnaMT_GluTTC_MT_-_14674_14742	77.94	16
NonProteinCoding_Unspliced_Transcript	ENSG00000231574_ENST00000436078_RP11-91K9.1	|3|+|177545800|177545871|	trna21_GlnCTG_16_+_71724890_71724963	75.68	18
NonProteinCoding_Unspliced_Transcript	ENSG00000231574_ENST00000434309_RP11-91K9.1	|3|+|177545800|177545871|	trna21_GlnCTG_16_+_71724890_71724963	75.68	18
NonProteinCoding_Unspliced_Transcript	ENSG00000144455_ENST00000448413_SUMF1	|3|-|4376373|4376442|	trna94_GluTTC_1_-_149664355_149664427	73.24	21
NonProteinCoding_Unspliced_Transcript	ENSG00000144455_ENST00000534863_SUMF1	|3|-|4376373|4376442|	trna94_GluTTC_1_-_149664355_149664427	73.24	21
NonProteinCoding_Unspliced_Transcript	ENSG00000242759_ENST00000484698_LINC00882	|3|-|106612990|106613060|	trnaMT_LeuTAG_MT_+_12266_12336	83.1	12
NonProteinCoding_Unspliced_Transcript	ENSG00000242759_ENST00000484698_LINC00882	|3|-|106615256|106615322|	trnaMT_ArgTCG_MT_+_10405_10469	83.58	9
NonProteinCoding_Unspliced_Transcript	ENSG00000242759_ENST00000484698_LINC00882	|3|-|106621748|106621815|	trnaMT_ValTAC_MT_+_1602_1670	76.81	16
NonProteinCoding_Unspliced_Transcript	ENSG00000131375_ENST00000418994_CAPN7	|3|+|15252973|15253046|	trna143_LysTTT_6_-_27559593_27559665	88.16	6
NonProteinCoding_Unspliced_Transcript	ENSG00000131375_ENST00000457023_CAPN7	|3|+|15252973|15253046|	trna143_LysTTT_6_-_27559593_27559665	88.16	6
NonProteinCoding_Unspliced_Transcript	ENSG00000144840_ENST00000473654_RABL3	|3|-|120441167|120441233|	trna32_SerTGA_17_-_22028179_22028247	89.55	9
NonProteinCoding_Unspliced_Transcript	ENSG00000144840_ENST00000485161_RABL3	|3|-|120441167|120441233|	trna32_SerTGA_17_-_22028179_22028247	89.55	9
NonProteinCoding_Unspliced_Transcript	ENSG00000144840_ENST00000481015_RABL3	|3|-|120441167|120441233|	trna32_SerTGA_17_-_22028179_22028247	89.55	9
NonProteinCoding_Unspliced_Transcript	ENSG00000144840_ENST00000465022_RABL3	|3|-|120441167|120441233|	trna32_SerTGA_17_-_22028179_22028247	89.55	9
NonProteinCoding_Unspliced_Transcript	ENSG00000144840_ENST00000491398_RABL3	|3|-|120441167|120441233|	trna32_SerTGA_17_-_22028179_22028247	89.55	9
NonProteinCoding_Unspliced_Transcript	ENSG00000144840_ENST00000483733_RABL3	|3|-|120441167|120441233|	trna32_SerTGA_17_-_22028179_22028247	89.55	9
NonProteinCoding_Unspliced_Transcript	ENSG00000249413_ENST00000508572_RP11-25H12.1	|4|+|66931100|66931169|	trnaMT_LeuTAG_MT_+_12266_12336	87.14	10
NonProteinCoding_Unspliced_Transcript	ENSG00000152208_ENST00000505687_GRID2	|4|+|93623418|93623493|	trna2_LeuTAA_4_-_156384978_156385052	86.84	9
NonProteinCoding_Unspliced_Transcript	ENSG00000228716_ENST00000513048_DHFR	|5|-|79946867|79946935|	trnaMT_ValTAC_MT_+_1602_1670	95.65	3
NonProteinCoding_Unspliced_Transcript	ENSG00000228716_ENST00000513048_DHFR	|5|-|79947884|79947954|	trnaMT_PheGAA_MT_+_577_647	92.96	5
NonProteinCoding_Unspliced_Transcript	ENSG00000228716_ENST00000508282_DHFR	|5|-|79946867|79946935|	trnaMT_ValTAC_MT_+_1602_1670	95.65	3
NonProteinCoding_Unspliced_Transcript	ENSG00000228716_ENST00000508282_DHFR	|5|-|79947884|79947954|	trnaMT_PheGAA_MT_+_577_647	92.96	5
NonProteinCoding_Unspliced_Transcript	ENSG00000228716_ENST00000513314_DHFR	|5|-|79946867|79946935|	trnaMT_ValTAC_MT_+_1602_1670	95.65	3
NonProteinCoding_Unspliced_Transcript	ENSG00000228716_ENST00000513314_DHFR	|5|-|79947884|79947954|	trnaMT_PheGAA_MT_+_577_647	92.96	5
NonProteinCoding_Unspliced_Transcript	ENSG00000185261_ENST00000513200_KIAA0825	|5|-|93905172|93905240|	trnaMT_GluTTC_MT_-_14674_14742	100	0
NonProteinCoding_Unspliced_Transcript	ENSG00000185261_ENST00000513200_KIAA0825	|5|-|93906454|93906521|	trnaMT_ProTGG_MT_-_15956_16023	91.18	6
NonProteinCoding_Unspliced_Transcript	ENSG00000132570_ENST00000504352_PCBD2	|5|+|134259744|134259812|	trnaMT_GluTTC_MT_-_14674_14742	95.65	3
NonProteinCoding_Unspliced_Transcript	ENSG00000132570_ENST00000510013_PCBD2	|5|+|134259744|134259812|	trnaMT_GluTTC_MT_-_14674_14742	95.65	3
NonProteinCoding_Unspliced_Transcript	ENSG00000112293_ENST00000474784_GPLD1	|6|-|24468955|24469019|	trna10_IleAAT_14_+_102783429_102783502	74.32	19
NonProteinCoding_Unspliced_Transcript	ENSG00000224458_ENST00000438529_GUSBP6	|7|+|63568931|63568996|	trna10_SerTGA_2_+_132140142_132140211	91.3	7
NonProteinCoding_Unspliced_Transcript	ENSG00000224458_ENST00000438529_GUSBP6	|7|+|63570542|63570606|	trnaMT_TyrGTA_MT_-_5826_5891	90.91	6
NonProteinCoding_Unspliced_Transcript	ENSG00000224458_ENST00000438529_GUSBP6	|7|+|63570778|63570846|	trnaMT_AlaTGC_MT_-_5587_5655	86.96	9
NonProteinCoding_Unspliced_Transcript	ENSG00000224458_ENST00000438529_GUSBP6	|7|+|63571998|63572066|	trna26_GlnTTG_7_-_57253980_57254051	95.83	3
NonProteinCoding_Unspliced_Transcript	ENSG00000225718_ENST00000435148_RP11-3P22.2	|7|-|68795611|68795680|	trnaMT_LysTTT_MT_+_8294_8363	80	14
NonProteinCoding_Unspliced_Transcript	ENSG00000225718_ENST00000435148_RP11-3P22.2	|7|-|68798924|68798990|	trnaMT_TrpTCA_MT_+_5512_5579	86.76	9
NonProteinCoding_Unspliced_Transcript	ENSG00000226851_ENST00000431064_AC004112.4	|7|-|112014306|112014373|	trnaMT_GluTTC_MT_-_14674_14742	85.51	10
NonProteinCoding_Unspliced_Transcript	ENSG00000236692_ENST00000447087_RP11-1217F2.9	|7|+|57257217|57257284|	trnaMT_AspGTC_MT_+_7518_7585	88.24	8
NonProteinCoding_Unspliced_Transcript	ENSG00000236753_ENST00000429067_MKLN1-AS	|7|-|131006818|131006885|	trna6_GluTTC_2_+_75124046_75124114	73.53	19
NonProteinCoding_Unspliced_Transcript	ENSG00000247134_ENST00000520819_RP11-11N9.4	|8|+|32871530|32871596|	trna2_LeuTAA_4_-_156384978_156385052	86.49	11
NonProteinCoding_Unspliced_Transcript	ENSG00000247134_ENST00000520819_RP11-11N9.4	|8|+|32872547|32872613|	trnaMT_IleGAT_MT_+_4263_4331	83.82	12
NonProteinCoding_Unspliced_Transcript	ENSG00000247134_ENST00000520819_RP11-11N9.4	|8|+|32874566|32874633|	trnaMT_TrpTCA_MT_+_5512_5579	84.51	8
NonProteinCoding_Unspliced_Transcript	ENSG00000247134_ENST00000500843_RP11-11N9.4	|8|+|32871530|32871596|	trna2_LeuTAA_4_-_156384978_156385052	86.49	11
NonProteinCoding_Unspliced_Transcript	ENSG00000247134_ENST00000500843_RP11-11N9.4	|8|+|32872547|32872613|	trnaMT_IleGAT_MT_+_4263_4331	83.82	12
NonProteinCoding_Unspliced_Transcript	ENSG00000247134_ENST00000500843_RP11-11N9.4	|8|+|32874566|32874633|	trnaMT_TrpTCA_MT_+_5512_5579	84.51	8
NonProteinCoding_Unspliced_Transcript	ENSG00000253658_ENST00000518540_RP11-600K15.1	|8|-|70015240|70015307|	trnaMT_TrpTCA_MT_+_5512_5579	91.3	5
NonProteinCoding_Unspliced_Transcript	ENSG00000253314_ENST00000519008_LINC00293	|8|+|47739585|47739656|	trna1_GlnTTG_Y_-_8240140_8240214	89.33	8
NonProteinCoding_Unspliced_Transcript	ENSG00000253314_ENST00000519008_LINC00293	|8|+|47750332|47750400|	trnaMT_GluTTC_MT_-_14674_14742	76.81	16
NonProteinCoding_Unspliced_Transcript	ENSG00000253828_ENST00000522536_MTND1P7	|8|-|47739518|47739585|	trnaMT_MetCAT_MT_+_4402_4469	89.71	7
NonProteinCoding_Unspliced_Transcript	ENSG00000253828_ENST00000522536_MTND1P7	|8|-|47739656|47739723|	trnaMT_IleGAT_MT_+_4263_4331	82.61	12
NonProteinCoding_Unspliced_Transcript	ENSG00000270024_ENST00000520044_C8orf44-SGK3	|8|+|67698505|67698570|	trna1_SupCTA_3_+_13833886_13833953	75	17
NonProteinCoding_Unspliced_Transcript	ENSG00000104205_ENST00000523401_SGK3	|8|+|67698505|67698570|	trna1_SupCTA_3_+_13833886_13833953	75	17
NonProteinCoding_Unspliced_Transcript	ENSG00000104205_ENST00000521960_SGK3	|8|+|67698505|67698570|	trna1_SupCTA_3_+_13833886_13833953	75	17
NonProteinCoding_Unspliced_Transcript	ENSG00000104205_ENST00000522629_SGK3	|8|+|67698505|67698570|	trna1_SupCTA_3_+_13833886_13833953	75	17
NonProteinCoding_Unspliced_Transcript	ENSG00000104205_ENST00000518388_SGK3	|8|+|67698505|67698570|	trna1_SupCTA_3_+_13833886_13833953	75	17
NonProteinCoding_Unspliced_Transcript	ENSG00000165078_ENST00000479862_CPA6	|8|-|68497633|68497703|	trnaMT_LeuTAG_MT_+_12266_12336	84.51	11
NonProteinCoding_Unspliced_Transcript	ENSG00000096968_ENST00000544510_JAK2	|9|+|5094024|5094097|	trna60_LeuTAA_1_-_238106956_238107030	90.54	8
NonProteinCoding_Unspliced_Transcript	ENSG00000096968_ENST00000544510_JAK2	|9|+|5095020|5095086|	trnaMT_IleGAT_MT_+_4263_4331	85.07	12
NonProteinCoding_Unspliced_Transcript	ENSG00000096968_ENST00000544510_JAK2	|9|+|5095158|5095226|	trnaMT_MetCAT_MT_+_4402_4469	91.3	5
NonProteinCoding_Unspliced_Transcript	ENSG00000096968_ENST00000544510_JAK2	|9|+|5096263|5096330|	trnaMT_TrpTCA_MT_+_5512_5579	84.29	9
NonProteinCoding_Unspliced_Transcript	ENSG00000096968_ENST00000544510_JAK2	|9|+|5098273|5098340|	trnaMT_AspGTC_MT_+_7518_7585	88.24	8
NonProteinCoding_Unspliced_Transcript	ENSG00000096968_ENST00000544510_JAK2	|9|+|5099335|5099402|	trnaMT_LysTTT_MT_+_8294_8363	82.61	13
NonProteinCoding_Unspliced_Transcript	ENSG00000096968_ENST00000544510_JAK2	|9|+|5107570|5107636|	trnaMT_ArgTCG_MT_+_10405_10469	85.07	8
NonProteinCoding_Unspliced_Transcript	ENSG00000096968_ENST00000544510_JAK2	|9|+|5109422|5109492|	trnaMT_LeuTAG_MT_+_12266_12336	83.1	12
NonProteinCoding_Unspliced_Transcript	ENSG00000223546_ENST00000431616_LINC00630	|X|+|102057841|102057898|	trnaMT_SerGCT_MT_+_12207_12265	87.93	8
NonProteinCoding_Unspliced_Transcript	ENSG00000223546_ENST00000431616_LINC00630	|X|+|102057899|102057968|	trnaMT_LeuTAG_MT_+_12266_12336	78.87	15
NonProteinCoding_Unspliced_Transcript	ENSG00000223546_ENST00000440496_LINC00630	|X|+|102057841|102057898|	trnaMT_SerGCT_MT_+_12207_12265	87.93	8
NonProteinCoding_Unspliced_Transcript	ENSG00000223546_ENST00000440496_LINC00630	|X|+|102057899|102057968|	trnaMT_LeuTAG_MT_+_12266_12336	78.87	15
NonProteinCoding_Unspliced_Transcript	ENSG00000223546_ENST00000420471_LINC00630	|X|+|102057841|102057898|	trnaMT_SerGCT_MT_+_12207_12265	87.93	8
NonProteinCoding_Unspliced_Transcript	ENSG00000223546_ENST00000420471_LINC00630	|X|+|102057899|102057968|	trnaMT_LeuTAG_MT_+_12266_12336	78.87	15
NonProteinCoding_Unspliced_Transcript	ENSG00000223546_ENST00000435966_LINC00630	|X|+|102057841|102057898|	trnaMT_SerGCT_MT_+_12207_12265	87.93	8
NonProteinCoding_Unspliced_Transcript	ENSG00000223546_ENST00000435966_LINC00630	|X|+|102057899|102057968|	trnaMT_LeuTAG_MT_+_12266_12336	78.87	15
NonProteinCoding_Unspliced_Transcript	ENSG00000205664_ENST00000490920_RP11-706O15.1	|X|-|3756833|3756905|	trna5_IleGAT_X_-_3833271_3833344	84.93	12
NonProteinCoding_Unspliced_Transcript	ENSG00000227303_ENST00000431432_GS1-256O22.5	|X|+|142521752|142521820|	trnaMT_IleGAT_MT_+_4263_4331	86.96	9
NonProteinCoding_Unspliced_Transcript	ENSG00000235382_ENST00000425607_MTND4P31	|X|-|69347267|69347336|	trnaMT_LeuTAG_MT_+_12266_12336	88.57	9
NonProteinCoding_Unspliced_Transcript	ENSG00000235382_ENST00000425607_MTND4P31	|X|-|69347393|69347461|	trnaMT_HisGTG_MT_+_12138_12206	81.16	13
NonProteinCoding_Unspliced_Transcript	ENSG00000234449_ENST00000438107_RP11-706O15.3	|X|-|3795257|3795329|	trna5_IleGAT_X_-_3833271_3833344	86.3	11
NonProteinCoding_Unspliced_Transcript	ENSG00000205663_ENST00000381106_RP11-706O15.5	|X|-|3833686|3833758|	trna5_IleGAT_X_-_3833271_3833344	86.3	11
NonProteinCoding_Unspliced_Transcript	ENSG00000224610_ENST00000438026_RP11-265P11.1	|X|-|39125646|39125718|	trna11_SupCTA_14_-_78700838_78700910	77.33	15
LncRNA_Gencode	gene_id"ENSG00000234283.1";transcript_id"ENST00000428035.1";gene_type"lincRNA";gene_status"KNOWN";gene_name"RP11-495P10.6";transcript_type"lincRNA";transcript_status"KNOWN";transcript_name"RP11-495P10.6-001";level2;tag"basic";havana_gene"OTTHUMG00000014090.1";havana_transcript"OTTHUMT00000039543.1";	|1|-|147747674|147747744|	trna133_GlyCCC_1_-_16872434_16872504	80.28	14
LncRNA_Gencode	gene_id"ENSG00000230021.3";transcript_id"ENST00000440200.1";gene_type"lincRNA";gene_status"NOVEL";gene_name"RP5-857K21.4";transcript_type"lincRNA";transcript_status"KNOWN";transcript_name"RP5-857K21.4-001";level2;tag"not_best_in_genome_evidence";havana_gene"OTTHUMG00000002331.4";havana_transcript"OTTHUMT00000006710.1";	|1|-|564879|564950|	trnaMT_GlnTTG_MT_-_4329_4400	100	0
LncRNA_Gencode	gene_id"ENSG00000230021.3";transcript_id"ENST00000440200.1";gene_type"lincRNA";gene_status"NOVEL";gene_name"RP5-857K21.4";transcript_type"lincRNA";transcript_status"KNOWN";transcript_name"RP5-857K21.4-001";level2;tag"not_best_in_genome_evidence";havana_gene"OTTHUMG00000002331.4";havana_transcript"OTTHUMT00000006710.1";	|1|-|566137|566205|	trnaMT_AlaTGC_MT_-_5587_5655	100	0
LncRNA_Gencode	gene_id"ENSG00000230021.3";transcript_id"ENST00000440200.1";gene_type"lincRNA";gene_status"NOVEL";gene_name"RP5-857K21.4";transcript_type"lincRNA";transcript_status"KNOWN";transcript_name"RP5-857K21.4-001";level2;tag"not_best_in_genome_evidence";havana_gene"OTTHUMG00000002331.4";havana_transcript"OTTHUMT00000006710.1";	|1|-|566207|566279|	trnaMT_AsnGTT_MT_-_5657_5729	100	0
LncRNA_Gencode	gene_id"ENSG00000230021.3";transcript_id"ENST00000440200.1";gene_type"lincRNA";gene_status"NOVEL";gene_name"RP5-857K21.4";transcript_type"lincRNA";transcript_status"KNOWN";transcript_name"RP5-857K21.4-001";level2;tag"not_best_in_genome_evidence";havana_gene"OTTHUMG00000002331.4";havana_transcript"OTTHUMT00000006710.1";	|1|-|566311|566375|	trnaMT_CysGCA_MT_-_5761_5826	98.48	1
LncRNA_Gencode	gene_id"ENSG00000230021.3";transcript_id"ENST00000440200.1";gene_type"lincRNA";gene_status"NOVEL";gene_name"RP5-857K21.4";transcript_type"lincRNA";transcript_status"KNOWN";transcript_name"RP5-857K21.4-001";level2;tag"not_best_in_genome_evidence";havana_gene"OTTHUMG00000002331.4";havana_transcript"OTTHUMT00000006710.1";	|1|-|566376|566441|	trnaMT_TyrGTA_MT_-_5826_5891	98.48	1
LncRNA_Gencode	gene_id"ENSG00000230021.3";transcript_id"ENST00000440200.1";gene_type"lincRNA";gene_status"NOVEL";gene_name"RP5-857K21.4";transcript_type"lincRNA";transcript_status"KNOWN";transcript_name"RP5-857K21.4-001";level2;tag"not_best_in_genome_evidence";havana_gene"OTTHUMG00000002331.4";havana_transcript"OTTHUMT00000006710.1";	|1|-|567997|568065|	trnaMT_SerTGA_MT_-_7446_7514	100	0
LncRNA_Gencode	gene_id"ENSG00000255171.1";transcript_id"ENST00000528720.1";gene_type"lincRNA";gene_status"NOVEL";gene_name"RP11-375D13.2";transcript_type"lincRNA";transcript_status"KNOWN";transcript_name"RP11-375D13.2-003";level2;havana_gene"OTTHUMG00000166376.1";havana_transcript"OTTHUMT00000389463.1";	|11|+|41810778|41810845|	trna94_GluTTC_1_-_149664355_149664427	82.19	13
LncRNA_Gencode	gene_id"ENSG00000255171.1";transcript_id"ENST00000529282.1";gene_type"lincRNA";gene_status"NOVEL";gene_name"RP11-375D13.2";transcript_type"lincRNA";transcript_status"KNOWN";transcript_name"RP11-375D13.2-001";level2;tag"basic";havana_gene"OTTHUMG00000166376.1";havana_transcript"OTTHUMT00000389464.1";	|11|+|41810778|41810845|	trna94_GluTTC_1_-_149664355_149664427	82.19	13
LncRNA_Gencode	gene_id"ENSG00000258537.1";transcript_id"ENST00000556617.1";gene_type"lincRNA";gene_status"NOVEL";gene_name"FRMD6-AS2";transcript_type"lincRNA";transcript_status"KNOWN";transcript_name"FRMD6-AS2-001";level2;havana_gene"OTTHUMG00000171076.1";havana_transcript"OTTHUMT00000411555.1";	|14|-|52054413|52054483|	trnaMT_PheGAA_MT_+_577_647	83.56	10
LncRNA_Gencode	gene_id"ENSG00000258537.1";transcript_id"ENST00000557625.1";gene_type"lincRNA";gene_status"NOVEL";gene_name"FRMD6-AS2";transcript_type"lincRNA";transcript_status"KNOWN";transcript_name"FRMD6-AS2-002";level2;tag"basic";havana_gene"OTTHUMG00000171076.1";havana_transcript"OTTHUMT00000411556.1";	|14|-|52054413|52054483|	trnaMT_PheGAA_MT_+_577_647	83.56	10
LncRNA_Gencode	gene_id"ENSG00000267470.1";transcript_id"ENST00000591430.1";gene_type"antisense";gene_status"NOVEL";gene_name"ZNF571-AS1";transcript_type"antisense";transcript_status"KNOWN";transcript_name"ZNF571-AS1-006";level2;tag"basic";havana_gene"OTTHUMG00000182052.2";havana_transcript"OTTHUMT00000459011.1";	|19|+|38063596|38063664|	trnaMT_LeuTAG_MT_+_12266_12336	80.28	14
LncRNA_Gencode	gene_id"ENSG00000267470.1";transcript_id"ENST00000585578.1";gene_type"antisense";gene_status"NOVEL";gene_name"ZNF571-AS1";transcript_type"antisense";transcript_status"KNOWN";transcript_name"ZNF571-AS1-001";level2;tag"basic";havana_gene"OTTHUMG00000182052.2";havana_transcript"OTTHUMT00000459013.1";	|19|+|38063596|38063664|	trnaMT_LeuTAG_MT_+_12266_12336	80.28	14
LncRNA_Gencode	gene_id"ENSG00000267470.1";transcript_id"ENST00000586139.1";gene_type"antisense";gene_status"NOVEL";gene_name"ZNF571-AS1";transcript_type"antisense";transcript_status"KNOWN";transcript_name"ZNF571-AS1-002";level2;tag"basic";havana_gene"OTTHUMG00000182052.2";havana_transcript"OTTHUMT00000459014.1";	|19|+|38063596|38063664|	trnaMT_LeuTAG_MT_+_12266_12336	80.28	14
LncRNA_Gencode	gene_id"ENSG00000267470.1";transcript_id"ENST00000589802.1";gene_type"antisense";gene_status"NOVEL";gene_name"ZNF571-AS1";transcript_type"antisense";transcript_status"KNOWN";transcript_name"ZNF571-AS1-012";level2;tag"basic";havana_gene"OTTHUMG00000182052.2";havana_transcript"OTTHUMT00000459477.1";	|19|+|38063596|38063664|	trnaMT_LeuTAG_MT_+_12266_12336	80.28	14
LncRNA_Gencode	gene_id"ENSG00000267470.1";transcript_id"ENST00000592392.1";gene_type"antisense";gene_status"NOVEL";gene_name"ZNF571-AS1";transcript_type"antisense";transcript_status"KNOWN";transcript_name"ZNF571-AS1-007";level2;tag"basic";havana_gene"OTTHUMG00000182052.2";havana_transcript"OTTHUMT00000459015.1";	|19|+|38063596|38063664|	trnaMT_LeuTAG_MT_+_12266_12336	80.28	14
LncRNA_Gencode	gene_id"ENSG00000267470.1";transcript_id"ENST00000590838.1";gene_type"antisense";gene_status"NOVEL";gene_name"ZNF571-AS1";transcript_type"antisense";transcript_status"KNOWN";transcript_name"ZNF571-AS1-003";level2;tag"basic";havana_gene"OTTHUMG00000182052.2";havana_transcript"OTTHUMT00000459016.1";	|19|+|38063596|38063664|	trnaMT_LeuTAG_MT_+_12266_12336	80.28	14
LncRNA_Gencode	gene_id"ENSG00000267470.1";transcript_id"ENST00000586013.1";gene_type"antisense";gene_status"NOVEL";gene_name"ZNF571-AS1";transcript_type"antisense";transcript_status"KNOWN";transcript_name"ZNF571-AS1-004";level2;tag"basic";havana_gene"OTTHUMG00000182052.2";havana_transcript"OTTHUMT00000459017.1";	|19|+|38063596|38063664|	trnaMT_LeuTAG_MT_+_12266_12336	80.28	14
LncRNA_Gencode	gene_id"ENSG00000267470.1";transcript_id"ENST00000589750.1";gene_type"antisense";gene_status"NOVEL";gene_name"ZNF571-AS1";transcript_type"antisense";transcript_status"KNOWN";transcript_name"ZNF571-AS1-005";level2;tag"basic";havana_gene"OTTHUMG00000182052.2";havana_transcript"OTTHUMT00000459018.1";	|19|+|38063596|38063664|	trnaMT_LeuTAG_MT_+_12266_12336	80.28	14
LncRNA_Gencode	gene_id"ENSG00000267470.1";transcript_id"ENST00000587121.1";gene_type"antisense";gene_status"NOVEL";gene_name"ZNF571-AS1";transcript_type"antisense";transcript_status"KNOWN";transcript_name"ZNF571-AS1-011";level2;tag"basic";havana_gene"OTTHUMG00000182052.2";havana_transcript"OTTHUMT00000459478.1";	|19|+|38063596|38063664|	trnaMT_LeuTAG_MT_+_12266_12336	80.28	14
LncRNA_Gencode	gene_id"ENSG00000267470.1";transcript_id"ENST00000591177.1";gene_type"antisense";gene_status"NOVEL";gene_name"ZNF571-AS1";transcript_type"antisense";transcript_status"KNOWN";transcript_name"ZNF571-AS1-009";level2;tag"basic";havana_gene"OTTHUMG00000182052.2";havana_transcript"OTTHUMT00000459480.1";	|19|+|38063596|38063664|	trnaMT_LeuTAG_MT_+_12266_12336	80.28	14
LncRNA_Gencode	gene_id"ENSG00000236886.2";transcript_id"ENST00000447289.1";gene_type"antisense";gene_status"NOVEL";gene_name"AC007563.5";transcript_type"antisense";transcript_status"KNOWN";transcript_name"AC007563.5-001";level2;tag"basic";havana_gene"OTTHUMG00000155309.3";havana_transcript"OTTHUMT00000339423.2";	|2|+|217744487|217744557|	trnaMT_LeuTAG_MT_+_12266_12336	77.46	16
LncRNA_Gencode	gene_id"ENSG00000236886.2";transcript_id"ENST00000607591.1";gene_type"antisense";gene_status"NOVEL";gene_name"AC007563.5";transcript_type"antisense";transcript_status"KNOWN";transcript_name"AC007563.5-002";level2;tag"basic";havana_gene"OTTHUMG00000155309.3";havana_transcript"OTTHUMT00000470653.1";	|2|+|217744487|217744557|	trnaMT_LeuTAG_MT_+_12266_12336	77.46	16
LncRNA_Gencode	gene_id"ENSG00000231574.1";transcript_id"ENST00000436078.1";gene_type"lincRNA";gene_status"NOVEL";gene_name"RP11-91K9.1";transcript_type"lincRNA";transcript_status"KNOWN";transcript_name"RP11-91K9.1-001";level2;tag"basic";havana_gene"OTTHUMG00000157236.1";havana_transcript"OTTHUMT00000348099.1";	|3|+|177545800|177545871|	trna21_GlnCTG_16_+_71724890_71724963	75.68	18
LncRNA_Gencode	gene_id"ENSG00000231574.1";transcript_id"ENST00000434309.1";gene_type"lincRNA";gene_status"NOVEL";gene_name"RP11-91K9.1";transcript_type"lincRNA";transcript_status"KNOWN";transcript_name"RP11-91K9.1-002";level2;havana_gene"OTTHUMG00000157236.1";havana_transcript"OTTHUMT00000348100.1";	|3|+|177545800|177545871|	trna21_GlnCTG_16_+_71724890_71724963	75.68	18
LncRNA_Gencode	gene_id"ENSG00000242759.2";transcript_id"ENST00000484698.1";gene_type"lincRNA";gene_status"NOVEL";gene_name"LINC00882";transcript_type"lincRNA";transcript_status"KNOWN";transcript_name"LINC00882-001";level2;tag"basic";havana_gene"OTTHUMG00000159196.2";havana_transcript"OTTHUMT00000353788.1";	|3|-|106612990|106613060|	trnaMT_LeuTAG_MT_+_12266_12336	83.1	12
LncRNA_Gencode	gene_id"ENSG00000242759.2";transcript_id"ENST00000484698.1";gene_type"lincRNA";gene_status"NOVEL";gene_name"LINC00882";transcript_type"lincRNA";transcript_status"KNOWN";transcript_name"LINC00882-001";level2;tag"basic";havana_gene"OTTHUMG00000159196.2";havana_transcript"OTTHUMT00000353788.1";	|3|-|106615256|106615322|	trnaMT_ArgTCG_MT_+_10405_10469	83.58	9
LncRNA_Gencode	gene_id"ENSG00000242759.2";transcript_id"ENST00000484698.1";gene_type"lincRNA";gene_status"NOVEL";gene_name"LINC00882";transcript_type"lincRNA";transcript_status"KNOWN";transcript_name"LINC00882-001";level2;tag"basic";havana_gene"OTTHUMG00000159196.2";havana_transcript"OTTHUMT00000353788.1";	|3|-|106621748|106621815|	trnaMT_ValTAC_MT_+_1602_1670	76.81	16
LncRNA_Gencode	gene_id"ENSG00000249413.2";transcript_id"ENST00000508572.1";gene_type"lincRNA";gene_status"NOVEL";gene_name"RP11-25H12.1";transcript_type"lincRNA";transcript_status"KNOWN";transcript_name"RP11-25H12.1-001";level2;tag"basic";havana_gene"OTTHUMG00000185534.1";havana_transcript"OTTHUMT00000361859.1";	|4|+|66931100|66931169|	trnaMT_LeuTAG_MT_+_12266_12336	87.14	10
LncRNA_Gencode	gene_id"ENSG00000226851.1";transcript_id"ENST00000431064.1";gene_type"antisense";gene_status"NOVEL";gene_name"AC004112.4";transcript_type"antisense";transcript_status"KNOWN";transcript_name"AC004112.4-001";level2;tag"basic";havana_gene"OTTHUMG00000155122.1";havana_transcript"OTTHUMT00000338476.1";	|7|-|112014306|112014373|	trnaMT_GluTTC_MT_-_14674_14742	85.51	10
LncRNA_Gencode	gene_id"ENSG00000236753.1";transcript_id"ENST00000429067.1";gene_type"processed_transcript";gene_status"NOVEL";gene_name"MKLN1-AS2";transcript_type"antisense";transcript_status"KNOWN";transcript_name"MKLN1-AS2-001";level2;tag"basic";havana_gene"OTTHUMG00000154998.3";havana_transcript"OTTHUMT00000337996.1";	|7|-|131006818|131006885|	trna6_GluTTC_2_+_75124046_75124114	73.53	19
LncRNA_Gencode	gene_id"ENSG00000225718.1";transcript_id"ENST00000435148.1";gene_type"lincRNA";gene_status"NOVEL";gene_name"RP11-3P22.2";transcript_type"lincRNA";transcript_status"KNOWN";transcript_name"RP11-3P22.2-001";level2;tag"basic";havana_gene"OTTHUMG00000156607.2";havana_transcript"OTTHUMT00000344765.1";	|7|-|68795611|68795680|	trnaMT_LysTTT_MT_+_8294_8363	80	14
LncRNA_Gencode	gene_id"ENSG00000225718.1";transcript_id"ENST00000435148.1";gene_type"lincRNA";gene_status"NOVEL";gene_name"RP11-3P22.2";transcript_type"lincRNA";transcript_status"KNOWN";transcript_name"RP11-3P22.2-001";level2;tag"basic";havana_gene"OTTHUMG00000156607.2";havana_transcript"OTTHUMT00000344765.1";	|7|-|68798924|68798990|	trnaMT_TrpTCA_MT_+_5512_5579	86.76	9
LncRNA_Gencode	gene_id"ENSG00000247134.2";transcript_id"ENST00000520819.1";gene_type"lincRNA";gene_status"NOVEL";gene_name"RP11-11N9.4";transcript_type"lincRNA";transcript_status"KNOWN";transcript_name"RP11-11N9.4-002";level2;havana_gene"OTTHUMG00000163952.1";havana_transcript"OTTHUMT00000376537.1";	|8|+|32871530|32871596|	trna2_LeuTAA_4_-_156384978_156385052	86.49	11
LncRNA_Gencode	gene_id"ENSG00000247134.2";transcript_id"ENST00000520819.1";gene_type"lincRNA";gene_status"NOVEL";gene_name"RP11-11N9.4";transcript_type"lincRNA";transcript_status"KNOWN";transcript_name"RP11-11N9.4-002";level2;havana_gene"OTTHUMG00000163952.1";havana_transcript"OTTHUMT00000376537.1";	|8|+|32872547|32872613|	trnaMT_IleGAT_MT_+_4263_4331	83.82	12
LncRNA_Gencode	gene_id"ENSG00000247134.2";transcript_id"ENST00000520819.1";gene_type"lincRNA";gene_status"NOVEL";gene_name"RP11-11N9.4";transcript_type"lincRNA";transcript_status"KNOWN";transcript_name"RP11-11N9.4-002";level2;havana_gene"OTTHUMG00000163952.1";havana_transcript"OTTHUMT00000376537.1";	|8|+|32874566|32874633|	trnaMT_TrpTCA_MT_+_5512_5579	84.51	8
LncRNA_Gencode	gene_id"ENSG00000247134.2";transcript_id"ENST00000500843.2";gene_type"lincRNA";gene_status"NOVEL";gene_name"RP11-11N9.4";transcript_type"lincRNA";transcript_status"KNOWN";transcript_name"RP11-11N9.4-001";level2;tag"basic";havana_gene"OTTHUMG00000163952.1";havana_transcript"OTTHUMT00000376538.1";	|8|+|32871530|32871596|	trna2_LeuTAA_4_-_156384978_156385052	86.49	11
LncRNA_Gencode	gene_id"ENSG00000247134.2";transcript_id"ENST00000500843.2";gene_type"lincRNA";gene_status"NOVEL";gene_name"RP11-11N9.4";transcript_type"lincRNA";transcript_status"KNOWN";transcript_name"RP11-11N9.4-001";level2;tag"basic";havana_gene"OTTHUMG00000163952.1";havana_transcript"OTTHUMT00000376538.1";	|8|+|32872547|32872613|	trnaMT_IleGAT_MT_+_4263_4331	83.82	12
LncRNA_Gencode	gene_id"ENSG00000247134.2";transcript_id"ENST00000500843.2";gene_type"lincRNA";gene_status"NOVEL";gene_name"RP11-11N9.4";transcript_type"lincRNA";transcript_status"KNOWN";transcript_name"RP11-11N9.4-001";level2;tag"basic";havana_gene"OTTHUMG00000163952.1";havana_transcript"OTTHUMT00000376538.1";	|8|+|32874566|32874633|	trnaMT_TrpTCA_MT_+_5512_5579	84.51	8
LncRNA_Gencode	gene_id"ENSG00000253314.1";transcript_id"ENST00000519008.1";gene_type"lincRNA";gene_status"NOVEL";gene_name"LINC00293";transcript_type"lincRNA";transcript_status"KNOWN";transcript_name"LINC00293-002";level2;havana_gene"OTTHUMG00000164130.2";havana_transcript"OTTHUMT00000377388.1";	|8|+|47739585|47739656|	trna1_GlnTTG_Y_-_8240140_8240214	89.33	8
LncRNA_Gencode	gene_id"ENSG00000253314.1";transcript_id"ENST00000519008.1";gene_type"lincRNA";gene_status"NOVEL";gene_name"LINC00293";transcript_type"lincRNA";transcript_status"KNOWN";transcript_name"LINC00293-002";level2;havana_gene"OTTHUMG00000164130.2";havana_transcript"OTTHUMT00000377388.1";	|8|+|47750332|47750400|	trnaMT_GluTTC_MT_-_14674_14742	76.81	16
LncRNA_Gencode	gene_id"ENSG00000253658.1";transcript_id"ENST00000518540.1";gene_type"lincRNA";gene_status"NOVEL";gene_name"RP11-600K15.1";transcript_type"lincRNA";transcript_status"KNOWN";transcript_name"RP11-600K15.1-001";level2;tag"basic";havana_gene"OTTHUMG00000164460.1";havana_transcript"OTTHUMT00000378873.1";	|8|-|70015240|70015307|	trnaMT_TrpTCA_MT_+_5512_5579	91.3	5
LncRNA_Gencode	gene_id"ENSG00000223546.2";transcript_id"ENST00000431616.1";gene_type"lincRNA";gene_status"NOVEL";gene_name"LINC00630";transcript_type"lincRNA";transcript_status"KNOWN";transcript_name"LINC00630-004";level2;havana_gene"OTTHUMG00000022077.1";havana_transcript"OTTHUMT00000057667.1";	|X|+|102057841|102057898|	trnaMT_SerGCT_MT_+_12207_12265	87.93	8
LncRNA_Gencode	gene_id"ENSG00000223546.2";transcript_id"ENST00000431616.1";gene_type"lincRNA";gene_status"NOVEL";gene_name"LINC00630";transcript_type"lincRNA";transcript_status"KNOWN";transcript_name"LINC00630-004";level2;havana_gene"OTTHUMG00000022077.1";havana_transcript"OTTHUMT00000057667.1";	|X|+|102057899|102057968|	trnaMT_LeuTAG_MT_+_12266_12336	78.87	15
LncRNA_Gencode	gene_id"ENSG00000223546.2";transcript_id"ENST00000440496.1";gene_type"lincRNA";gene_status"NOVEL";gene_name"LINC00630";transcript_type"lincRNA";transcript_status"KNOWN";transcript_name"LINC00630-001";level2;tag"basic";havana_gene"OTTHUMG00000022077.1";havana_transcript"OTTHUMT00000057664.1";	|X|+|102057841|102057898|	trnaMT_SerGCT_MT_+_12207_12265	87.93	8
LncRNA_Gencode	gene_id"ENSG00000223546.2";transcript_id"ENST00000440496.1";gene_type"lincRNA";gene_status"NOVEL";gene_name"LINC00630";transcript_type"lincRNA";transcript_status"KNOWN";transcript_name"LINC00630-001";level2;tag"basic";havana_gene"OTTHUMG00000022077.1";havana_transcript"OTTHUMT00000057664.1";	|X|+|102057899|102057968|	trnaMT_LeuTAG_MT_+_12266_12336	78.87	15
LncRNA_Gencode	gene_id"ENSG00000223546.2";transcript_id"ENST00000420471.1";gene_type"lincRNA";gene_status"NOVEL";gene_name"LINC00630";transcript_type"lincRNA";transcript_status"KNOWN";transcript_name"LINC00630-002";level2;havana_gene"OTTHUMG00000022077.1";havana_transcript"OTTHUMT00000057665.1";	|X|+|102057841|102057898|	trnaMT_SerGCT_MT_+_12207_12265	87.93	8
LncRNA_Gencode	gene_id"ENSG00000223546.2";transcript_id"ENST00000420471.1";gene_type"lincRNA";gene_status"NOVEL";gene_name"LINC00630";transcript_type"lincRNA";transcript_status"KNOWN";transcript_name"LINC00630-002";level2;havana_gene"OTTHUMG00000022077.1";havana_transcript"OTTHUMT00000057665.1";	|X|+|102057899|102057968|	trnaMT_LeuTAG_MT_+_12266_12336	78.87	15
LncRNA_Gencode	gene_id"ENSG00000223546.2";transcript_id"ENST00000435966.1";gene_type"lincRNA";gene_status"NOVEL";gene_name"LINC00630";transcript_type"lincRNA";transcript_status"KNOWN";transcript_name"LINC00630-003";level2;havana_gene"OTTHUMG00000022077.1";havana_transcript"OTTHUMT00000057666.1";	|X|+|102057841|102057898|	trnaMT_SerGCT_MT_+_12207_12265	87.93	8
LncRNA_Gencode	gene_id"ENSG00000223546.2";transcript_id"ENST00000435966.1";gene_type"lincRNA";gene_status"NOVEL";gene_name"LINC00630";transcript_type"lincRNA";transcript_status"KNOWN";transcript_name"LINC00630-003";level2;havana_gene"OTTHUMG00000022077.1";havana_transcript"OTTHUMT00000057666.1";	|X|+|102057899|102057968|	trnaMT_LeuTAG_MT_+_12266_12336	78.87	15
LncRNA_Gencode	gene_id"ENSG00000227303.1";transcript_id"ENST00000431432.1";gene_type"antisense";gene_status"KNOWN";gene_name"GS1-256O22.5";transcript_type"antisense";transcript_status"KNOWN";transcript_name"GS1-256O22.5-001";level2;tag"basic";havana_gene"OTTHUMG00000022584.1";havana_transcript"OTTHUMT00000058622.1";	|X|+|142521752|142521820|	trnaMT_IleGAT_MT_+_4263_4331	86.96	9
LncRNA_Gencode	gene_id"ENSG00000234449.2";transcript_id"ENST00000438107.1";gene_type"lincRNA";gene_status"NOVEL";gene_name"RP11-706O15.3";transcript_type"lincRNA";transcript_status"KNOWN";transcript_name"RP11-706O15.3-002";level2;havana_gene"OTTHUMG00000067411.3";havana_transcript"OTTHUMT00000144371.2";	|X|-|3795257|3795329|	trna5_IleGAT_X_-_3833271_3833344	86.3	11
LncRNA_Gencode	gene_id"ENSG00000205663.5";transcript_id"ENST00000381106.4";gene_type"lincRNA";gene_status"NOVEL";gene_name"RP11-706O15.5";transcript_type"lincRNA";transcript_status"KNOWN";transcript_name"RP11-706O15.5-002";level2;havana_gene"OTTHUMG00000067421.4";havana_transcript"OTTHUMT00000144382.3";	|X|-|3833686|3833758|	trna5_IleGAT_X_-_3833271_3833344	86.3	11
LncRNA_Gencode	gene_id"ENSG00000224610.1";transcript_id"ENST00000438026.1";gene_type"lincRNA";gene_status"NOVEL";gene_name"RP11-265P11.1";transcript_type"lincRNA";transcript_status"KNOWN";transcript_name"RP11-265P11.1-001";level2;tag"basic";havana_gene"OTTHUMG00000024094.1";havana_transcript"OTTHUMT00000060658.1";	|X|-|39125646|39125718|	trna11_SupCTA_14_-_78700838_78700910	77.33	15
LincRNA_Gencode	ENSG00000234283_ENST00000428035_RP11-495P10.6	|1|-|147747674|147747744|	trna133_GlyCCC_1_-_16872434_16872504	80.28	14
LincRNA_Gencode	ENSG00000230021_ENST00000440200_RP5-857K21.4	|1|-|564879|564950|	trnaMT_GlnTTG_MT_-_4329_4400	100	0
LincRNA_Gencode	ENSG00000230021_ENST00000440200_RP5-857K21.4	|1|-|566137|566205|	trnaMT_AlaTGC_MT_-_5587_5655	100	0
LincRNA_Gencode	ENSG00000230021_ENST00000440200_RP5-857K21.4	|1|-|566207|566279|	trnaMT_AsnGTT_MT_-_5657_5729	100	0
LincRNA_Gencode	ENSG00000230021_ENST00000440200_RP5-857K21.4	|1|-|566311|566375|	trnaMT_CysGCA_MT_-_5761_5826	98.48	1
LincRNA_Gencode	ENSG00000230021_ENST00000440200_RP5-857K21.4	|1|-|566376|566441|	trnaMT_TyrGTA_MT_-_5826_5891	98.48	1
LincRNA_Gencode	ENSG00000230021_ENST00000440200_RP5-857K21.4	|1|-|567997|568065|	trnaMT_SerTGA_MT_-_7446_7514	100	0
LincRNA_Gencode	ENSG00000255171_ENST00000528720_RP11-375D13.2	|11|+|41810778|41810845|	trna94_GluTTC_1_-_149664355_149664427	82.19	13
LincRNA_Gencode	ENSG00000255171_ENST00000529282_RP11-375D13.2	|11|+|41810778|41810845|	trna94_GluTTC_1_-_149664355_149664427	82.19	13
LincRNA_Gencode	ENSG00000258537_ENST00000556617_FRMD6-AS2	|14|-|52054413|52054483|	trnaMT_PheGAA_MT_+_577_647	83.56	10
LincRNA_Gencode	ENSG00000258537_ENST00000557625_FRMD6-AS2	|14|-|52054413|52054483|	trnaMT_PheGAA_MT_+_577_647	83.56	10
LincRNA_Gencode	ENSG00000231574_ENST00000436078_RP11-91K9.1	|3|+|177545800|177545871|	trna21_GlnCTG_16_+_71724890_71724963	75.68	18
LincRNA_Gencode	ENSG00000231574_ENST00000434309_RP11-91K9.1	|3|+|177545800|177545871|	trna21_GlnCTG_16_+_71724890_71724963	75.68	18
LincRNA_Gencode	ENSG00000242759_ENST00000484698_LINC00882	|3|-|106612990|106613060|	trnaMT_LeuTAG_MT_+_12266_12336	83.1	12
LincRNA_Gencode	ENSG00000242759_ENST00000484698_LINC00882	|3|-|106615256|106615322|	trnaMT_ArgTCG_MT_+_10405_10469	83.58	9
LincRNA_Gencode	ENSG00000242759_ENST00000484698_LINC00882	|3|-|106621748|106621815|	trnaMT_ValTAC_MT_+_1602_1670	76.81	16
LincRNA_Gencode	ENSG00000249413_ENST00000508572_RP11-25H12.1	|4|+|66931100|66931169|	trnaMT_LeuTAG_MT_+_12266_12336	87.14	10
LincRNA_Gencode	ENSG00000225718_ENST00000435148_RP11-3P22.2	|7|-|68795611|68795680|	trnaMT_LysTTT_MT_+_8294_8363	80	14
LincRNA_Gencode	ENSG00000225718_ENST00000435148_RP11-3P22.2	|7|-|68798924|68798990|	trnaMT_TrpTCA_MT_+_5512_5579	86.76	9
LincRNA_Gencode	ENSG00000247134_ENST00000520819_RP11-11N9.4	|8|+|32871530|32871596|	trna2_LeuTAA_4_-_156384978_156385052	86.49	11
LincRNA_Gencode	ENSG00000247134_ENST00000520819_RP11-11N9.4	|8|+|32872547|32872613|	trnaMT_IleGAT_MT_+_4263_4331	83.82	12
LincRNA_Gencode	ENSG00000247134_ENST00000520819_RP11-11N9.4	|8|+|32874566|32874633|	trnaMT_TrpTCA_MT_+_5512_5579	84.51	8
LincRNA_Gencode	ENSG00000247134_ENST00000500843_RP11-11N9.4	|8|+|32871530|32871596|	trna2_LeuTAA_4_-_156384978_156385052	86.49	11
LincRNA_Gencode	ENSG00000247134_ENST00000500843_RP11-11N9.4	|8|+|32872547|32872613|	trnaMT_IleGAT_MT_+_4263_4331	83.82	12
LincRNA_Gencode	ENSG00000247134_ENST00000500843_RP11-11N9.4	|8|+|32874566|32874633|	trnaMT_TrpTCA_MT_+_5512_5579	84.51	8
LincRNA_Gencode	ENSG00000253658_ENST00000518540_RP11-600K15.1	|8|-|70015240|70015307|	trnaMT_TrpTCA_MT_+_5512_5579	91.3	5
LincRNA_Gencode	ENSG00000253314_ENST00000519008_LINC00293	|8|+|47739585|47739656|	trna1_GlnTTG_Y_-_8240140_8240214	89.33	8
LincRNA_Gencode	ENSG00000253314_ENST00000519008_LINC00293	|8|+|47750332|47750400|	trnaMT_GluTTC_MT_-_14674_14742	76.81	16
LincRNA_Gencode	ENSG00000223546_ENST00000431616_LINC00630	|X|+|102057841|102057898|	trnaMT_SerGCT_MT_+_12207_12265	87.93	8
LincRNA_Gencode	ENSG00000223546_ENST00000431616_LINC00630	|X|+|102057899|102057968|	trnaMT_LeuTAG_MT_+_12266_12336	78.87	15
LincRNA_Gencode	ENSG00000223546_ENST00000440496_LINC00630	|X|+|102057841|102057898|	trnaMT_SerGCT_MT_+_12207_12265	87.93	8
LincRNA_Gencode	ENSG00000223546_ENST00000440496_LINC00630	|X|+|102057899|102057968|	trnaMT_LeuTAG_MT_+_12266_12336	78.87	15
LincRNA_Gencode	ENSG00000223546_ENST00000420471_LINC00630	|X|+|102057841|102057898|	trnaMT_SerGCT_MT_+_12207_12265	87.93	8
LincRNA_Gencode	ENSG00000223546_ENST00000420471_LINC00630	|X|+|102057899|102057968|	trnaMT_LeuTAG_MT_+_12266_12336	78.87	15
LincRNA_Gencode	ENSG00000223546_ENST00000435966_LINC00630	|X|+|102057841|102057898|	trnaMT_SerGCT_MT_+_12207_12265	87.93	8
LincRNA_Gencode	ENSG00000223546_ENST00000435966_LINC00630	|X|+|102057899|102057968|	trnaMT_LeuTAG_MT_+_12266_12336	78.87	15
LincRNA_Gencode	ENSG00000234449_ENST00000438107_RP11-706O15.3	|X|-|3795257|3795329|	trna5_IleGAT_X_-_3833271_3833344	86.3	11
LincRNA_Gencode	ENSG00000205663_ENST00000381106_RP11-706O15.5	|X|-|3833686|3833758|	trna5_IleGAT_X_-_3833271_3833344	86.3	11
LincRNA_Gencode	ENSG00000224610_ENST00000438026_RP11-265P11.1	|X|-|39125646|39125718|	trna11_SupCTA_14_-_78700838_78700910	77.33	15
